# Supplementary material for: Gene Expression Programs of Mouse Endothelial Cells in Kidney Development and Disease
Source: PLoS One. 2010 Aug 10;5(8):e12034. doi: 10.1371/journal.pone.0012034 (PMC2919381; doi:10.1371/journal.pone.0012034)
Supplement: Supplementary Data S1 — Differentially expressed endothelial genes. 786 genes with most distinct expression patterns across all endothelial cell samples. (0.15 MB XLS) [file pone.0012034.s001.xls]

genesymbol	Transcripts Cluster Id	Fold change([15.5] vs [dbglom])	Regulation([15.5] vs [dbglom])	Fold change([15.5] vs [endo])	Regulation([15.5] vs [endo])	Fold change([15.5] vs [glomwt])	Regulation([15.5] vs [glomwt])	Fold change([15.5] vs [med])	Regulation([15.5] vs [med])	Fold change([dbglom] vs [endo])	Regulation([dbglom] vs [endo])	Fold change([dbglom] vs [glomwt])	Regulation([dbglom] vs [glomwt])	Fold change([dbglom] vs [med])	Regulation([dbglom] vs [med])	Fold change([endo] vs [glomwt])	Regulation([endo] vs [glomwt])	Fold change([endo] vs [med])	Regulation([endo] vs [med])	Fold change([glomwt] vs [med])	Regulation([glomwt] vs [med])	genedescription
Gsta3	10345065	1.1875174	up	4.872844	down	1.0006968	down	1.1948723	down	5.786587	down	1.1883448	down	1.4189316	down	4.869451	up	4.07813	up	1.1940403	down	"glutathione S-transferase, alpha 3"
Il1r1	10345762	5.280589	down	1.381264	down	2.5932047	down	2.051229	down	3.823012	up	2.0363178	up	2.574354	up	1.8774143	down	1.4850376	down	1.26422	up	"interleukin 1 receptor, type I"
Sgol2	10346365	5.198093	up	7.519148	up	7.758416	up	8.568076	up	1.4465204	up	1.4925506	up	1.6483116	up	1.0318213	up	1.1395011	up	1.104359	up	shugoshin-like 2 (S. pombe)
Bmpr2	10346651	5.0753264	down	1.9539107	down	4.048214	down	3.0516517	down	2.597522	up	1.2537198	up	1.6631408	up	2.071852	down	1.5618173	down	1.3265649	up	"bone morphogenic protein receptor, type II (serine/threonine kinase)"
Als2cr13	10346668	5.2538557	down	2.0478277	down	4.6435666	down	4.5612397	down	2.5655751	up	1.1314268	up	1.1518482	up	2.2675571	down	2.2273552	down	1.0180491	up	"amyotrophic lateral sclerosis 2 (juvenile) chromosome region, candidate 13 (human)"
Nbeal1	10346695	5.069415	down	4.4709477	down	4.227897	down	6.5227294	down	1.1338568	up	1.1990393	up	1.2866831	down	1.0574874	up	1.4589143	down	1.5427835	down	neurobeachin like 1
Nbeal1	10346722	6.5597277	down	2.70625	down	4.310731	down	9.286758	down	2.423918	up	1.5217206	up	1.4157232	down	1.5928797	down	3.431597	down	2.1543353	down	neurobeachin like 1
	10346876	5.3574705	up	6.5064707	up	4.967102	up	4.8731627	up	1.214467	up	1.0785908	down	1.0993825	down	1.3099129	down	1.3351638	down	1.0192769	down	
Zdbf2	10346878	5.292721	up	4.904836	up	4.726356	up	4.984431	up	1.079082	down	1.119831	down	1.0618505	down	1.0377626	down	1.0162277	up	1.0546032	up	"zinc finger, DBF-type containing 2"
Csprs	10347915	4.9018216	down	3.741557	down	2.8106012	down	5.2185364	down	1.3101021	up	1.7440473	up	1.0646117	down	1.33123	up	1.39475	down	1.856733	down	component of Sp100-rs
EG665378|Csprs	10347925	5.1223836	down	3.899352	down	3.1652727	down	6.0546126	down	1.31365	up	1.6183072	up	1.1819911	down	1.2319167	up	1.5527226	down	1.9128249	down	"predicted gene, EG665378 | component of Sp100-rs"
Sp100	10347948	13.951791	down	16.389023	down	15.204577	down	27.315365	down	1.1746898	down	1.0897939	down	1.9578394	down	1.0779008	up	1.6666864	down	1.7965225	down	
Efhd1	10348194	1.4331743	down	5.716482	down	3.0144358	down	2.127937	down	3.9886858	down	2.1033282	down	1.4847721	down	1.8963689	up	2.6863961	up	1.4166001	up	EF hand domain containing 1
Spp2	10348410	1.0085461	down	14.572117	down	1.0416105	down	1.1091468	up	14.448636	down	1.0327841	down	1.1186258	up	13.989985	up	16.162617	up	1.155299	up	secreted phosphoprotein 2
Ren2|Ren1	10349922	1.0015796	down	16.066011	down	1.0163695	down	1.0912179	down	16.04067	down	1.0147663	down	1.0894969	down	15.807257	up	14.723008	up	1.073643	down	renin 2 tandem duplication of Ren1 | renin 1 structural
Atp6v1g3	10350343	1.1339926	up	13.989385	down	1.1212983	up	1.1690505	down	15.863856	down	1.011321	down	1.3256944	down	15.686274	up	11.96645	up	1.3108543	down	"ATPase, H+ transporting, lysosomal V1 subunit G3"
Glul	10350753	2.2475424	down	2.6689005	down	2.5747616	down	1.9323249	up	1.187475	down	1.1455898	down	4.342982	up	1.0365622	up	5.1571827	up	4.9752755	up	glutamate-ammonia ligase (glutamine synthetase)
2810417H13Rik	10350838	11.703183	up	13.741981	up	11.601496	up	11.283184	up	1.1742088	up	1.008765	down	1.0372233	down	1.1845007	down	1.2179167	down	1.0282111	down	RIKEN cDNA 2810417H13 gene
Gas5	10351039	4.1229086	up	7.0888553	up	3.8196836	up	4.5621533	up	1.7193822	up	1.0793849	down	1.1065376	up	1.8558751	down	1.5538398	down	1.19438	up	growth arrest specific 5
	10351041	6.144684	up	8.225997	up	4.8568563	up	4.3551083	up	1.3387177	up	1.2651564	down	1.410914	down	1.6936872	down	1.8888155	down	1.1152091	down	
Sele	10351182	16.434246	down	1.2264401	down	1.8039509	down	1.3510338	down	13.399956	up	9.110139	up	12.164199	up	1.4708838	down	1.1015897	down	1.3352375	up	"selectin, endothelial cell"
Rgs5	10351455	1.2105466	up	29.206652	down	1.0539513	up	1.4740508	down	35.356014	down	1.1485794	down	1.7844071	down	30.782396	up	19.813877	up	1.5535777	down	regulator of G-protein signaling 5
Rgs5	10351463	1.4202389	up	57.199482	down	1.1125569	up	1.6164143	down	81.23692	down	1.2765539	down	2.2956944	down	63.63768	up	35.386642	up	1.7983528	down	regulator of G-protein signaling 5
AI506816	10351504	1.5552036	up	4.0122247	up	6.3872366	up	13.736339	up	2.5798712	up	4.1070104	up	8.832502	up	1.591944	up	3.4236214	up	2.1505916	up	
F11r	10351623	7.5491257	down	1.7915666	down	3.7352617	down	4.7149944	down	4.2137012	up	2.0210433	up	1.6010891	up	2.0849137	down	2.6317716	down	1.2622927	down	F11 receptor
Cd84	10351679	3.9672718	down	1.3639194	up	1.8718702	down	1.37562	up	5.4110394	up	2.1194162	up	5.4574585	up	2.5530798	down	1.0085788	up	2.5749822	up	CD84 antigen
Aim2	10351867	1.6820011	up	2.6044717	up	2.5089085	up	5.476424	up	1.5484363	up	1.4916211	up	3.255898	up	1.0380895	down	2.1027007	up	2.1827915	up	absent in melanoma 2
A330023F24Rik|C030002C11Rik	10352914	7.212904	down	3.084292	down	2.370286	down	2.5087936	down	2.338593	up	3.043052	up	2.8750484	up	1.301232	up	1.2293924	up	1.058435	down	RIKEN cDNA A330023F24 gene | RIKEN cDNA C030002C11 gene
Cks2|LOC100039474|LOC100044764	10353004	18.593739	up	8.499156	up	21.049803	up	34.60186	up	2.1877158	down	1.132091	up	1.8609415	up	2.4766932	up	4.0712104	up	1.643809	up	CDC28 protein kinase regulatory subunit 2 | similar to Cyclin-dependent kinases regulatory subunit 2 (CKS-2)
Rnu87	10353034	6.5877004	up	6.577792	up	9.856624	up	9.727398	up	1.0015062	down	1.4962163	up	1.4766	up	1.4984698	up	1.478824	up	1.0132847	down	"RNA, U87 small nucleolar"
Lactb2	10353181	1.6631856	down	6.6576753	down	2.0630143	down	1.0888661	down	4.002966	down	1.2403992	down	1.5274473	up	3.227159	up	6.1143193	up	1.8946445	up	"lactamase, beta 2"
Lsm5|LOC100044729	10353674	7.724337	up	8.716557	up	5.448883	up	6.3105545	up	1.1284536	up	1.4176	down	1.2240347	down	1.5996958	down	1.3812664	down	1.1581372	up	"LSM5 homolog, U6 small nuclear RNA associated (S. cerevisiae) | similar to Lsm5 protein"
Myo1b	10354432	7.4622197	up	2.1621995	up	10.980634	up	1.1885481	up	3.4512167	down	1.471497	up	6.278433	down	5.078456	up	1.819194	down	9.238696	down	myosin IB
2210010L05Rik	10354506	3.6757343	down	3.1369765	down	6.184019	down	1.8393512	down	1.1717442	up	1.6823903	down	1.9983864	up	1.9713311	down	1.70548	up	3.3620658	up	RIKEN cDNA 2210010L05 gene
Hecw2	10354598	7.3156776	down	1.0465262	down	5.583417	down	2.8516312	down	6.99044	up	1.310251	up	2.5654361	up	5.3351912	down	2.7248542	down	1.9579729	up	"HECT, C2 and WW domain containing E3 ubiquitin protein ligase 2"
Ankrd44	10354677	8.846578	down	1.3778012	down	6.5971427	down	2.6985078	down	6.4207935	up	1.340971	up	3.2783222	up	4.7881675	down	1.9585608	down	2.4447374	up	ankyrin repeat domain 44
D630023F18Rik	10355205	1.1844372	up	4.95109	down	1.142242	up	1.0016091	down	5.864255	down	1.0369407	down	1.186343	down	5.6553426	up	4.943136	up	1.1440798	down	RIKEN cDNA D630023F18 gene
Idh1	10355214	2.0300891	down	4.084178	down	1.9290472	down	1.4289289	up	2.011822	down	1.0523791	up	2.9008527	up	2.1171994	up	5.8359995	up	2.7564714	up	"isocitrate dehydrogenase 1 (NADP+), soluble"
Pecr	10355464	2.104652	up	4.715692	down	1.8912061	up	2.8913693	up	9.9248905	down	1.1128623	down	1.3737993	up	8.918346	up	13.634809	up	1.5288494	up	peroxisomal trans-2-enoyl-CoA reductase
Igfbp5	10355500	20.260899	down	6.352538	down	18.323048	down	7.1730456	down	3.1894178	up	1.1057603	up	2.8245883	up	2.8843665	down	1.1291621	down	2.5544307	up	insulin-like growth factor binding protein 5
Tns1	10355536	6.894549	down	7.7236032	down	7.5927477	down	10.703853	down	1.120248	down	1.1012683	down	1.5525095	down	1.0172343	up	1.3858626	down	1.4097469	down	tensin 1
Tmbim1	10355567	7.596608	down	4.1149664	down	6.896755	down	5.7926035	down	1.8460923	up	1.1014757	up	1.3114325	up	1.6760174	down	1.4076916	down	1.190614	up	transmembrane BAX inhibitor motif containing 1
Epha4	10355893	1.6249447	down	1.5240948	down	1.6503261	down	5.33394	down	1.0661703	up	1.0156199	down	3.2825363	down	1.0828238	down	3.4997427	down	3.2320523	down	Eph receptor A4
Plscr1	10356082	7.146272	down	4.701856	down	7.6325426	down	3.953542	down	1.5198834	up	1.0680453	down	1.8075621	up	1.6233044	down	1.1892768	up	1.9305581	up	phospholipid scramblase 1
EG665378	10356262	11.774431	down	14.672198	down	9.304108	down	20.307205	down	1.2461067	down	1.265509	up	1.7246864	down	1.5769593	up	1.3840599	down	2.182606	down	
A530032D15Rik	10356267	10.012858	down	4.163637	down	8.668995	down	10.128222	down	2.4048345	up	1.1550195	up	1.0115216	down	2.0820725	down	2.432542	down	1.1683272	down	
A530032D15Rik	10356269	8.243489	down	2.1404488	down	7.5167875	down	6.29941	down	3.8512897	up	1.0966772	up	1.3086128	up	3.5117805	down	2.9430325	down	1.1932524	up	
Csprs	10356274	4.1649523	down	3.556612	down	3.0434031	down	6.1439395	down	1.1710451	up	1.3685182	up	1.4751521	down	1.1686299	up	1.7274697	down	2.0187728	down	component of Sp100-rs
Mcm6	10357436	2.9127088	up	5.2975593	up	3.456305	up	4.3521423	up	1.8187741	up	1.186629	up	1.4941907	up	1.5327233	down	1.2172302	down	1.2591894	up	"minichromosome maintenance deficient 6 (MIS5 homolog, S. pombe) (S. cerevisiae)"
Cd55	10357488	10.162325	down	1.1294211	down	2.0530953	down	1.7593509	up	8.997818	up	4.949758	up	17.879097	up	1.8178298	down	1.987048	up	3.6121154	up	CD55 antigen
Nek7	10358259	6.648677	down	6.2836485	down	8.917711	down	4.6249	down	1.0580918	up	1.341276	down	1.4375827	up	1.4191931	down	1.358656	up	1.9281955	up	NIMA (never in mitosis gene a)-related expressed kinase 7
Hmcn1	10358615	1.231951	down	2.9408906	up	1.1134986	up	2.7530198	down	3.6230328	up	1.3717757	up	2.234683	down	2.6411264	down	8.096331	down	3.0654838	down	hemicentin 1
Hmcn1	10358664	2.5423024	down	3.0289323	up	1.0493433	up	1.1920152	down	7.7004614	up	2.667748	up	2.1327767	up	2.8865027	down	3.6105332	down	1.2508332	down	hemicentin 1
Hmcn1	10358668	1.4569175	up	9.051162	up	1.2834184	up	1.2502229	up	6.2125425	up	1.1351851	down	1.1653261	down	7.052386	down	7.239639	down	1.0265516	down	hemicentin 1
Hmcn1	10358670	1.2686341	up	8.221314	up	1.0625479	up	1.1756256	up	6.480446	up	1.1939546	down	1.0791141	down	7.7373586	down	6.993141	down	1.1064211	up	hemicentin 1
	10359084	3.5317888	down	1.4365182	up	1.550542	down	1.156143	down	5.073478	up	2.277777	up	3.0548027	up	2.2273817	down	1.6608202	down	1.3411335	up	
Ralgps2	10359201	9.007265	up	4.65124	up	4.942489	up	2.0563762	up	1.9365299	down	1.8224148	down	4.3801646	down	1.0626175	up	2.2618625	down	2.4034946	down	Ral GEF with PH domain and SH3 binding motif 2
Dnm3	10359480	1.1781162	down	2.0968072	down	1.4713635	down	5.9083014	down	1.7797967	down	1.2489121	down	5.015041	down	1.4250777	up	2.8177605	down	4.015528	down	dynamin 3
Fmo1	10359571	28.42619	down	18.877247	down	31.094358	down	1.5536385	down	1.5058444	up	1.0938629	down	18.29653	up	1.6471872	down	12.150345	up	20.013893	up	flavin containing monooxygenase 1
Fmo2	10359582	1.0723183	down	6.6386046	down	1.2368193	down	2.021875	down	6.19089	down	1.1534067	down	1.8855172	down	5.3674817	up	3.2833905	up	1.6347375	down	flavin containing monooxygenase 2
Atp1b1	10359689	1.3738105	down	27.13014	down	1.1166228	up	9.001565	down	19.748098	down	1.5340282	up	6.5522594	down	30.294136	up	3.0139365	up	10.051352	down	"ATPase, Na+/K+ transporting, beta 1 polypeptide"
Uck2	10359851	4.4164033	up	3.0019846	up	5.3622375	up	4.6970854	up	1.4711614	down	1.214164	up	1.0635544	up	1.786231	up	1.5646602	up	1.1416095	down	uridine-cytidine kinase 2
Nuf2	10359890	6.370593	up	7.878961	up	6.846531	up	10.674088	up	1.2367703	up	1.0747085	up	1.6755248	up	1.1507959	down	1.3547584	up	1.5590504	up	"NUF2, NDC80 kinetochore complex component, homolog (S. cerevisiae)"
Pcp4l1	10360053	7.5965996	down	3.4801512	down	2.174536	down	2.0113878	down	2.182836	up	3.493435	up	3.7767951	up	1.600411	up	1.7302239	up	1.0811121	up	Purkinje cell protein 4-like 1
Ifi204|Mnda|Ifi205	10360382	5.766877	down	4.6515236	down	3.6855621	down	6.099869	down	1.2397823	up	1.5647212	up	1.0577421	down	1.2620934	up	1.31137	down	1.6550715	down	interferon activated gene 204 | myeloid cell nuclear differentiation antigen | interferon activated gene 205
Ifi203	10360391	11.621738	down	13.256269	down	15.80716	down	8.588136	down	1.1406442	down	1.3601375	down	1.3532318	up	1.1924292	down	1.5435561	up	1.8405813	up	interferon activated gene 203
Ephx1	10360684	18.084915	down	15.946211	down	16.662651	down	24.083982	down	1.1341197	up	1.0853562	up	1.3317167	down	1.0449286	down	1.5103261	down	1.445387	down	"epoxide hydrolase 1, microsomal"
Tgfb2	10360920	2.9119384	down	5.0626345	down	3.7151706	down	1.2602738	up	1.7385788	down	1.275841	down	3.66984	up	1.3626924	up	6.3803062	up	4.6821322	up	"transforming growth factor, beta 2"
Cenpf	10360985	5.5536275	up	8.527262	up	7.4967337	up	8.338555	up	1.5354401	up	1.3498806	up	1.5014611	up	1.1374637	down	1.0226306	down	1.1122918	up	centromere protein F
Fbxo5	10361375	6.135959	up	6.790674	up	6.3208113	up	4.9127584	up	1.1067014	up	1.0301261	up	1.2489843	down	1.0743358	down	1.3822526	down	1.2866113	down	F-box protein 5
Syne1	10361381	11.749846	down	4.5742297	down	12.2205515	down	6.7136574	down	2.5687048	up	1.0400606	down	1.7501407	up	2.6716084	down	1.4677132	down	1.8202525	up	synaptic nuclear envelope 1
	10361507	5.881718	down	1.0747411	down	4.8165913	down	3.8095913	down	5.472684	up	1.221137	up	1.5439236	up	4.4816294	down	3.5446596	down	1.2643328	up	
Syne1	10361509	8.009554	down	3.6937282	down	8.982563	down	4.2870746	down	2.1684198	up	1.1214811	down	1.8683028	up	2.4318419	down	1.1606362	down	2.0952663	up	synaptic nuclear envelope 1
Nup43	10361651	4.163127	up	5.2883844	up	4.5883307	up	6.356306	up	1.2702914	up	1.1021358	up	1.5268106	up	1.1525725	down	1.2019373	up	1.38532	up	nucleoporin 43
Timm8a1|LOC100039343|LOC100045062	10361760	2.965427	up	2.9647496	up	2.9714096	up	5.0403094	up	1.0002285	down	1.0020174	up	1.6996912	up	1.0022464	up	1.7000796	up	1.696269	up	translocase of inner mitochondrial membrane 8 homolog a1 (yeast) | similar to small zinc finger-like protein
Plagl1	10361771	5.80123	up	3.8019598	up	5.5321627	up	4.9177265	up	1.5258527	down	1.0486369	down	1.179657	down	1.4550818	up	1.2934715	up	1.1249431	down	pleiomorphic adenoma gene-like 1
Fuca2	10361790	1.5786171	down	5.758034	down	1.0605726	down	1.3928946	down	3.647518	down	1.4884572	up	1.1333356	up	5.429175	up	4.1338615	up	1.313342	down	"fucosidase, alpha-L- 2, plasma"
Map3k5	10361926	5.1409044	down	3.231247	down	4.670644	down	2.4816625	down	1.590997	up	1.1006843	up	2.0715563	up	1.4454618	down	1.3020493	up	1.8820623	up	mitogen-activated protein kinase kinase kinase 5
Sgk1	10362073	6.461642	down	1.6112282	down	5.348312	down	1.4852306	down	4.010383	up	1.2081647	up	4.350599	up	3.319401	down	1.0848337	up	3.600998	up	serum/glucocorticoid regulated kinase 1
Rnu3a	10362674	4.185105	down	1.3088967	down	5.3892446	down	1.340519	down	3.1974294	up	1.2877204	down	3.1220033	up	4.117395	down	1.0241594	down	4.0202675	up	U3A small nuclear RNA
Dcbld1	10363118	3.6352363	down	2.0015976	up	1.1142305	down	1.0995398	down	7.2762804	up	3.2625532	up	3.3061435	up	2.2302413	down	2.2008362	down	1.0133609	up	"discoidin, CUB and LCCL domain containing 1"
6330442E10Rik	10363161	6.1297007	down	2.2305691	down	2.6865852	down	3.4672449	down	2.7480433	up	2.2815955	up	1.767888	up	1.2044394	down	1.5544217	down	1.2905769	down	RIKEN cDNA 6330442E10 gene
Fabp7	10363224	2.76251	down	6.3425484	down	1.4726204	up	1.3068513	up	2.2959368	down	4.068129	up	3.6101897	up	9.340166	up	8.288767	up	1.1268463	down	"fatty acid binding protein 7, brain"
Smpdl3a	10363231	15.326988	down	11.310805	down	13.036452	down	4.472937	down	1.3550749	up	1.1757023	up	3.4266047	up	1.1525663	down	2.5287197	up	2.9145172	up	"sphingomyelin phosphodiesterase, acid-like 3A"
Psap	10363430	5.183752	down	3.5834064	down	3.439945	down	5.945133	down	1.4465989	up	1.5069288	up	1.1468785	down	1.0417047	up	1.6590731	down	1.7282642	down	prosaposin
Pcbd1	10363455	3.5936866	up	2.816148	down	3.3814843	up	2.4957423	up	10.120353	down	1.0627542	down	1.439927	down	9.522761	up	7.02838	up	1.3549013	down	pterin 4 alpha carbinolamine dehydratase/dimerization cofactor of hepatocyte nuclear factor 1 alpha (TCF1) 1
EG432466|Ass1	10363541	2.691014	down	15.74828	down	3.0020783	down	1.5208229	down	5.852172	down	1.1155937	down	1.7694461	up	5.2457914	up	10.3551035	up	1.9739829	up	"predicted gene, EG432466 | argininosuccinate synthetase 1"
Tmem26	10363762	7.2474494	down	1.3318522	down	3.850702	down	1.6736145	down	5.441632	up	1.8821112	up	4.330417	up	2.8912382	down	1.2566068	down	2.3008296	up	transmembrane protein 26
Ggt1	10364056	1.1650634	up	4.7878933	down	1.0663205	up	1.0195024	up	5.5781994	down	1.0926015	down	1.1427766	down	5.105429	up	4.881268	up	1.0459225	down	gamma-glutamyltransferase 1
Timp3	10365482	7.113871	down	7.1568794	down	6.570068	down	6.3757834	down	1.0060457	down	1.0827698	up	1.1157641	up	1.089316	up	1.1225098	up	1.0304722	up	tissue inhibitor of metalloproteinase 3
Pah	10365545	1.091125	up	7.270577	down	1.0943214	up	1.0546048	up	7.933108	down	1.0029294	up	1.0346292	down	7.956347	up	7.667585	up	1.0376601	down	phenylalanine hydroxylase
Igf1	10365559	11.836788	up	7.215943	up	14.680852	up	2.0843172	down	1.6403662	down	1.2402732	up	24.671621	down	2.0345023	up	15.040314	down	30.599552	down	insulin-like growth factor 1
Ntn4	10365817	6.0677853	down	2.1679397	down	6.6764708	down	1.9977121	down	2.7988718	up	1.1003143	down	3.0373673	up	3.0796385	down	1.0852113	up	3.3420584	up	netrin 4
Rassf9	10366153	4.7722926	up	1.2673779	up	6.1457653	up	2.1865563	down	3.7654853	down	1.2878014	up	10.434888	down	4.8491974	up	2.771193	down	13.438064	down	Ras association (RalGDS/AF-6) domain family (N-terminal) member 9
Tspan8	10366446	31.244429	down	61.877197	down	45.877045	down	18.515797	down	1.9804236	down	1.4683272	down	1.6874473	up	1.3487618	up	3.3418605	up	2.4777248	up	tetraspanin 8
Ptprb	10366476	6.295139	down	3.9419959	down	5.7929845	down	5.737488	down	1.5969422	up	1.0866833	up	1.0971944	up	1.4695561	down	1.4554777	down	1.0096728	up	"protein tyrosine phosphatase, receptor type, B"
Prim1	10367076	6.415484	up	7.338478	up	8.023831	up	12.161281	up	1.1438698	up	1.2506977	up	1.8956141	up	1.0933917	up	1.657194	up	1.5156453	up	"DNA primase, p49 subunit"
Cd63	10367436	3.554017	up	2.346961	down	3.3978765	up	1.9576224	up	8.34114	down	1.0459524	down	1.8154762	down	7.9746842	up	4.594464	up	1.7357159	down	
Utrn	10367843	2.67063	down	4.7194986	down	2.0509815	down	6.1149125	down	1.7671853	down	1.3021228	up	2.289689	down	2.3010926	up	1.2956699	down	2.9814565	down	utrophin
Pde7b	10368175	1.243109	down	2.6798136	up	2.9950545	up	3.2502868	down	3.3313003	up	3.7231789	up	2.614643	down	1.1176354	up	8.710161	down	9.734786	down	phosphodiesterase 7B
Rps12	10368277	4.4619594	up	2.5717993	up	5.536355	up	2.9012377	up	1.7349563	down	1.2407901	up	1.5379503	down	2.1527166	up	1.1280965	up	1.9082736	down	ribosomal protein S12
2610036L11Rik	10368508	13.5051775	up	11.007478	up	13.96499	up	15.933551	up	1.2269093	down	1.0340471	up	1.1798106	up	1.268682	up	1.4475205	up	1.140964	up	RIKEN cDNA 2610036L11 gene
Man1a	10369154	6.0742636	down	1.4071139	down	3.2775583	down	1.1720351	down	4.316825	up	1.8532894	up	5.1826634	up	2.3292773	down	1.2005731	up	2.7964675	up	"mannosidase 1, alpha"
Srgn	10369615	15.50013	down	9.443635	down	16.258501	down	12.179193	down	1.6413311	up	1.0489267	down	1.2726731	up	1.721636	down	1.2896721	down	1.3349409	up	serglycin
Arid5b	10369792	4.304013	down	2.773562	down	5.3107505	down	2.9804556	down	1.5517997	up	1.2339069	down	1.4440788	up	1.9147762	down	1.0745949	down	1.7818587	up	AT rich interactive domain 5B (Mrf1 like)
Cdc2a	10369815	7.441811	up	11.978599	up	12.840823	up	15.141897	up	1.6096349	up	1.7254971	up	2.0347059	up	1.0719805	up	1.2640792	up	1.1791998	up	cell division cycle 2 homolog A (S. pombe)
4930533K18Rik|Bicc1	10369842	2.9240165	up	3.0536609	down	2.9346435	up	1.7709404	up	8.928954	down	1.0036343	up	1.6511095	down	8.961405	up	5.407851	up	1.6571102	down	RIKEN cDNA 4930533K18 gene | bicaudal C homolog 1 (Drosophila)
Mmp11	10370037	1.1672031	up	1.1848716	up	1.232511	up	4.127663	down	1.0151374	up	1.0559525	up	4.8178205	down	1.0402066	up	4.89075	down	5.08739	down	matrix metallopeptidase 11
Nuak1	10371379	4.0703077	down	6.1849995	down	3.9287422	down	4.0789337	down	1.5195408	down	1.0360334	up	1.0021191	down	1.5742952	up	1.5163276	up	1.0382289	down	"NUAK family, SNF1-like kinase, 1"
1200002N14Rik	10371607	7.2486353	down	2.8518097	down	4.0978746	down	3.9912834	down	2.5417666	up	1.7688768	up	1.8161165	up	1.4369382	down	1.3995615	down	1.026706	up	RIKEN cDNA 1200002N14 gene
Chpt1	10371616	3.690615	down	8.564481	down	3.0698938	down	1.7512625	down	2.3206108	down	1.2021964	up	2.1074023	up	2.7898297	up	4.890461	up	1.7529602	up	choline phosphotransferase 1
Nr1h4	10371784	1.13842	up	6.7034845	down	1.094163	up	1.0579598	up	7.631381	down	1.0404482	down	1.0760522	down	7.334705	up	7.092018	up	1.0342197	down	"nuclear receptor subfamily 1, group H, member 4"
Plxnc1	10372028	6.534156	down	1.2803129	up	1.9828142	down	1.2837702	up	8.365764	up	3.295395	up	8.388354	up	2.5386226	down	1.0027003	up	2.5454776	up	plexin C1
Lgr5	10372503	1.0913842	up	5.4406013	down	1.5129828	down	2.1297636	down	5.937786	down	1.6512456	down	2.3243902	down	3.5959437	up	2.5545566	up	1.4076587	down	leucine rich repeat containing G protein coupled receptor 5
Slc26a10	10373054	6.400156	down	3.5281034	down	9.232374	down	2.6227643	down	1.8140498	up	1.4425235	down	2.4402328	up	2.6168096	down	1.345185	up	3.520093	up	"solute carrier family 26, member 10"
Mettl7b	10373600	1.1894953	up	4.437838	down	1.1260519	up	1.0368141	up	5.2787876	down	1.0563415	down	1.1472601	down	4.997236	up	4.601213	up	1.0860692	down	methyltransferase like 7B
Ramp3|AB182283	10374197	5.7476068	down	1.3648133	down	3.385234	down	5.520763	down	4.2112765	up	1.6978462	up	1.0410892	up	2.4803643	down	4.0450683	down	1.6308364	down	receptor (calcitonin) activity modifying protein 3 | cDNA sequence AB182283
Spred2	10374455	5.3638835	down	1.2800447	down	3.0004525	down	2.055265	down	4.1903872	up	1.7876915	up	2.6098256	up	2.3440216	down	1.6056198	down	1.459886	up	"sprouty-related, EVH1 domain containing 2"
Hba-a1|Hba-a2	10375051	6.3015475	up	6.9700656	up	2.4795017	up	16.404718	up	1.106088	up	2.5414572	down	2.603284	up	2.8110752	down	2.3535955	up	6.6161337	up	"hemoglobin alpha, adult chain 1 | hemoglobin alpha, adult chain 2"
Hba-a2|Hba-a1	10375058	5.9015465	up	6.625759	up	2.400458	up	15.471099	up	1.1227158	up	2.4585083	down	2.621533	up	2.7602062	down	2.3349922	up	6.4450603	up	"hemoglobin alpha, adult chain 2 | hemoglobin alpha, adult chain 1"
Ebf1	10375360	3.8537629	down	6.6106014	down	5.4005227	down	5.4427814	down	1.7153625	down	1.4013635	down	1.412329	down	1.2240669	up	1.2145631	up	1.0078249	down	early B-cell factor 1
Gpx3	10376201	1.7020096	up	44.784664	down	1.8354157	up	1.8523495	up	76.22392	down	1.0783815	up	1.0883309	up	82.19847	up	82.95684	up	1.0092261	up	glutathione peroxidase 3
Igtp|Iigp2	10376326	11.214962	down	18.591803	down	11.579884	down	12.576175	down	1.6577678	down	1.0325389	down	1.1213748	down	1.6055259	up	1.4783351	up	1.0860364	down	interferon gamma induced GTPase | interferon inducible GTPase 2
Myh10	10377319	5.0447803	up	3.138523	up	4.518745	up	2.7904937	up	1.607374	down	1.1164117	down	1.8078449	down	1.4397681	up	1.1247196	down	1.6193353	down	"myosin, heavy polypeptide 10, non-muscle"
Xaf1	10378068	3.058986	down	5.0530615	down	4.1989284	down	5.310575	down	1.6518748	down	1.3726537	down	1.7360573	down	1.203417	up	1.0509619	down	1.2647452	down	XIAP associated factor 1
Atp2a3	10378216	6.2772374	down	4.289305	down	8.893476	down	1.6534656	down	1.4634624	up	1.4167818	down	3.7964125	up	2.073407	down	2.5941305	up	5.3786874	up	"ATPase, Ca++ transporting, ubiquitous"
RP23-136K12.4	10378681	8.5761595	down	3.1344855	down	8.2513685	down	3.4142401	down	2.7360663	up	1.0393621	up	2.5118797	up	2.6324477	down	1.0892506	down	2.4167514	up	putative phosphatase
Slfn5	10379615	5.41394	down	3.9111695	down	5.106201	down	5.692844	down	1.3842252	up	1.0602677	up	1.0515159	down	1.3055432	down	1.4555348	down	1.1148883	down	schlafen 5
Rnu3b1|Rnu3b4|Rnu3b3	10380059	7.461736	down	4.4515657	down	8.328823	down	5.0335546	down	1.676205	up	1.1162044	down	1.4823989	up	1.8709874	down	1.1307381	down	1.6546602	up	U3B small nuclear RNA 1 | U3B small nuclear RNA 4 | U3B small nuclear RNA 3
Rnu3b1|Rnu3b4|Rnu3b3	10380061	7.464717	down	4.4589734	down	8.331024	down	5.036033	down	1.6740888	up	1.1160536	down	1.4822614	up	1.8683729	down	1.1294154	down	1.6542832	up	U3B small nuclear RNA 1 | U3B small nuclear RNA 4 | U3B small nuclear RNA 3
Rnu3b1|Rnu3b4|Rnu3b3	10380063	7.460811	down	4.455301	down	8.326973	down	5.0326686	down	1.674592	up	1.1160951	down	1.482476	up	1.8690039	down	1.1295913	down	1.654584	up	U3B small nuclear RNA 1 | U3B small nuclear RNA 4 | U3B small nuclear RNA 3
Rnu3b1|Rnu3b4|Rnu3b3	10380065	7.4615583	down	4.453549	down	8.327261	down	5.031621	down	1.6754184	up	1.1160218	down	1.4829334	up	1.8698033	down	1.1298002	down	1.6549859	up	U3B small nuclear RNA 1 | U3B small nuclear RNA 4 | U3B small nuclear RNA 3
Cd300lg	10381514	8.18897	down	1.8595794	down	5.47241	down	7.9790397	down	4.4036674	up	1.49641	up	1.0263101	up	2.9428213	down	4.2907763	down	1.4580486	down	CD300 antigen like family member G
Ppih|LOC629952|LOC666411	10381526	3.6566968	up	6.1762266	up	3.312117	up	4.5872355	up	1.689018	up	1.1040361	down	1.2544751	up	1.864737	down	1.3463942	down	1.3849859	up	peptidyl prolyl isomerase H | similar to Peptidyl-prolyl cis-trans isomerase H (PPIase H) (Rotamase H) | Ppih pseudogene
	10381695	3.5023673	down	5.4432344	down	6.9147663	down	2.3890746	down	1.5541587	down	1.9743122	down	1.4659934	up	1.2703414	down	2.2783864	up	2.8943284	up	
Kcnj16	10382316	1.051103	up	18.051062	down	1.0300426	up	1.4061168	down	18.973526	down	1.0204461	down	1.4779737	down	18.593363	up	12.837526	up	1.4483604	down	"potassium inwardly-rectifying channel, subfamily J, member 16"
Birc5	10382998	9.028329	up	6.8566027	up	10.318351	up	10.931249	up	1.3167349	down	1.142886	up	1.2107722	up	1.504878	up	1.5942659	up	1.0593988	up	baculoviral IAP repeat-containing 5
LOC672511	10383168	4.0489345	down	3.3899703	down	3.003823	down	5.0077844	down	1.1943865	up	1.3479272	up	1.2368153	down	1.128552	up	1.4772356	down	1.6671371	down	
LOC672511	10383198	7.2731547	down	8.7666445	down	5.2823496	down	7.2377977	down	1.2053428	down	1.3768787	up	1.0048852	up	1.6596109	up	1.2112311	up	1.3701851	down	
Tcn2	10383799	6.580878	down	5.989823	down	5.234606	down	4.050596	down	1.0986766	up	1.257187	up	1.6246688	up	1.144274	up	1.478751	up	1.2923049	up	transcobalamin 2
Igfbp3	10384223	2.6539214	up	3.922823	down	3.9105182	up	1.6627192	down	10.410863	down	1.4734869	up	4.4127264	down	15.340272	up	2.3592815	up	6.502094	down	insulin-like growth factor binding protein 3
Fignl1	10384373	6.553338	up	6.8165784	up	8.483886	up	8.4773445	up	1.0401689	up	1.2945899	up	1.2935919	up	1.2445959	up	1.2436364	up	1.0007715	down	fidgetin-like 1
Cyb5d1	10384795	5.916768	down	1.4436508	up	2.373801	down	2.0704963	down	8.541746	up	2.492529	up	2.857657	up	3.42694	down	2.9890738	down	1.146489	up	cytochrome b5 domain containing 1
Ccdc99	10385153	4.658405	up	4.3045626	up	4.9390807	up	5.161182	up	1.0822015	down	1.0602516	up	1.1079291	up	1.1474059	up	1.1990026	up	1.0449681	up	coiled-coil domain containing 99
Hmmr	10385248	6.9198303	up	6.969043	up	6.7328825	up	7.6350074	up	1.0071118	up	1.0277663	down	1.1033518	up	1.0350757	down	1.0955604	up	1.1339879	up	hyaluronan mediated motility receptor (RHAMM)
Pttg1	10385325	2.389679	up	5.544204	up	3.8400013	up	7.847243	up	2.3200622	up	1.606911	up	3.283806	up	1.4438026	down	1.4153959	up	2.0435522	up	pituitary tumor-transforming 1
Tgtp|OTTMUSG00000005523	10385518	12.653112	down	28.746387	down	7.8352575	down	23.0111	down	2.2718828	down	1.6148942	up	1.818612	down	3.6688504	up	1.2492399	up	2.936866	down	"T-cell specific GTPase | predicted gene, OTTMUSG00000005523"
Tgtp|OTTMUSG00000005523	10385533	13.299008	down	28.40362	down	7.946246	down	21.95307	down	2.1357703	down	1.6736213	up	1.6507301	down	3.5744705	up	1.2938337	up	2.762697	down	"T-cell specific GTPase | predicted gene, OTTMUSG00000005523"
Olfr1396	10385540	21.428326	down	1.4696172	down	12.800033	down	7.945147	down	14.58089	up	1.6740838	up	2.697034	up	8.709773	down	5.4062696	down	1.6110505	up	olfactory receptor 1396
Cyb5d1	10387363	5.1402197	down	1.4447956	up	2.286829	down	1.9110245	down	7.4265666	up	2.24775	up	2.689772	up	3.3040004	down	2.7610397	down	1.1966509	up	cytochrome b5 domain containing 1
Atp1b2	10387505	1.6906302	down	8.232727	down	1.4261143	down	1.1174349	down	4.869621	down	1.18548	up	1.5129563	up	5.7728386	up	7.3675237	up	1.2762394	up	"ATPase, Na+/K+ transporting, beta 2 polypeptide"
Alox12	10387821	6.135015	down	3.5846364	down	4.321998	down	2.9398377	down	1.7114747	up	1.4194858	up	2.0868547	up	1.2057005	down	1.2193314	up	1.4701484	up	arachidonate 12-lipoxygenase
Cxcl16	10387890	6.771869	down	2.596598	down	2.8997524	down	1.9130477	down	2.6079776	up	2.335327	up	3.539833	up	1.1167506	down	1.3573096	up	1.5157763	up	chemokine (C-X-C motif) ligand 16
Gsg2	10388234	3.2986069	up	3.8256483	up	3.5473967	up	5.088552	up	1.159777	up	1.0754228	up	1.5426368	up	1.0784383	down	1.3301148	up	1.4344468	up	germ cell-specific gene 2
Aspa	10388254	1.0275794	down	7.537628	down	1.0974547	down	1.0147414	up	7.3353243	down	1.0679998	down	1.0427274	up	6.8682814	up	7.648744	up	1.1136327	up	aspartoacylase
Myo1d	10389025	5.195669	down	5.1407547	down	5.389405	down	4.7978625	down	1.0106821	up	1.0372881	down	1.0829133	up	1.0483685	down	1.0714678	up	1.123293	up	myosin ID
Prr11	10389606	4.9036603	up	6.4589214	up	6.401502	up	6.456119	up	1.3171631	up	1.3054538	up	1.3165916	up	1.0089695	down	1.000434	down	1.0085318	up	proline rich 11
Itga3	10390117	4.6801805	down	2.5288687	down	5.762433	down	3.5412717	down	1.8507012	up	1.2312416	down	1.3216102	up	2.2786603	down	1.4003382	down	1.6272213	up	integrin alpha 3
Nr1d1|Thra	10390691	8.942084	down	4.381066	down	7.203921	down	11.614248	down	2.0410752	up	1.2412802	up	1.2988302	down	1.6443307	down	2.6510098	down	1.6122122	down	"nuclear receptor subfamily 1, group D, member 1 | thyroid hormone receptor alpha"
Top2a	10390707	15.314853	up	24.768343	up	21.287708	up	32.07994	up	1.617276	up	1.3900042	up	2.094695	up	1.1635044	down	1.2951995	up	1.5069704	up	topoisomerase (DNA) II alpha
Lgals3bp	10393573	8.094126	down	5.3987837	down	6.072095	down	6.968412	down	1.4992499	up	1.333004	up	1.1615453	up	1.1247152	down	1.2907374	down	1.1476126	down	"lectin, galactoside-binding, soluble, 3 binding protein"
D12Ertd553e	10394593	3.5832858	down	1.2159281	up	2.0625238	down	6.949471	down	4.357018	up	1.7373307	up	1.9394131	down	2.5078807	down	8.450057	down	3.3694017	down	"DNA segment, Chr 12, ERATO Doi 553, expressed"
Odc1	10394770	4.066779	up	1.7257873	up	5.4413514	up	2.896756	up	2.3564777	down	1.338	up	1.4039081	down	3.1529675	up	1.6785128	up	1.8784292	down	"ornithine decarboxylase, structural 1"
Rrm2	10394978	6.152399	up	6.858324	up	7.7338543	up	8.271233	up	1.1147398	up	1.2570469	up	1.3443915	up	1.1276596	up	1.2060137	up	1.0694839	up	ribonucleotide reductase M2
Tmem195	10395414	3.7767174	down	1.1275897	down	1.4357169	down	16.10675	down	3.3493717	up	2.6305447	up	4.2647486	down	1.2732618	down	14.284228	down	11.21861	down	transmembrane protein 195
Etv1	10395457	1.9582493	down	1.3399271	down	1.0460514	down	2.632069	up	1.4614596	up	1.8720393	up	5.1542473	up	1.2809381	up	3.5267804	up	2.7532794	up	ets variant gene 1
Mia2	10395925	1.1926354	up	8.051581	down	1.0638372	up	1.2272288	down	9.6026	down	1.1210696	down	1.4636365	down	8.565571	up	6.5607815	up	1.3055717	down	melanoma inhibitory activity 2
Ppil5	10396068	6.3249626	up	6.4589424	up	6.7496567	up	6.764019	up	1.0211827	up	1.0671456	up	1.0694164	up	1.0450095	up	1.0472331	up	1.0021279	up	peptidylprolyl isomerase (cyclophilin) like 5
	10396419	5.1064305	down	1.1277854	down	3.5543454	down	8.893534	down	4.5278387	up	1.4366726	up	1.741634	down	3.151615	down	7.8858376	down	2.502158	down	
Flrt2	10397633	2.1517115	up	6.1602297	up	2.3328328	up	1.1185931	up	2.8629441	up	1.0841755	up	1.9235873	down	2.640665	down	5.5071235	down	2.0855062	down	fibronectin leucine rich transmembrane protein 2
D12Ertd647e	10397975	6.558636	down	4.9083676	down	5.694678	down	9.302351	down	1.3362153	up	1.1517133	up	1.4183363	down	1.1601979	down	1.8952026	down	1.6335167	down	"DNA segment, Chr 12, ERATO Doi 647, expressed"
Serpina3g|Serpina3f	10398039	4.1481905	down	1.0957181	up	1.0177753	up	1.4700984	up	4.545248	up	4.221926	up	6.098248	up	1.0765816	down	1.3416756	up	1.4444232	up	"serine (or cysteine) peptidase inhibitor, clade A, member 3G | serine (or cysteine) peptidase inhibitor, clade A, member 3F"
Serpina3n	10398075	5.427424	down	1.1545168	down	2.5623014	down	1.4665943	down	4.7010345	up	2.118183	up	3.7006984	up	2.2193713	down	1.27031	down	1.7471099	up	"serine (or cysteine) peptidase inhibitor, clade A, member 3N"
Eml1	10398240	5.8402543	down	2.480422	down	4.758876	down	1.6862408	down	2.3545406	up	1.2272341	up	3.4634762	up	1.918575	down	1.4709774	up	2.8221803	up	echinoderm microtubule associated protein like 1
Gen1	10399391	6.7090545	up	6.606247	up	6.0333986	up	6.80944	up	1.0155622	down	1.111986	down	1.0149627	up	1.0949463	down	1.0307578	up	1.1286243	up	"Gen homolog 1, endonuclease (Drosophila)"
Mrto4	10399636	3.0047386	up	5.4278994	up	4.03072	up	4.1632733	up	1.8064462	up	1.3414545	up	1.3855691	up	1.3466326	down	1.3037575	down	1.0328857	up	"MRT4, mRNA turnover 4, homolog (S. cerevisiae)"
Rsad2	10399710	2.436102	down	2.2721121	down	1.3492665	down	5.640818	down	1.072175	up	1.8055009	up	2.31551	down	1.6839609	up	2.4826322	down	4.180656	down	radical S-adenosyl methionine domain containing 2
Sox11	10399725	5.2880507	up	4.496059	up	4.8778563	up	5.0957103	up	1.1761526	down	1.0840932	down	1.0377456	down	1.0849184	up	1.1333728	up	1.0446618	up	SRY-box containing gene 11
Prkar2b	10399908	1.9792395	up	4.5970387	down	1.2983202	up	1.7254101	up	9.098641	down	1.5244617	down	1.1471124	down	5.9684286	up	7.9317775	up	1.3289559	up	"protein kinase, cAMP dependent regulatory, type II beta"
Scin	10400072	1.2808005	down	28.125458	down	2.2033083	down	11.747277	down	21.959282	down	1.7202588	down	9.171825	down	12.765103	up	2.3942106	up	5.331654	down	scinderin
Garnl1	10400413	3.0626884	down	3.9813137	down	2.6764722	down	5.0347943	down	1.2999408	down	1.1443005	up	1.6439131	down	1.487523	up	1.2646062	down	1.8811307	down	GTPase activating RANGAP domain-like 1
C79407	10400589	6.3396764	up	5.9997487	up	6.196798	up	6.6223884	up	1.056657	down	1.0230569	down	1.0445942	up	1.0328429	up	1.1037776	up	1.0686791	up	
Rtn1	10400926	3.1175554	down	1.5420513	up	1.1531852	down	1.850987	up	4.8074303	up	2.7034297	up	5.770554	up	1.7782708	down	1.2003407	up	2.1345308	up	reticulon 1
Lgmn	10402268	2.042231	down	4.28197	down	1.2387809	down	1.8905679	up	2.0967119	down	1.6485814	up	3.8609765	up	3.4566	up	8.095355	up	2.3419995	up	legumain
Ifi27	10402347	1.2180084	down	9.853418	down	3.531813	down	4.215741	down	8.089778	down	2.8996623	down	3.4611757	down	2.7899036	up	2.337292	up	1.1936479	down	"interferon, alpha-inducible protein 27"
Serpina1b|Serpina1a	10402390	4.4553885	down	18.293669	down	10.189079	down	9.87508	down	4.1059647	down	2.2869117	down	2.2164352	down	1.7954189	up	1.8525083	up	1.0317973	up	"serine (or cysteine) preptidase inhibitor, clade A, member 1b | serine (or cysteine) peptidase inhibitor, clade A, member 1a"
Hmgn2|LOC100041826|LOC100042405|LOC100044482|LOC637089	10403108	5.231002	up	3.8933737	up	5.316067	up	4.9695487	up	1.3435652	down	1.0162618	up	1.052611	down	1.3654141	up	1.2764119	up	1.0697284	down	high mobility group nucleosomal binding domain 2 | similar to high mobility group nucleosomal binding domain 2 | similar to Nonhistone chromosomal protein HMG-17 (High-mobility group nucleosome binding domain 2)
Akr1c21	10403333	1.0600735	up	21.274702	down	1.0282875	down	1.0281643	up	22.552746	down	1.0900604	down	1.0310351	down	20.68945	up	21.873892	up	1.0572486	up	"aldo-keto reductase family 1, member C21"
Elmo1	10403842	6.4082212	up	2.8192654	up	5.156726	up	1.3184352	up	2.273011	down	1.2426919	down	4.8604755	down	1.8291028	up	2.1383421	down	3.9112473	down	"engulfment and cell motility 1, ced-12 homolog (C. elegans)"
Hist1h2bn|Hist1h2bk|Hist1h2bl|Hist1h2bh|Hist1h2bj|Hist1h2bf|Hist1h2bm|Hist1h2bb|Hist1h2be|Hist1h2bg|RP23-38E20.1|LOC665622|Hist1h2bc|LOC100046213	10403948	3.1609898	up	2.3352745	up	3.793448	up	5.7568727	up	1.3535837	down	1.2000824	up	1.8212246	up	1.624412	up	2.46518	up	1.517583	up	"histone cluster 1, H2bn | histone cluster 1, H2bk | histone cluster 1, H2bl | histone cluster 1, H2bh | histone cluster 1, H2bj | histone cluster 1, H2bf | histone cluster 1, H2bm | histone cluster 1, H2bb | histone cluster 1, H2be | histone cluster 1, H2bg | H2b histone family, member A | H2b histone family member | histone cluster 1, H2bc | similar to Hist1h2bj protein"
LOC665622|Hist1h2bk|Hist1h2bl|Hist1h2bj|Hist1h2bn|Hist1h2bm|Hist1h2bh|Hist1h2bf|LOC100046213	10403978	3.8373048	up	2.651803	up	4.5294986	up	7.19292	up	1.447055	down	1.1803855	up	1.874472	up	1.7080827	up	2.7124643	up	1.5880169	up	"H2b histone family member | histone cluster 1, H2bk | histone cluster 1, H2bl | histone cluster 1, H2bj | histone cluster 1, H2bn | histone cluster 1, H2bm | histone cluster 1, H2bh | histone cluster 1, H2bf | similar to Hist1h2bj protein"
LOC665622|Hist1h2bj|Hist1h2bk|Hist1h2bl|Hist1h2bm|Hist1h2bn|LOC100046213|Hist1h2bf	10403980	3.5430245	up	2.3973796	up	4.2524705	up	6.769927	up	1.4778737	down	1.2002374	up	1.9107761	up	1.7737993	up	2.8238857	up	1.5919985	up	"H2b histone family member | histone cluster 1, H2bj | histone cluster 1, H2bk | histone cluster 1, H2bl | histone cluster 1, H2bm | histone cluster 1, H2bn | similar to Hist1h2bj protein | histone cluster 1, H2bf"
Hist1h2bc|Hist1h2bb|Hist1h2be|Hist1h2bg|RP23-38E20.1|LOC665622	10404053	1.862838	down	5.3967853	down	1.7400322	down	1.1903661	down	2.8970768	down	1.0705767	up	1.5649287	up	3.1015432	up	4.5337186	up	1.4617623	up	"histone cluster 1, H2bc | histone cluster 1, H2bb | histone cluster 1, H2be | histone cluster 1, H2bg | H2b histone family, member A | H2b histone family member"
Slc17a3	10404097	1.0950655	up	24.479319	down	1.0431346	up	1.0348687	up	26.80646	down	1.0497836	down	1.0581686	down	25.535227	up	25.332886	up	1.0079874	down	"solute carrier family 17 (sodium phosphate), member 3"
Slc17a1	10404113	1.0912093	up	19.847212	down	1.2001898	up	1.1465691	down	21.657463	down	1.0998714	up	1.2511468	down	23.820425	up	17.310087	up	1.3761005	down	"solute carrier family 17 (sodium phosphate), member 1"
Cmah	10404132	4.29218	down	1.6392269	down	5.98357	down	1.6504738	up	2.618417	up	1.3940631	down	7.08413	up	3.6502385	down	2.7055013	up	9.875725	up	cytidine monophospho-N-acetylneuraminic acid hydroxylase
6330500D04Rik	10404152	5.8975983	down	1.3445301	down	2.5113382	down	1.1533574	down	4.3863635	up	2.3483884	up	5.1134176	up	1.8678186	down	1.1657532	up	2.1774158	up	RIKEN cDNA 6330500D04 gene
Bmp6	10404686	12.321736	down	2.3473587	down	7.293344	down	1.2392153	down	5.2491927	up	1.6894494	up	9.943177	up	3.1070435	down	1.89423	up	5.885454	up	bone morphogenetic protein 6
Aspn	10405047	2.3401713	up	7.430277	down	2.1768334	up	2.2532103	up	17.388119	down	1.0750346	down	1.0385941	down	16.174475	up	16.741974	up	1.0350863	up	asporin
Cks2|LOC100039474|LOC100044764	10405185	18.860308	up	8.690993	up	24.293493	up	38.07355	up	2.170098	down	1.2880752	up	2.0187132	up	2.7952497	up	4.380806	up	1.5672324	up	CDC28 protein kinase regulatory subunit 2 | similar to Cyclin-dependent kinases regulatory subunit 2 (CKS-2)
Slc34a1	10405448	1.0302607	up	14.835314	down	1.0076444	down	1.1321597	down	15.284239	down	1.0381365	down	1.1664196	down	14.722765	up	13.103551	up	1.1235707	down	"solute carrier family 34 (sodium phosphate), member 1"
Me1	10405753	1.1553961	down	9.191316	down	1.1704236	down	1.1370572	down	7.9551206	down	1.0130063	down	1.0161284	up	7.852982	up	8.083424	up	1.0293446	up	"malic enzyme 1, NADP(+)-dependent, cytosolic"
Mctp1	10406334	1.1986781	up	1.4304221	down	1.0189973	up	4.3820586	down	1.7146157	down	1.176331	down	5.2526784	down	1.4575962	up	3.0634727	down	4.4653063	down	"multiple C2 domains, transmembrane 1"
Enc1	10406817	2.7537255	down	2.013631	up	1.1650687	down	1.3507003	up	5.5449877	up	2.3635736	up	3.7194579	up	2.3460186	down	1.4908053	down	1.5736586	up	ectodermal-neural cortex 1
Cnn3	10406852	1.9174603	down	2.7579608	up	1.6214254	down	1.2486677	up	5.2882805	up	1.182577	up	2.394271	up	4.4718275	down	2.2087228	down	2.0246215	up	"calponin 3, acidic"
Etv1	10406934	2.2301726	down	1.0307623	down	1.1260452	down	2.7772212	up	2.163615	up	1.9805356	up	6.193682	up	1.0924393	down	2.862655	up	3.1272767	up	ets variant gene 1
Cenpk	10406968	12.325767	up	18.678907	up	18.367706	up	20.944212	up	1.5154358	up	1.4901873	up	1.699222	up	1.0169431	down	1.1212761	up	1.140274	up	centromere protein K
Elovl7	10407072	1.2855356	up	5.491757	down	1.2210732	up	2.1787496	down	7.059849	down	1.0527916	down	2.80086	down	6.705837	up	2.5206003	up	2.6604128	down	"ELOVL family member 7, elongation of long chain fatty acids (yeast)"
Esm1|LOC632677	10407281	1.8742684	down	3.3196573	down	2.9640224	up	4.579896	down	1.7711749	down	5.555373	up	2.4435644	down	9.839539	up	1.3796291	down	13.574915	down	endothelial cell-specific molecule 1 | similar to Endothelial cell-specific molecule 1 precursor (ESM-1 secretory protein) (ESM-1)
	10407511	5.400954	up	3.7622359	up	5.3693376	up	6.4192085	up	1.4355702	down	1.0058882	down	1.1885324	up	1.4271667	up	1.7062216	up	1.1955307	up	
Hist1h2bl|Hist1h2bk|Hist1h2bm|Hist1h2bj|Hist1h2bn|Hist1h2bf|Hist1h2bh|Hist1h2bb|Hist1h2be|Hist1h2bg|RP23-38E20.1|LOC665622|Hist1h2bc|LOC100046213	10408070	3.7643576	up	2.706215	up	4.7612257	up	7.5803204	up	1.3910047	down	1.2648176	up	2.0137088	up	1.7593672	up	2.8010786	up	1.5920942	up	"histone cluster 1, H2bl | histone cluster 1, H2bk | histone cluster 1, H2bm | histone cluster 1, H2bj | histone cluster 1, H2bn | histone cluster 1, H2bf | histone cluster 1, H2bh | histone cluster 1, H2bb | histone cluster 1, H2be | histone cluster 1, H2bg | H2b histone family, member A | H2b histone family member | histone cluster 1, H2bc | similar to Hist1h2bj protein"
Hist1h2bf|Hist1h2bl|Hist1h2bk|Hist1h2bh|Hist1h2bn|Hist1h2bm|Hist1h2bj|Hist1h2bb|Hist1h2be|Hist1h2bg|RP23-38E20.1|LOC665622|Hist1h2bc|LOC100046213	10408210	3.6529164	up	2.5131593	up	4.125402	up	6.5971103	up	1.4535158	down	1.1293447	up	1.8059844	up	1.6415203	up	2.6250267	up	1.5991436	up	"histone cluster 1, H2bf | histone cluster 1, H2bl | histone cluster 1, H2bk | histone cluster 1, H2bh | histone cluster 1, H2bn | histone cluster 1, H2bm | histone cluster 1, H2bj | histone cluster 1, H2bb | histone cluster 1, H2be | histone cluster 1, H2bg | H2b histone family, member A | H2b histone family member | histone cluster 1, H2bc | similar to Hist1h2bj protein"
Gmnn	10408321	5.3111367	up	5.463236	up	6.312091	up	5.6392746	up	1.0286376	up	1.1884632	up	1.061783	up	1.155376	up	1.0322225	up	1.1193091	down	geminin
1810022C23Rik	10408647	1.0766432	up	4.738233	down	1.0181532	down	1.110036	up	5.1013865	down	1.0961877	down	1.0310156	up	4.653753	up	5.259609	up	1.1301867	up	RIKEN cDNA 1810022C23 gene
Nedd9	10408850	5.088024	down	2.4672241	down	4.0912175	down	3.1776664	down	2.0622466	up	1.2436454	up	1.6011827	up	1.6582271	down	1.2879521	down	1.2874913	up	"neural precursor cell expressed, developmentally down-regulated gene 9"
Hspb1	10408928	4.093012	down	5.0229163	down	7.2267203	down	5.743185	down	1.2271932	down	1.765624	down	1.4031683	down	1.4387498	down	1.1433964	down	1.2583123	up	heat shock protein 1
Tpmt	10409021	2.8531258	up	2.8368146	down	1.7570019	up	1.3606246	up	8.093789	down	1.6238604	down	2.0969236	down	4.9842887	up	3.8598397	up	1.2913201	down	thiopurine methyltransferase
Fbp1	10410007	1.1364009	up	9.709351	down	1.1512488	up	1.1722573	up	11.033716	down	1.0130657	up	1.0315526	up	11.177878	up	11.381858	up	1.0182484	up	fructose bisphosphatase 1
Slc6a19	10410530	1.2653153	up	4.058739	down	1.1388856	up	1.1411914	up	5.1355853	down	1.1110117	down	1.1087669	down	4.6224403	up	4.6317983	up	1.0020247	up	"solute carrier family 6 (neurotransmitter transporter), member 19"
Trip13	10410560	5.0569124	up	5.051909	up	4.366517	up	5.191253	up	1.0009904	down	1.1581113	down	1.0265658	up	1.1569655	down	1.0275825	up	1.1888775	up	thyroid hormone receptor interactor 13
Rasgrf2	10410995	5.7620597	down	2.7870162	down	4.9757037	down	2.536527	down	2.0674655	up	1.1580392	up	2.2716339	up	1.7853158	down	1.0987529	up	1.9616209	up	RAS protein-specific guanine nucleotide-releasing factor 2
Tmem174	10411456	1.2469856	up	15.208017	down	1.1356539	up	1.1792775	up	18.964178	down	1.0980331	down	1.0574148	down	17.271044	up	17.934471	up	1.0384128	up	transmembrane protein 174
Cenph	10411728	11.991524	up	12.308654	up	10.961897	up	16.547081	up	1.0264461	up	1.0939277	down	1.3798981	up	1.1228579	down	1.3443455	up	1.5095088	up	centromere protein H
Ccnb1	10411739	17.302956	up	17.314041	up	18.015472	up	20.124315	up	1.0006409	up	1.0411788	up	1.1630564	up	1.040512	up	1.1623116	up	1.1170573	up	cyclin B1
ENSMUSG00000057445|ENSMUSG00000063277	10412517	7.7065554	up	5.163174	up	7.7421203	up	2.0598376	up	1.4926003	down	1.004615	up	3.7413409	down	1.4994886	up	2.5065925	down	3.7586071	down	"predicted gene, ENSMUSG00000057445 | predicted gene, ENSMUSG00000063277"
B930046C15Rik|ENSMUSG00000072735|ENSMUSG00000071613|LOC100036568|ENSMUSG00000063277|ENSMUSG00000057445|LOC100038847|LOC544988|ENSMUSG00000068790|LOC100041791	10412537	4.616983	up	3.2644773	up	5.2428355	up	1.9207137	up	1.41431	down	1.1355544	up	2.403785	down	1.6060259	up	1.6996169	down	2.7296288	down	"RIKEN cDNA B930046C15 gene | predicted gene, ENSMUSG00000072735 | predicted gene, ENSMUSG00000071613 | hypothetical LOC100036568 | predicted gene, ENSMUSG00000063277 | predicted gene, ENSMUSG00000057445 | alpha7-takusan | hypothetical protein LOC544988 | predicted gene, ENSMUSG00000068790 | hypothetical protein LOC100041791"
Ptprg	10412667	8.186742	down	2.1262226	down	5.7456346	down	3.668499	down	3.8503692	up	1.4248631	up	2.2316327	up	2.7022734	down	1.7253599	down	1.5662085	up	"protein tyrosine phosphatase, receptor type, G"
Plau	10413047	3.6388125	up	1.686482	down	3.4649231	up	1.0810983	up	6.1367917	down	1.0501856	down	3.3658476	down	5.84353	up	1.8232529	up	3.2050025	down	"plasminogen activator, urokinase"
Mmrn2	10414102	6.505038	down	2.9218225	down	4.982897	down	5.7941966	down	2.226363	up	1.3054731	up	1.1226815	up	1.705407	down	1.9830762	down	1.162817	down	multimerin 2
Cdkn3	10414315	5.831595	up	6.6479735	up	6.4417005	up	7.3185444	up	1.1399924	up	1.1046207	up	1.2549815	up	1.0320215	down	1.1008683	up	1.1361198	up	cyclin-dependent kinase inhibitor 3
Pbk	10416037	5.0740895	up	6.1472116	up	4.9061923	up	5.8761077	up	1.2114906	up	1.0342214	down	1.1580616	up	1.2529496	down	1.0461366	down	1.1976922	up	PDZ binding kinase
Clu	10416057	5.089413	down	2.7799678	down	3.2447703	down	1.24144	up	1.8307453	up	1.5684973	up	6.3182015	up	1.167197	down	3.4511635	up	4.0281878	up	clusterin
Lmo7	10416800	5.6833444	down	2.918044	down	5.409603	down	1.9736171	down	1.9476553	up	1.0506028	up	2.879659	up	1.8538456	down	1.478526	up	2.740959	up	LIM domain only 7
Cldn10	10417027	1.0269783	down	5.811571	down	1.0487069	down	2.34306	down	5.6589036	down	1.0211579	down	2.2815092	down	5.541655	up	2.4803338	up	2.2342372	down	claudin 10
ENSMUSG00000063277|ENSMUSG00000068790|B930046C15Rik|LOC544988|LOC100038847|LOC100036568	10417264	4.8538313	up	3.2673154	up	5.155403	up	1.9532928	up	1.4855719	down	1.0621307	up	2.4849482	down	1.5778713	up	1.6727216	down	2.6393397	down	"predicted gene, ENSMUSG00000063277 | predicted gene, ENSMUSG00000068790 | RIKEN cDNA B930046C15 gene | hypothetical protein LOC544988 | alpha7-takusan | hypothetical LOC100036568"
ENSMUSG00000068790|LOC100041195|LOC100041874|LOC666442	10417371	3.31741	up	2.878669	up	5.3471994	up	1.4988973	up	1.1524111	down	1.6118596	up	2.2132337	down	1.8575249	up	1.9205244	down	3.5674217	down	"predicted gene, ENSMUSG00000068790 | similar to 1700001E04Rik protein | hypothetical LOC666442"
5730469M10Rik	10419082	2.3383696	down	2.6395857	down	3.7006178	down	1.3960471	up	1.1288146	down	1.5825633	down	3.2644742	up	1.4019693	down	3.684986	up	5.1662374	up	RIKEN cDNA 5730469M10 gene
Ndrg2	10419578	1.6062729	down	2.4459114	down	1.2814162	down	5.8308487	down	1.5227245	down	1.2535139	up	3.6300488	down	1.9087565	up	2.383917	down	4.550317	down	N-myc downstream regulated gene 2
Slc7a7	10419744	1.2642841	up	4.2721777	down	1.0370395	up	1.2752825	up	5.4012465	down	1.2191281	down	1.0086993	up	4.430417	up	5.448233	up	1.2297337	up	"solute carrier family 7 (cationic amino acid transporter, y+ system), member 7"
F630043A04Rik	10420426	5.9806085	up	5.7961645	up	5.825885	up	5.564763	up	1.0318217	down	1.026558	down	1.0747283	down	1.0051274	up	1.0415833	down	1.046924	down	RIKEN cDNA F630043A04 gene
D14Ertd668e	10420488	14.845065	down	10.069164	down	12.821555	down	11.984282	down	1.4743096	up	1.157821	up	1.2387115	up	1.2733485	down	1.1901962	down	1.0698643	up	"DNA segment, Chr 14, ERATO Doi 668, expressed"
Cysltr2	10421517	7.270498	down	1.9439478	down	3.2327347	down	2.0832973	down	3.7400682	up	2.249024	up	3.4898994	up	1.662974	down	1.0716836	down	1.5517397	up	cysteinyl leukotriene receptor 2
Lect1	10421853	3.9524589	down	1.1990094	down	6.367563	down	1.0464066	down	3.2964368	up	1.6110383	down	3.777173	up	5.3106856	down	1.1458352	up	6.085171	up	leukocyte cell derived chemotaxin 1
Klf12	10422013	5.107872	down	2.8071523	down	4.7911615	down	1.8708868	down	1.819592	up	1.0661031	up	2.730188	up	1.7067692	down	1.5004395	up	2.560904	up	Kruppel-like factor 12
Oxct1	10422608	1.820938	up	3.3445456	down	1.344227	up	1.3672385	up	6.0902104	down	1.354636	down	1.3318363	down	4.4958286	up	4.5727916	up	1.0171188	up	3-oxoacid CoA transferase 1
Lifr	10422822	16.459496	down	4.867768	down	15.293284	down	5.59696	down	3.3813229	up	1.0762564	up	2.940792	up	3.1417446	down	1.1498001	down	2.732427	up	leukemia inhibitory factor receptor
Ugt3a1	10423002	1.4556429	up	6.24812	down	1.3470384	up	1.3818069	up	9.095032	down	1.0806247	down	1.0534345	down	8.416456	up	8.633694	up	1.0258111	up	"UDP glycosyltransferases 3 family, polypeptide A1"
Ugt3a1	10423005	1.2392867	up	7.1128345	down	1.2276313	up	1.2604824	up	8.814841	down	1.0094942	down	1.0171032	up	8.731938	up	8.965603	up	1.0267597	up	"UDP glycosyltransferases 3 family, polypeptide A1"
Ugt3a2	10423011	1.0757092	up	10.609717	down	1.0493121	down	1.046358	up	11.41297	down	1.1287549	down	1.0280508	down	10.111116	up	11.1015625	up	1.0979562	up	"UDP glycosyltransferases 3 family, polypeptide A2"
Sema5a	10423520	18.208338	down	3.736651	down	23.20759	down	1.3171997	down	4.872903	up	1.2745584	down	13.823521	up	6.210799	down	2.8368144	up	17.618881	up	"sema domain, seven thrombospondin repeats (type 1 and type 1-like), transmembrane domain (TM) and short cytoplasmic domain, (semaphorin) 5A"
Sdc2	10423548	1.6773417	up	7.929008	down	1.452153	up	1.1039239	up	13.299655	down	1.1550723	down	1.5194359	down	11.514133	up	8.753022	up	1.3154465	down	syndecan 2
Myc	10424400	5.0465612	up	6.4555054	up	10.825245	up	8.726769	up	1.279189	up	2.1450732	up	1.7292508	up	1.6769011	up	1.3518338	up	1.240464	down	myelocytomatosis oncogene
Dennd3	10424584	5.2361965	down	3.1119685	down	4.6737576	down	4.2519994	down	1.6825994	up	1.1203398	up	1.2314669	up	1.5018653	down	1.3663375	down	1.0991906	up	DENN/MADD domain containing 3
Ly6e	10424676	6.543952	down	7.449325	down	7.2865868	down	10.815758	down	1.1383526	down	1.1134841	down	1.6527867	down	1.022334	up	1.4519111	down	1.4843379	down	"lymphocyte antigen 6 complex, locus E"
Cks2|LOC100039474|LOC100044764	10424779	18.66055	up	11.791357	up	16.348717	up	27.995262	up	1.5825615	down	1.1414076	down	1.5002382	up	1.3865	up	2.3742194	up	1.7123833	up	CDC28 protein kinase regulatory subunit 2 | similar to Cyclin-dependent kinases regulatory subunit 2 (CKS-2)
Lgals1	10425161	4.6671515	up	1.9857296	up	8.893786	up	7.5384283	up	2.3503456	down	1.9056135	up	1.6152098	up	4.47885	up	3.7963016	up	1.1797931	down	"lectin, galactose binding, soluble 1"
Miox	10426213	1.0370777	up	23.598701	down	1.0240881	down	1.1140501	up	24.473688	down	1.0620589	down	1.0742205	up	23.043623	up	26.290136	up	1.1408856	up	myo-inositol oxygenase
Ghr	10427402	3.8102024	down	6.9081573	down	3.2915123	down	1.5745076	down	1.8130685	down	1.1575841	up	2.4199328	up	2.0987792	up	4.387504	up	2.0905027	up	growth hormone receptor
Osmr	10427471	4.5016365	down	5.7242002	down	3.3932219	down	5.458393	down	1.2715821	down	1.3266554	up	1.2125354	down	1.6869514	up	1.0486969	up	1.6086167	down	oncostatin M receptor
Ugt3a1|Ugt3a2	10427624	1.4762926	up	7.08141	down	1.3976021	up	1.3310292	up	10.454232	down	1.056304	down	1.1091361	down	9.896993	up	9.425563	up	1.050016	down	"UDP glycosyltransferases 3 family, polypeptide A1 | UDP glycosyltransferases 3 family, polypeptide A2"
Npr3	10427796	1.5519537	up	2.3318634	down	1.2529824	up	5.5181146	down	3.6189442	down	1.2386078	down	8.563858	down	2.9217842	up	2.3663967	down	6.9141	down	natriuretic peptide receptor 3
Hrsp12	10428081	2.424724	up	5.6142063	down	2.288055	up	3.6620538	up	13.612902	down	1.0597315	down	1.5102972	up	12.8456135	up	20.55953	up	1.6005095	up	heat-responsive protein 12
Samd12	10428594	21.30993	down	11.710227	down	18.93861	down	11.574432	down	1.8197713	up	1.1252111	up	1.8411213	up	1.617271	down	1.0117323	up	1.6362453	up	sterile alpha motif domain containing 12
Enpp2	10428619	1.1058856	up	5.0131717	down	1.1632755	up	2.4885356	down	5.5439944	down	1.0518949	up	2.7520356	down	5.8317	up	2.0145068	up	2.8948522	down	ectonucleotide pyrophosphatase/phosphodiesterase 2
Dscc1	10428672	8.855361	up	9.732189	up	8.550474	up	10.931572	up	1.0990167	up	1.0356572	down	1.2344582	up	1.1382045	down	1.1232388	up	1.2784755	up	defective in sister chromatid cohesion 1 homolog (S. cerevisiae)
Sntb1	10428698	3.3344939	down	1.3103359	up	2.450745	down	1.7532626	up	4.369307	up	1.3606042	up	5.8462434	up	3.211299	down	1.3380255	up	4.296799	up	"syntrophin, basic 1"
Tmem71	10429114	6.8682375	down	2.8406746	down	3.984101	down	2.9753633	down	2.4178193	up	1.7239115	up	2.3083694	up	1.4025193	down	1.0474143	down	1.3390301	up	transmembrane protein 71
Ndrg1	10429140	1.9641194	down	6.384848	down	2.715109	down	3.8966315	down	3.2507434	down	1.3823545	down	1.9839076	down	2.351599	up	1.6385559	up	1.4351655	down	N-myc downstream regulated gene 1
St3gal1	10429160	5.8739114	down	2.6476378	down	5.895345	down	3.2639809	down	2.2185483	up	1.003649	down	1.7996159	up	2.2266436	down	1.2327899	down	1.8061826	up	"ST3 beta-galactoside alpha-2,3-sialyltransferase 1"
Ly6a	10429564	30.978596	down	32.846043	down	26.876837	down	32.582184	down	1.0602819	down	1.152613	up	1.0517645	down	1.2220947	up	1.0080981	up	1.2122775	down	"lymphocyte antigen 6 complex, locus A"
Ly6c1|Ly6c2|LOC100041546	10429568	37.21884	down	30.07033	down	34.78533	down	42.826096	down	1.2377264	up	1.0699577	up	1.1506565	down	1.1567993	down	1.4241979	down	1.2311538	down	"lymphocyte antigen 6 complex, locus C1 | lymphocyte antigen 6 complex, locus C2 | similar to Lymphocyte antigen 6C precursor (Ly-6C)"
Ly6c1|Ly6c2|LOC100041546	10429573	27.190914	down	22.956535	down	25.990355	down	30.753088	down	1.184452	up	1.0461925	up	1.131006	down	1.132155	down	1.3396224	down	1.1832501	down	"lymphocyte antigen 6 complex, locus C1 | lymphocyte antigen 6 complex, locus C2 | similar to Lymphocyte antigen 6C precursor (Ly-6C)"
Pvalb	10430297	1.3138984	down	7.5718117	down	1.0170658	down	1.0776875	up	5.76286	down	1.291852	up	1.415972	up	7.4447618	up	8.160048	up	1.0960791	up	parvalbumin
Slc38a1	10431872	6.225019	up	8.718598	up	6.4628835	up	12.803549	up	1.4005737	up	1.038211	up	2.0567884	up	1.3490261	down	1.4685329	up	1.9810892	up	"solute carrier family 38, member 1"
Slc38a1	10431874	2.640464	up	2.9465263	up	2.875363	up	5.181075	up	1.1159123	up	1.0889612	up	1.9621835	up	1.0247494	down	1.7583671	up	1.8018856	up	"solute carrier family 38, member 1"
Slc38a4	10431915	11.303792	up	8.730718	up	10.378595	up	11.414065	up	1.294715	down	1.0891447	down	1.0097555	up	1.1887447	up	1.3073456	up	1.0997698	up	"solute carrier family 38, member 4"
Krt80	10432682	2.8107038	down	1.7035367	down	6.9082947	down	3.5929112	down	1.6499225	up	2.4578521	down	1.278296	down	4.0552654	down	2.1090894	down	1.9227566	up	keratin 80
Rtp4	10434778	4.77863	down	7.2611594	down	4.5612855	down	8.520816	down	1.5195065	down	1.0476499	up	1.7831085	down	1.5919107	up	1.1734787	down	1.8680733	down	receptor transporter protein 4
Tfrc	10435075	5.1481843	up	1.8617479	up	4.585775	up	3.5847123	up	2.7652423	down	1.122642	down	1.4361498	down	2.4631557	up	1.9254552	up	1.279259	down	transferrin receptor
Heg1	10435271	5.891938	down	3.0651512	down	5.7465262	down	2.8020592	down	1.922234	up	1.0253043	up	2.1027174	up	1.8747935	down	1.0938923	up	2.0508225	up	HEG homolog 1 (zebrafish)
Hgd	10435626	1.1966841	up	17.887497	down	1.1050682	up	1.0814123	up	21.40569	down	1.0829052	down	1.1065938	down	19.766905	up	19.343763	up	1.021875	down	"homogentisate 1, 2-dioxygenase"
Zbtb20	10435769	4.875247	down	5.0797806	down	5.690372	down	7.940545	down	1.0419534	down	1.1671966	down	1.6287472	down	1.1202003	down	1.5631669	down	1.3954352	down	zinc finger and BTB domain containing 20
Zbtb20	10435789	9.418798	down	10.467535	down	9.256987	down	16.938082	down	1.111345	down	1.0174799	up	1.7983276	down	1.1307713	up	1.618154	down	1.8297621	down	zinc finger and BTB domain containing 20
Ccdc80	10435948	6.6179357	down	1.3332369	down	3.7273474	down	1.7900184	up	4.963811	up	1.7755084	up	11.846227	up	2.7957125	down	2.3865187	up	6.67202	up	coiled-coil domain containing 80
C330027C09Rik	10436106	4.658682	up	5.4598513	up	5.140145	up	5.688127	up	1.1719733	up	1.1033475	up	1.2209734	up	1.0621978	down	1.0418099	up	1.1066082	up	RIKEN cDNA C330027C09 gene
Abi3bp	10436304	6.103278	down	1.2262696	down	2.7731187	down	1.2359015	down	4.9771094	up	2.2008715	up	4.93832	up	2.2614264	down	1.0078546	down	2.2438023	up	"ABI gene family, member 3 (NESH) binding protein"
Pros1	10436456	6.5664716	down	1.6814718	down	4.292129	down	3.2430487	down	3.9051929	up	1.5298866	up	2.0247836	up	2.5526025	down	1.9286965	down	1.3234859	up	protein S (alpha)
2810055G20Rik	10436590	1.6540248	up	1.3406432	up	1.4565607	up	5.097893	down	1.2337548	down	1.1355687	down	8.432043	down	1.0864642	up	6.834457	down	7.425392	down	RIKEN cDNA 2810055G20 gene
	10436594	2.327836	up	1.9968487	up	2.1527712	up	2.2769382	down	1.1657549	down	1.0813208	down	5.3003397	down	1.0780843	up	4.546701	down	4.901727	down	
2810055G20Rik	10436596	2.201013	up	1.875617	up	2.1653092	up	4.15017	down	1.1734874	down	1.016489	down	9.13458	down	1.1544516	up	7.7841296	down	8.9864025	down	RIKEN cDNA 2810055G20 gene
2810055G20Rik	10436598	2.332695	up	1.246197	up	2.0155249	up	3.3218837	down	1.8718508	down	1.1573634	down	7.7489414	down	1.6173406	up	4.1397214	down	6.695339	down	RIKEN cDNA 2810055G20 gene
	10436600	2.7471566	up	1.0877193	down	2.460381	up	2.2697337	down	2.9881353	down	1.1165574	down	6.235314	down	2.676204	up	2.0866907	down	5.5844097	down	
Jam2	10436666	5.218804	down	7.5166583	down	6.750722	down	9.008389	down	1.4403028	down	1.2935383	down	1.7261406	down	1.1134598	up	1.1984566	down	1.3344333	down	junction adhesion molecule 2
Il10rb	10436841	3.3931446	down	6.0031304	down	3.8068547	down	7.0144854	down	1.7691938	down	1.1219252	down	2.067252	down	1.5769267	up	1.1684712	down	1.8425933	down	"interleukin 10 receptor, beta"
Slc5a3	10436945	1.0971789	up	2.5392375	down	1.2552259	up	5.217281	down	2.785998	down	1.1440485	up	5.72429	down	3.187317	up	2.0546641	down	6.548866	down	"solute carrier family 5 (inositol transporters), member 3"
Kcnj15	10437151	1.0125127	up	5.384102	down	1.1924136	up	1.0438615	up	5.451472	down	1.1776775	up	1.0309614	up	6.4200764	up	5.620257	up	1.14231	down	"potassium inwardly-rectifying channel, subfamily J, member 15"
AU021092	10437552	8.765619	down	6.6751146	down	9.099195	down	8.056621	down	1.3131787	up	1.0380551	down	1.088002	up	1.3631517	down	1.2069634	down	1.129406	up	
Myh11	10437885	1.0486271	up	5.4537234	down	1.038832	down	1.0772333	down	5.718922	down	1.0893474	down	1.1296161	down	5.249861	up	5.062713	up	1.036966	down	"myosin, heavy polypeptide 11, smooth muscle"
Ehhadh	10438575	1.4094365	down	5.443971	down	1.1924976	down	1.3677843	down	3.8625162	down	1.1819197	up	1.0304524	up	4.565184	up	3.9801388	up	1.1469911	down	"enoyl-Coenzyme A, hydratase/3-hydroxyacyl Coenzyme A dehydrogenase"
Kng2	10438681	1.0280794	down	6.0305634	down	1.0118794	down	1.2299771	down	5.8658533	down	1.0160098	up	1.1963835	down	5.959765	up	4.9029875	up	1.2155373	down	kininogen 2
Rfc4	10438690	6.049078	up	7.068838	up	6.186683	up	5.7783155	up	1.1685811	up	1.0227481	up	1.0468583	down	1.1425893	down	1.2233388	down	1.0706724	down	replication factor C (activator 1) 4
Leprel1	10438753	3.2218688	up	2.0375686	down	3.1023674	up	1.0459015	down	6.5647793	down	1.0385194	down	3.3697574	down	6.3212867	up	1.9481459	up	3.2447708	down	leprecan-like 1
Atp13a3	10438909	4.9841833	down	2.4854608	down	8.590638	down	1.3828304	up	2.0053358	up	1.7235801	down	6.8922796	up	3.4563565	down	3.4369705	up	11.8793955	up	ATPase type 13A3
Atp13a3	10438911	6.5817676	down	2.803013	down	8.509075	down	1.9004999	up	2.3481042	up	1.2928253	down	12.508649	up	3.0356886	down	5.3271265	up	16.171497	up	ATPase type 13A3
Parp14	10439249	6.869471	down	7.251964	down	5.978304	down	8.022565	down	1.05568	down	1.1490669	up	1.1678578	down	1.213047	up	1.106261	down	1.3419467	down	"poly (ADP-ribose) polymerase family, member 14"
App	10440491	5.565659	down	3.4959207	down	4.3616676	down	4.526791	down	1.5920438	up	1.276039	up	1.229493	up	1.247645	down	1.2948782	down	1.0378579	down	amyloid beta (A4) precursor protein
Cyyr1	10440513	10.224493	down	2.3407366	down	7.570986	down	5.1085515	down	4.368067	up	1.3504837	up	2.0014465	up	3.234446	down	2.1824548	down	1.482022	up	cysteine and tyrosine-rich protein 1
Adamts5	10440534	5.5818596	down	1.1064423	down	5.694692	down	1.801344	up	5.0448713	up	1.0202142	down	10.054849	up	5.1468487	down	1.9930834	up	10.2581005	up	"a disintegrin-like and metallopeptidase (reprolysin type) with thrombospondin type 1 motif, 5 (aggrecanase-2)"
Tmem50b	10440918	4.3417935	down	5.725004	down	4.469451	down	4.8728786	down	1.3185804	down	1.0294019	down	1.1223193	down	1.280919	up	1.174871	up	1.0902635	down	transmembrane protein 50B
	10441811	2.5124958	up	5.001713	up	3.2685118	up	3.0946753	up	1.9907348	up	1.3009025	up	1.2317137	up	1.5302722	down	1.6162318	down	1.0561727	down	
	10442493	9.145816	up	9.998169	up	7.2996774	up	9.319549	up	1.0931959	up	1.252907	down	1.0189959	up	1.3696729	down	1.0728167	down	1.2767072	up	
4930528F23Rik	10442606	5.3177605	down	1.2711	down	2.0347772	down	1.8310044	down	4.183589	up	2.6134362	up	2.9042864	up	1.6008002	down	1.440488	down	1.1112902	up	RIKEN cDNA 4930528F23 gene
A930001N09Rik	10443027	9.404572	down	8.653099	down	8.597292	down	11.180849	down	1.0868444	up	1.0938993	up	1.1888739	down	1.0064911	up	1.2921209	down	1.3005083	down	RIKEN cDNA A930001N09 gene
Cdkn1a	10443463	9.500111	down	2.668996	down	5.148271	down	2.3998604	down	3.5594325	up	1.8453012	up	3.95861	up	1.9289169	down	1.1121464	up	2.145238	up	cyclin-dependent kinase inhibitor 1A (P21)
Pi16	10443494	12.921605	down	4.0681424	down	13.801696	down	1.0399156	up	3.176291	up	1.0681101	down	13.437377	up	3.3926287	down	4.2305245	up	14.352598	up	peptidase inhibitor 16
Pde9a	10443786	5.219258	down	2.5735013	down	3.4611714	down	1.0188773	up	2.0280764	up	1.5079455	up	5.3177834	up	1.344927	down	2.622082	up	3.5265088	up	phosphodiesterase 9A
Psmb8	10444258	5.768675	down	9.858046	down	4.869724	down	6.3684425	down	1.7088926	down	1.1846	up	1.1039699	down	2.0243542	up	1.5479523	up	1.3077627	down	"proteasome (prosome, macropain) subunit, beta type 8 (large multifunctional peptidase 7)"
H2-Ab1|Rmcs5|Rmcs2	10444291	2.8303177	down	6.2426643	down	2.797377	down	5.589375	down	2.2056408	down	1.0117756	up	1.9748223	down	2.2316134	up	1.1168807	up	1.998077	down	"histocompatibility 2, class II antigen A, beta 1 | response to metastatic cancers 5 | response to metastatic cancers 2"
	10444589	14.996706	down	6.5139203	down	17.903313	down	4.099541	down	2.3022552	up	1.1938165	down	3.6581426	up	2.7484703	down	1.5889387	up	4.367151	up	
H2-Q6	10444824	3.7263937	down	5.6745176	down	3.4616618	down	3.0296679	down	1.5227908	down	1.0764754	up	1.2299678	up	1.6392467	up	1.8729836	up	1.142588	up	"histocompatibility 2, Q region locus 6"
H2-Q8|H2-Q7|H2-Q6	10444830	6.724057	down	7.249117	down	5.8076463	down	6.6802697	down	1.0780866	down	1.1577939	up	1.0065548	up	1.2482021	up	1.0851533	up	1.1502541	down	"histocompatibility 2, Q region locus 8 | histocompatibility 2, Q region locus 7 | histocompatibility 2, Q region locus 6"
Enpp5	10445338	3.106021	down	6.413058	down	3.4475727	down	4.042433	down	2.064718	down	1.1099644	down	1.3014828	down	1.8601661	up	1.5864353	up	1.1725446	down	ectonucleotide pyrophosphatase/phosphodiesterase 5
Clic5	10445347	11.323622	down	7.60956	down	12.129861	down	6.7156305	down	1.4880786	up	1.0711997	down	1.6861595	up	1.5940293	down	1.1331118	up	1.8062135	up	chloride intracellular channel 5
Ehd3	10446777	16.435001	down	1.4749264	down	13.51908	down	2.1600392	down	11.142928	up	1.2156891	up	7.6086574	up	9.165937	down	1.4645065	down	6.25872	up	EH-domain containing 3
Qpct	10447056	7.034577	down	1.730321	down	2.559397	down	2.8485188	down	4.065475	up	2.748529	up	2.469556	up	1.4791458	down	1.6462371	down	1.1129647	down	glutaminyl-peptide cyclotransferase (glutaminyl cyclase)
Gemin6	10447097	5.4969387	up	6.061358	up	7.247512	up	8.768318	up	1.1026788	up	1.3184632	up	1.5951272	up	1.195691	up	1.4465928	up	1.2098384	up	gem (nuclear organelle) associated protein 6
Slc3a1	10447264	1.174151	up	4.365364	down	1.2377758	up	1.0651461	down	5.1255965	down	1.0541879	up	1.2506423	down	5.403342	up	4.098372	up	1.318412	down	"solute carrier family 3, member 1"
Epas1	10447317	8.398191	down	7.308293	down	8.305178	down	6.3711157	down	1.1491317	up	1.0111992	up	1.3181665	up	1.1364046	down	1.147098	up	1.3035674	up	endothelial PAS domain protein 1
Ppih|EG665989	10447702	3.7268517	up	5.266737	up	3.1720603	up	4.7040057	up	1.4131866	up	1.1748995	down	1.2621928	up	1.6603521	down	1.1196281	down	1.4829497	up	"peptidyl prolyl isomerase H | predicted gene, EG665989"
Nme4	10449236	6.148083	up	5.536173	up	5.734586	up	5.3768177	up	1.1105295	down	1.0721059	down	1.1434429	down	1.0358394	up	1.0296375	down	1.0665392	down	"non-metastatic cells 4, protein expressed in"
Psmb9	10450145	11.096195	down	12.90069	down	8.839314	down	11.968851	down	1.1626228	down	1.255323	up	1.0786445	down	1.4594672	up	1.0778553	up	1.3540474	down	"proteasome (prosome, macropain) subunit, beta type 9 (large multifunctional peptidase 2)"
H2-Aa	10450154	4.871756	down	15.688674	down	2.3972156	down	13.577105	down	3.220332	down	2.0322564	up	2.786901	down	6.5445404	up	1.1555243	up	5.6636977	down	"histocompatibility 2, class II antigen A, alpha"
Cfb	10450325	3.9272776	down	6.0026536	down	2.5298593	down	7.654314	down	1.5284514	down	1.55237	up	1.9490126	down	2.372722	up	1.2751551	down	3.0255885	down	complement factor B
Hspa1b|Hspa1a	10450367	4.022509	down	2.339604	down	5.03415	down	1.7392306	down	1.7193121	up	1.2514949	down	2.3128095	up	2.1517103	down	1.3451948	up	2.8944695	up	heat shock protein 1B | heat shock protein 1A
Hspa1a	10450369	4.340717	down	2.2871258	down	5.696134	down	1.5934216	down	1.8978914	up	1.3122567	down	2.7241485	up	2.4905207	down	1.4353552	up	3.5747817	up	heat shock protein 1A
D17H6S56E-5	10450374	4.181279	up	6.889549	up	5.635023	up	7.806018	up	1.6477134	up	1.3476793	up	1.8668971	up	1.2226303	down	1.1330229	up	1.3852681	up	"DNA segment, Chr 17, human D6S56E 5"
H2-Q2|H2-t9|H2-D1	10450699	5.4489226	down	5.685955	down	4.907646	down	5.3978066	down	1.0435007	down	1.1102926	up	1.0094699	up	1.158591	up	1.0533825	up	1.0998769	down	"histocompatibility 2, Q region locus 2 | MHC class Ib T9 | histocompatibility 2, D region locus 1"
Olfr99	10450872	2.6558933	down	5.227149	down	1.7671508	down	7.3956723	down	1.968132	down	1.502924	up	2.784627	down	2.9579527	up	1.4148579	down	4.1850824	down	olfactory receptor 99
Cenpq	10450957	4.942587	up	6.0959024	up	5.623935	up	7.874875	up	1.2333425	up	1.1378527	up	1.5932698	up	1.0839212	down	1.2918308	up	1.4002427	up	centromere protein Q
Mep1a	10451016	1.2659116	up	5.1113596	down	1.18429	up	1.3900584	up	6.470529	down	1.0689201	down	1.0980692	up	6.053332	up	7.1050873	up	1.1737483	up	meprin 1 alpha
Enpp4	10451054	8.589081	down	6.0857964	down	7.513515	down	7.100322	down	1.4113321	up	1.1431509	up	1.209675	up	1.2345983	down	1.1667037	down	1.0581936	up	ectonucleotide pyrophosphatase/phosphodiesterase 4
LOC100043385|LOC100046750	10451547	5.705446	up	4.7218804	up	5.834775	up	6.384134	up	1.2082995	down	1.0226676	up	1.1189545	up	1.2356888	up	1.3520322	up	1.0941526	up	similar to high mobility group nucleosomal binding domain 2
Sult1c2	10451818	1.0962133	up	5.28835	down	1.0040208	up	1.081913	up	5.7971597	down	1.0918233	down	1.0132177	down	5.309613	up	5.721535	up	1.0775803	up	"sulfotransferase family, cytosolic, 1C, member 2"
Ndc80	10452709	7.9376717	up	9.014172	up	7.2355576	up	8.88799	up	1.135619	up	1.0970367	down	1.1197224	up	1.2458159	down	1.014197	down	1.2283766	up	"NDC80 homolog, kinetochore complex component (S. cerevisiae)"
Xdh	10452815	7.0070763	down	4.025434	down	6.0892067	down	7.5251346	down	1.7407008	up	1.1507369	up	1.0739337	down	1.5126835	down	1.8693973	down	1.2358153	down	xanthine dehydrogenase
Pcdhb9	10455080	8.275	down	1.4436367	down	2.9270165	down	1.096909	down	5.7320514	up	2.8271108	up	7.543924	up	2.0275297	down	1.3160951	up	2.668422	up	protocadherin beta 9
Lmnb1	10455813	8.98677	up	7.985353	up	8.921	up	6.811305	up	1.1254065	down	1.0073725	down	1.31939	down	1.1171702	up	1.1723676	down	1.3097341	down	lamin B1
EG240327	10455954	12.413058	down	19.995974	down	12.650463	down	12.143892	down	1.6108822	down	1.0191253	down	1.0221647	up	1.5806516	up	1.6465869	up	1.041714	up	
Iigp1|LOC100044196	10455961	17.900562	down	36.571064	down	14.861669	down	20.496227	down	2.0430117	down	1.2044787	up	1.1450047	down	2.4607642	up	1.7842823	up	1.3791338	down	interferon inducible GTPase 1 | hypothetical protein LOC100044196
Cd74	10456005	2.1889696	down	9.055146	down	1.653216	down	6.2435637	down	4.1367164	down	1.3240675	up	2.8522844	down	5.477291	up	1.4503169	up	3.7766173	down	"CD74 antigen (invariant polypeptide of major histocompatibility complex, class II antigen-associated)"
Cdc25c	10458195	5.637743	up	5.2799706	up	5.8198385	up	6.039837	up	1.0677605	down	1.0322994	up	1.0713217	up	1.1022484	up	1.1439149	up	1.0378014	up	cell division cycle 25 homolog C (S. pombe)
Fgf1	10458560	11.828273	down	1.0200237	up	3.4437258	down	1.1776135	up	12.06512	up	3.4347317	up	13.929133	up	3.512682	down	1.1544961	up	4.0553775	up	fibroblast growth factor 1
Spink3	10458704	1.5060498	up	48.027306	down	1.3107879	up	1.4141184	up	72.331505	down	1.1489652	down	1.0650097	down	62.953613	up	67.91629	up	1.0788307	up	"serine peptidase inhibitor, Kazal type 3"
Mcc	10458731	5.279111	down	3.020338	down	5.167459	down	3.1476905	down	1.7478542	up	1.0216067	up	1.6771379	up	1.7108878	down	1.0421649	down	1.6416669	up	mutated in colorectal cancers
9430028L06Rik	10459335	1.1909951	down	5.310717	up	1.1837798	up	1.5602319	up	6.325037	up	1.409876	up	1.8582286	up	4.486237	down	3.4037995	down	1.3180085	up	RIKEN cDNA 9430028L06 gene
Slc14a1	10459866	1.0380998	down	50.762035	down	1.1335793	down	27.729464	down	48.899	down	1.0919753	down	26.711754	down	44.78031	up	1.8306173	up	24.461864	down	"solute carrier family 14 (urea transporter), member 1"
Cpt1a	10460157	5.2108917	down	2.6767282	down	2.9206238	down	2.6364546	down	1.9467391	up	1.7841707	up	1.9764769	up	1.091117	down	1.0152757	up	1.1077846	up	"carnitine palmitoyltransferase 1a, liver"
Acy3	10460263	1.0376153	down	6.874417	down	1.0582172	up	1.1074717	up	6.6252074	down	1.0980223	up	1.1491296	up	7.274626	up	7.6132216	up	1.0465448	up	aspartoacylase (aminoacylase) 3
Hrasls3	10461093	10.659911	down	5.7454386	down	8.708255	down	4.7952523	down	1.8553694	up	1.2241157	up	2.2230134	up	1.5156814	down	1.1981514	up	1.8160158	up	HRAS like suppressor 3
Snhg1	10461152	3.676708	up	2.9056325	up	7.6895657	up	3.8538098	up	1.2653728	down	2.0914268	up	1.0481685	up	2.6464343	up	1.326324	up	1.9953151	down	small nucleolar RNA host gene (non-protein coding) 1
Snhg1	10461154	4.5840554	up	6.076987	up	4.246352	up	4.12331	up	1.3256791	up	1.0795279	down	1.1117417	down	1.4311075	down	1.4738127	down	1.0298406	down	small nucleolar RNA host gene (non-protein coding) 1
Snhg1	10461158	4.29552	up	5.051572	up	4.739827	up	5.876128	up	1.1760095	up	1.1034352	up	1.3679668	up	1.0657713	down	1.1632277	up	1.2397346	up	small nucleolar RNA host gene (non-protein coding) 1
	10461160	5.6750474	up	4.1979666	up	5.8583474	up	6.3498626	up	1.3518562	down	1.0322992	up	1.1189091	up	1.3955201	up	1.5126042	up	1.0839	up	
Snord22	10461162	7.3998632	up	4.8457766	up	4.2925997	up	7.3462462	up	1.5270747	down	1.723865	down	1.0072986	down	1.1288675	down	1.5160099	up	1.7113744	up	"small nucleolar RNA, C/D box 22"
Ms4a6b	10461622	3.9632418	up	1.4557303	down	4.054343	up	3.9033585	up	5.769412	down	1.0229865	up	1.0153415	down	5.9020305	up	5.682238	up	1.0386807	down	"membrane-spanning 4-domains, subfamily A, member 6B"
4632417K18Rik	10461723	3.1784768	up	7.8326893	up	4.8002505	up	3.3121455	up	2.4642901	up	1.510236	up	1.0420543	up	1.6317252	down	2.3648386	down	1.4492873	down	RIKEN cDNA 4632417K18 gene
Glyat	10461735	1.1271375	up	6.3841763	down	1.0958874	up	1.1752572	up	7.195844	down	1.0285158	down	1.042692	up	6.9963384	up	7.50305	up	1.0724252	up	glycine-N-acyltransferase
Keg1	10461758	1.0175806	up	72.68754	down	1.0499321	up	1.1079421	up	73.96544	down	1.0317925	up	1.0888003	up	76.31699	up	80.533585	up	1.0552511	up	kidney expressed gene 1
A1cf	10462484	1.0077724	up	6.5098405	down	1.0594751	down	1.0033404	up	6.5604377	down	1.0677098	down	1.0044173	down	6.1444016	up	6.5315866	up	1.0630141	up	APOBEC1 complementation factor
Fas	10462603	10.127555	down	6.4287653	down	7.6168776	down	10.103702	down	1.57535	up	1.3296204	up	1.0023609	up	1.1848118	down	1.5716395	down	1.3264886	down	
Ifit2	10462613	2.9524367	down	5.418897	down	3.0621698	down	4.904511	down	1.8353984	down	1.037167	down	1.6611739	down	1.7696266	up	1.1048803	up	1.6016456	down	interferon-induced protein with tetratricopeptide repeats 2
Ifit3	10462618	12.917565	down	28.6883	down	13.577307	down	34.510944	down	2.2208755	down	1.0510733	down	2.67163	down	2.1129596	up	1.2029625	down	2.541811	down	interferon-induced protein with tetratricopeptide repeats 3
LOC667370	10462621	3.1497462	down	10.84637	down	3.462952	down	6.8842077	down	3.4435701	down	1.0994384	down	2.1856391	down	3.132117	up	1.5755436	up	1.9879594	down	similar to interferon-induced protein with tetratricopeptide repeats 3
Kif20b	10462632	9.793994	up	11.139474	up	11.941873	up	14.663814	up	1.1373781	up	1.2193055	up	1.497225	up	1.0720319	up	1.316383	up	1.2279327	up	kinesin family member 20B
Rpp30	10462670	1.8808696	up	5.199051	up	2.3138485	up	2.708894	up	2.764174	up	1.2302014	up	1.4402348	up	2.246928	down	1.9192522	down	1.170731	up	ribonuclease P/MRP 30 subunit (human)
Hectd2	10462702	7.1838803	down	1.1791466	down	3.5902421	down	1.0442797	down	6.09244	up	2.0009458	up	6.8792686	up	3.04478	down	1.1291484	up	3.4380083	up	HECT domain containing 2
Kif11	10462796	11.751668	up	13.471595	up	12.970195	up	15.330264	up	1.1463559	up	1.1036898	up	1.3045181	up	1.0386578	down	1.1379695	up	1.1819608	up	kinesin family member 11
Hells	10462973	9.878046	up	13.034835	up	15.131358	up	13.297571	up	1.3195761	up	1.5318168	up	1.3461744	up	1.16084	up	1.0201566	up	1.1379038	down	"helicase, lymphoid specific"
ENSMUSG00000074828	10463343	1.1105185	up	7.098964	down	1.1796544	down	1.1523037	up	7.8835316	down	1.310028	down	1.0376269	up	6.017834	up	8.180162	up	1.3593202	up	
C730048C13Rik|EG434674	10465742	1.2539201	up	15.169571	down	1.1218919	up	1.2002072	up	19.02143	down	1.1176835	down	1.044753	down	17.018616	up	18.206627	up	1.0698066	up	"RIKEN cDNA C730048C13 gene | predicted gene, EG434674"
C730048C13Rik	10465764	1.038259	up	22.367847	down	1.0269752	down	1.0089278	down	23.22362	down	1.0662662	down	1.0475285	down	21.780315	up	22.169916	up	1.0178876	up	RIKEN cDNA C730048C13 gene
AW112010	10466127	3.1793983	down	14.624726	down	1.8684224	down	4.346918	down	4.5998406	down	1.7016485	up	1.3672142	down	7.8273125	up	3.3643894	up	2.326518	down	
Gcnt1	10466521	5.1719213	down	13.586397	down	5.6954403	down	1.1480682	up	2.6269536	down	1.1012232	down	5.9377184	up	2.3854868	up	15.598109	up	6.5387535	up	"glucosaminyl (N-acetyl) transferase 1, core 2"
Acta2	10467124	1.0197146	down	6.299261	down	1.2310936	up	1.6090567	up	6.177475	down	1.2553641	up	1.6407785	up	7.7549806	up	10.135868	up	1.3070141	up	"actin, alpha 2, smooth muscle, aorta"
Ch25h	10467136	5.712455	down	2.5167544	down	1.3495945	down	3.7533348	down	2.2697704	up	4.2327194	up	1.5219678	up	1.8648229	up	1.4913393	down	2.7810833	down	cholesterol 25-hydroxylase
Pank1	10467162	1.0684654	up	5.181297	down	1.0102215	up	1.4259344	up	5.5360355	down	1.0576545	down	1.3345633	up	5.2342567	up	7.3881903	up	1.4115068	up	pantothenate kinase 1
Scd1	10467979	4.4417973	down	3.1716816	down	5.520197	down	1.4873445	down	1.4004549	up	1.2427847	down	2.9863942	up	1.7404639	down	2.1324458	up	3.7114446	up	stearoyl-Coenzyme A desaturase 1
Phyh	10469046	1.9177551	down	6.814522	down	2.139245	down	2.1288934	down	3.5533853	down	1.1154945	down	1.1100967	down	3.1854799	up	3.2009692	up	1.0048624	up	phytanoyl-CoA hydroxylase
Ccdc3	10469066	13.254549	up	7.200897	up	12.903149	up	12.419183	up	1.8406804	down	1.0272337	down	1.0672642	down	1.7918807	up	1.7246717	up	1.0389692	down	coiled-coil domain containing 3
Pter	10469312	1.8335621	up	3.6221993	down	1.8913666	up	2.0110228	up	6.6415267	down	1.0315257	up	1.0967846	up	6.850907	up	7.2843246	up	1.0632644	up	phosphotriesterase related
Mrc1	10469358	6.8539915	up	5.088648	up	6.8747625	up	7.0437665	up	1.3469181	down	1.0030304	up	1.0276884	up	1.3509998	up	1.384212	up	1.0245833	up	"mannose receptor, C type 1"
	10470320	5.194319	up	3.1973844	up	3.3530414	up	2.2188632	up	1.6245526	down	1.5491366	down	2.3409817	down	1.0486826	up	1.441001	down	1.5111526	down	
EG432466|Ass1	10471154	2.5823758	down	15.020686	down	2.8917577	down	1.4940373	down	5.8166156	down	1.1198052	down	1.7284546	up	5.19431	up	10.053755	up	1.9355325	up	"predicted gene, EG432466 | argininosuccinate synthetase 1"
Eng	10471486	6.2401266	down	2.2749531	down	4.5482535	down	4.8579707	down	2.7429698	up	1.3719829	up	1.2845131	up	1.9992738	down	2.1354158	down	1.0680957	down	endoglin
Lypd6	10472034	4.1799583	down	1.1984006	down	5.7372165	down	1.0147293	up	3.4879472	up	1.3725536	down	4.2415257	up	4.787394	down	1.216052	up	5.821721	up	LY6/PLAUR domain containing 6
Nostrin	10472514	26.761461	down	4.193964	down	19.847704	down	2.7732034	down	6.3809466	up	1.3483402	up	9.650017	up	4.732445	down	1.5123175	up	7.15696	up	nitric oxide synthase trafficker
Hat1	10472782	2.477335	up	7.23334	up	3.9967384	up	3.845446	up	2.9198072	up	1.6133219	up	1.5522512	up	1.8098108	down	1.8810146	down	1.0393432	down	histone aminotransferase 1
Ak3l1|LOC635960	10472923	1.5950453	up	3.9813883	down	1.2981905	up	1.1425071	up	6.3504953	down	1.2286682	down	1.3960924	down	5.1686	up	4.548764	up	1.1362648	down	adenylate kinase 3 alpha-like 1 | similar to adenylate kinase 4
Agtrl1	10473444	1.6503303	up	7.5986285	up	11.968643	up	1.6813686	up	4.604307	up	7.2522717	up	1.0188073	up	1.5751059	up	4.519311	down	7.118394	down	angiotensin receptor-like 1
Trp53i11	10474064	1.6478595	up	1.2586339	up	1.9556509	up	2.9354243	down	1.3092444	down	1.1867826	up	4.837167	down	1.5537885	up	3.6946247	down	5.740666	down	transformation related protein 53 inducible protein 11
Cd59a	10474229	4.695816	down	1.8239326	down	5.2754846	down	2.399741	down	2.5745554	up	1.1234437	down	1.9568012	up	2.8923686	down	1.3156961	down	2.198356	up	CD59a antigen
Mpped2	10474361	5.8318176	down	1.7199914	down	5.119404	down	1.2220895	down	3.3906083	up	1.1391594	up	4.772005	up	2.9764123	down	1.4074185	up	4.189058	up	metallophosphoesterase domain containing 2
Slc5a12	10474450	1.0189849	up	27.580183	down	1.0781089	down	1.016932	down	28.103796	down	1.0985767	down	1.0362383	down	25.582003	up	27.120977	up	1.0601583	up	"solute carrier family 5 (sodium/glucose cotransporter), member 12"
Bub1b	10474769	9.835299	up	9.950625	up	10.699469	up	11.520424	up	1.0117258	up	1.0878642	up	1.1713345	up	1.0752559	up	1.1577588	up	1.0767287	up	"budding uninhibited by benzimidazoles 1 homolog, beta (S. cerevisiae)"
D2Ertd750e	10474825	5.5045495	up	5.8580966	up	4.4777384	up	6.0423737	up	1.0642282	up	1.2293144	down	1.0977056	up	1.3082712	down	1.031457	up	1.3494253	up	"DNA segment, Chr 2, ERATO Doi 750, expressed"
Casc5	10474875	10.901587	up	9.827321	up	12.388405	up	12.706453	up	1.1093141	down	1.1363854	up	1.1655601	up	1.2606083	up	1.2929722	up	1.0256733	up	cancer susceptibility candidate 5
Rad51	10474902	5.308534	up	5.654311	up	6.5074525	up	5.9511943	up	1.0651362	up	1.2258475	up	1.1210618	up	1.1508833	up	1.0525056	up	1.09347	down	RAD51 homolog (S. cerevisiae)
Nusap1	10474984	5.710308	up	5.9789195	up	6.187868	up	6.5187716	up	1.0470396	up	1.0836312	up	1.1415795	up	1.0349475	up	1.0902925	up	1.0534761	up	nucleolar and spindle associated protein 1
Casc4	10475378	3.194745	down	1.1137778	up	1.5178355	down	2.3276522	up	3.5582356	up	2.1048033	up	7.4362555	up	1.6905314	down	2.0898714	up	3.532993	up	cancer susceptibility candidate 4
Sema6d	10475544	5.275566	down	1.1519196	down	2.8527484	down	1.9849674	down	4.579804	up	1.8492924	up	2.6577597	up	2.4765167	down	1.7231821	down	1.4371765	up	"sema domain, transmembrane domain (TM), and cytoplasmic domain, (semaphorin) 6D"
Slc12a1	10475580	1.0212159	down	14.343803	down	1.0704453	down	2.73365	down	14.045809	down	1.0482067	down	2.6768582	down	13.399845	up	5.247125	up	2.5537503	down	"solute carrier family 12, member 1"
Slc27a2	10475653	1.2064189	up	52.89093	down	1.1647475	up	1.2696606	up	63.808617	down	1.0357772	down	1.052421	up	61.604565	up	67.15353	up	1.0900737	up	"solute carrier family 27 (fatty acid transporter), member 2"
Mertk	10475890	8.781104	down	4.3981886	down	4.9762836	down	6.049669	down	1.9965273	up	1.7645906	up	1.4515016	up	1.1314393	down	1.3754909	down	1.2157001	down	c-mer proto-oncogene tyrosine kinase
Tmem87b	10475912	4.8470407	down	2.3642359	down	3.5679264	down	6.177034	down	2.0501509	up	1.3585035	up	1.274393	down	1.5091245	down	2.6126978	down	1.7312672	down	transmembrane protein 87B
Prnd	10476321	8.930069	up	7.0526447	up	8.923063	up	5.689123	up	1.2662015	down	1.0007852	down	1.5696741	down	1.265208	up	1.2396717	down	1.5684426	down	prion protein dublet
Bmp2	10476395	1.4956822	down	1.0043126	up	2.411895	down	2.7484035	up	1.5021327	up	1.6125717	down	4.1107383	up	2.4222965	down	2.7366016	up	6.6288595	up	bone morphogenetic protein 2
Plcb1	10476401	8.611228	down	4.3193045	down	7.3975425	down	3.0056078	down	1.9936607	up	1.1640661	up	2.865054	up	1.7126696	down	1.437082	up	2.461247	up	"phospholipase C, beta 1"
Rin2|LOC100044115	10476759	5.832516	down	2.336756	down	4.6922674	down	2.5303905	down	2.4959884	up	1.2430059	up	2.3049865	up	2.0080264	down	1.0828646	down	1.8543651	up	Ras and Rab interactor 2 | similar to Ras and Rab interactor 2
Gins1	10476989	12.30615	up	14.644427	up	14.548105	up	13.458761	up	1.1900089	up	1.1821817	up	1.0936614	up	1.0066209	down	1.0880963	down	1.0809394	down	GINS complex subunit 1 (Psf1 homolog)
Tpx2	10477187	6.881769	up	10.69446	up	8.6895895	up	12.0499	up	1.5540277	up	1.262697	up	1.7509886	up	1.230721	down	1.1267421	up	1.3867053	up	"TPX2, microtubule-associated protein homolog (Xenopus laevis)"
Myl9	10477920	1.9272642	up	2.192	down	2.2203045	up	2.9113085	up	4.224563	down	1.1520499	up	1.5105911	up	4.866907	up	6.3815875	up	1.3112203	up	"myosin, light polypeptide 9, regulatory"
Lbp	10478048	3.3576112	up	4.283887	up	5.094964	up	1.4023135	up	1.2758734	up	1.517437	up	2.3943372	down	1.1893319	up	3.0548713	down	3.633256	down	lipopolysaccharide binding protein
Ube2c	10478572	4.9195857	up	5.434705	up	4.8340526	up	5.1855054	up	1.1047077	up	1.0176939	down	1.0540533	up	1.1242542	down	1.0480568	down	1.0727035	up	ubiquitin-conjugating enzyme E2C
Itga8	10480090	3.1535535	up	2.1849504	up	2.7768693	up	2.1284485	down	1.4433067	down	1.1356506	down	6.7121754	down	1.2709073	up	4.6505537	down	5.9104223	down	integrin alpha 8
Cubn	10480155	1.0236181	up	6.497037	down	1.0548062	down	1.0333028	down	6.6504846	down	1.0797188	down	1.0577074	down	6.159459	up	6.2876406	up	1.0208105	up	cubilin (intrinsic factor-cobalamin receptor)
St8sia6	10480238	5.3081636	down	7.271502	down	2.9082592	down	5.8928213	down	1.3698715	down	1.8252032	up	1.1101432	down	2.5002937	up	1.2339593	up	2.0262368	down	"ST8 alpha-N-acetyl-neuraminide alpha-2,8-sialyltransferase 6"
Mastl	10480432	3.4063783	up	4.498519	up	3.4065108	up	5.4034553	up	1.3206164	up	1.000039	up	1.5862758	up	1.3205649	down	1.2011633	up	1.5862142	up	microtubule associated serine/threonine kinase-like
Stom	10482030	2.0586598	down	2.757546	down	1.0007143	up	5.4768114	down	1.339486	down	2.06013	up	2.6603775	down	2.7595153	up	1.9861182	down	5.480724	down	stomatin
Zeb2	10482448	3.547882	down	2.5219972	down	3.3983421	down	1.7923664	up	1.4067746	up	1.0440038	up	6.3591037	up	1.3474804	down	4.5203433	up	6.091074	up	zinc finger E-box binding homeobox 2
Pla2r1	10482968	5.105153	down	2.607042	down	3.378322	down	3.839686	down	1.9582164	up	1.5111506	up	1.3295757	up	1.2958447	down	1.472813	down	1.136566	down	phospholipase A2 receptor 1
Ifih1	10483110	5.0751266	down	6.2309422	down	5.1801615	down	5.0803933	down	1.2277412	down	1.020696	down	1.0010377	down	1.2028471	up	1.2264686	up	1.019638	up	interferon induced with helicase C domain 1
Scn7a	10483353	4.330329	down	1.3581065	down	17.440329	down	1.089675	down	3.1885045	up	4.027484	down	3.973964	up	12.841651	down	1.246341	up	16.005077	up	"sodium channel, voltage-gated, type VII, alpha"
Spc25	10483401	8.056197	up	8.196974	up	9.052765	up	13.1407	up	1.0174745	up	1.123702	up	1.6311296	up	1.1044033	up	1.603116	up	1.4515676	up	"SPC25, NDC80 kinetochore complex component, homolog (S. cerevisiae)"
Lrp2	10483439	1.084271	up	12.68394	down	1.0114251	up	1.0287665	up	13.752827	down	1.0720229	down	1.0539523	down	12.828855	up	13.048812	up	1.0171455	up	low density lipoprotein receptor-related protein 2
2700094K13Rik	10484425	4.755134	up	6.74723	up	4.1006703	up	5.0703325	up	1.4189359	up	1.1595991	down	1.066286	up	1.6453967	down	1.3307273	down	1.2364643	up	RIKEN cDNA 2700094K13 gene
	10485357	3.085477	up	18.191494	up	5.5472856	up	3.1746602	up	5.895843	up	1.7978693	up	1.0289041	up	3.27935	down	5.730217	down	1.7473636	down	
Arhgap11a	10485963	6.33063	up	6.8523936	up	6.316294	up	7.021535	up	1.0824189	up	1.0022696	down	1.1091368	up	1.0848756	down	1.0246835	up	1.111654	up	Rho GTPase activating protein 11A
Ehd4	10486396	2.471976	down	3.6002798	down	2.4275649	down	5.7404685	down	1.456438	down	1.0182946	up	2.3222184	down	1.4830829	up	1.5944507	down	2.3647025	down	EH-domain containing 4
Gatm	10487011	3.1975386	down	9.145575	down	3.0143268	down	5.8967805	up	2.860192	down	1.0607803	up	18.855185	up	3.0340354	up	53.929443	up	17.774824	up	glycine amidinotransferase (L-arginine:glycine amidinotransferase)
Ncaph	10487340	5.0829043	up	6.0664005	up	6.3391933	up	5.980685	up	1.1934911	up	1.2471597	up	1.1766278	up	1.0449678	up	1.0143319	down	1.0599442	down	"non-SMC condensin I complex, subunit H"
Mal	10487441	4.186249	down	7.858583	down	5.326311	down	6.3026567	down	1.8772372	down	1.2723349	down	1.5055617	down	1.4754269	up	1.2468684	up	1.1833061	down	"myelin and lymphocyte protein, T-cell differentiation protein"
Bub1	10487480	13.176086	up	12.3580065	up	13.172029	up	15.31052	up	1.0661982	down	1.000308	down	1.1619931	up	1.0658699	up	1.2389151	up	1.1623511	up	budding uninhibited by benzimidazoles 1 homolog (S. cerevisiae)
Il1a	10487588	10.555028	down	1.0365287	down	1.2894332	down	1.0364764	down	10.183055	up	8.185788	up	10.183568	up	1.243992	down	1.0000504	up	1.2440547	up	interleukin 1 alpha
Jag1	10488060	1.2436842	down	5.023289	down	1.8849926	down	1.3887928	down	4.039039	down	1.5156522	down	1.1166764	down	2.6648853	up	3.6170187	up	1.3572886	up	jagged 1
Wfdc15b	10489444	1.2166884	up	15.6291275	down	1.0130391	down	3.4973161	down	19.015778	down	1.232553	down	4.2551436	down	15.42796	up	4.4688916	up	3.4523013	down	WAP four-disulfide core domain 15B
Pltp	10489569	2.4422874	down	4.598066	down	4.544214	down	5.3388233	down	1.8826883	down	1.8606383	down	2.1859927	down	1.0118507	up	1.1611018	down	1.1748618	down	phospholipid transfer protein
Gata5	10490491	7.6215224	down	1.0973018	down	7.7017035	down	1.0196561	up	6.9456935	up	1.0105203	down	7.771332	up	7.0187654	down	1.1188704	up	7.8530884	up	GATA binding protein 5
Stmn2	10490818	2.9965708	down	3.5238197	down	6.037268	down	1.7279977	up	1.1759508	down	2.0147257	down	5.178067	up	1.7132739	down	6.0891514	up	10.4323845	up	stathmin-like 2
Fabp5	10490838	4.0704236	up	6.1569915	up	4.8421125	up	1.7357842	up	1.5126168	up	1.1895844	up	2.3450055	down	1.2715507	down	3.547095	down	2.789582	down	"fatty acid binding protein 5, epidermal"
Car2	10490923	3.1558442	up	1.3607326	down	2.8724072	up	4.175348	down	4.2942595	down	1.0986757	down	13.176746	down	3.908578	up	3.068456	down	11.9932995	down	carbonic anhydrase 2
Tnfsf10	10491091	10.915216	down	13.764161	down	5.8371367	down	14.518357	down	1.2610067	down	1.8699608	up	1.3301026	down	2.358033	up	1.0547942	down	2.4872394	down	"tumor necrosis factor (ligand) superfamily, member 10"
4932438A13Rik	10491564	2.2955554	down	1.0947363	down	1.5918941	down	5.775415	down	2.0969028	up	1.4420278	up	2.5159118	down	1.4541348	down	5.2756224	down	3.6280148	down	RIKEN cDNA 4932438A13 gene
	10491595	7.6629257	down	2.8543248	down	2.8144386	down	7.6987715	down	2.6846719	up	2.722719	up	1.0046778	down	1.014172	up	2.6972303	down	2.7354555	down	
	10491597	5.4915643	down	3.453882	down	3.9756684	down	7.462402	down	1.5899687	up	1.3812933	up	1.3588846	down	1.1510725	down	2.160584	down	1.877018	down	
4932438A13Rik	10491605	4.224869	down	1.5517949	down	1.7264473	down	6.007424	down	2.7225692	up	2.4471462	up	1.4219196	down	1.1125487	down	3.8712745	down	3.479645	down	RIKEN cDNA 4932438A13 gene
4932438A13Rik	10491619	2.5102608	down	1.33417	down	2.163131	down	5.7942834	down	1.881515	up	1.1604756	up	2.30824	down	1.621331	down	4.3429875	down	2.678656	down	RIKEN cDNA 4932438A13 gene
4932438A13Rik	10491623	2.7930906	down	1.2049658	down	2.458512	down	6.4963446	down	2.3179832	up	1.1360898	up	2.3258624	down	2.0403168	down	5.39131	down	2.6423888	down	RIKEN cDNA 4932438A13 gene
4932438A13Rik	10491625	2.749377	down	1.0308312	down	2.0431895	down	5.2070146	down	2.6671457	up	1.34563	up	1.8938891	down	1.9820796	down	5.051278	down	2.5484738	down	RIKEN cDNA 4932438A13 gene
4932438A13Rik	10491627	2.5561397	down	1.2758944	up	1.5552871	down	4.952621	down	3.2613645	up	1.6435163	up	1.9375392	down	1.9843823	down	6.319022	down	3.1843774	down	RIKEN cDNA 4932438A13 gene
Plk4	10491805	5.4574533	up	5.0973096	up	6.1401453	up	6.984974	up	1.0706537	down	1.1250935	up	1.2798964	up	1.2045854	up	1.3703257	up	1.1375911	up	polo-like kinase 4 (Drosophila)
Aadac	10492300	1.1547327	up	5.1970253	down	1.0788229	up	1.1615182	up	6.0011744	down	1.0703636	down	1.0058763	up	5.6066694	up	6.0364394	up	1.0766534	up	arylacetamide deacetylase (esterase)
P2ry1	10492330	4.5657873	down	1.4260312	down	5.1189394	down	1.2333663	up	3.201744	up	1.1211516	down	5.631288	up	3.5896406	down	1.758819	up	6.3135276	up	"purinergic receptor P2Y, G-protein coupled 1"
Mme	10492355	1.3343188	up	4.5038967	down	1.194669	up	1.0367819	up	6.009634	down	1.1168941	down	1.2869811	down	5.3806667	up	4.6695595	up	1.1522857	down	membrane metallo endopeptidase
Serpini1	10492628	3.3702645	down	6.254492	down	3.6213892	down	1.0203463	down	1.8557864	down	1.0745118	down	3.3030593	up	1.7270974	up	6.1297736	up	3.5491762	up	"serine (or cysteine) peptidase inhibitor, clade I, member 1"
Ctso	10492699	5.706531	down	3.1487534	down	4.2417855	down	3.5081859	down	1.8123144	up	1.3453134	up	1.6266329	up	1.3471317	down	1.1141508	down	1.2091107	up	cathepsin O
S100a4	10493812	9.477409	down	18.20472	down	11.948417	down	6.133761	down	1.9208541	down	1.2607259	down	1.545122	up	1.5236098	up	2.967954	up	1.9479754	up	S100 calcium binding protein A4
S100a6	10493820	13.527919	down	13.815744	down	16.085741	down	11.220982	down	1.0212764	down	1.1890773	down	1.2055914	up	1.1643052	down	1.231242	up	1.4335414	up	S100 calcium binding protein A6 (calcyclin)
Txnip	10494428	5.77496	down	3.1922367	down	4.386504	down	4.852529	down	1.8090639	up	1.316529	up	1.1900929	up	1.3741162	down	1.5201032	down	1.1062406	down	thioredoxin interacting protein
Pdzk1	10494536	1.2223383	down	10.960644	down	1.2765054	down	1.2037228	down	8.9669485	down	1.0443143	down	1.0154649	up	8.586446	up	9.10562	up	1.0604645	up	PDZ domain containing 1
Gja5	10494548	7.9608936	down	6.1475716	down	3.106458	down	3.1331995	down	1.2949655	up	2.5626915	up	2.5408192	up	1.978965	up	1.9620748	up	1.0086083	down	gap junction membrane channel protein alpha 5
Frrs1	10495596	4.457314	down	1.5065769	down	2.3941488	down	1.1487471	up	2.9585707	up	1.861753	up	5.120326	up	1.5891317	down	1.7306757	up	2.7502716	up	ferric-chelate reductase 1
Dkk2	10496125	17.532288	down	7.578275	down	10.410208	down	2.6766603	down	2.313493	up	1.6841441	up	6.5500607	up	1.3736907	down	2.831243	up	3.8892522	up	dickkopf homolog 2 (Xenopus laevis)
Cenpe	10496204	16.183962	up	17.536198	up	15.7370615	up	19.907917	up	1.0835544	up	1.0283978	down	1.2301021	up	1.1143249	down	1.1352472	up	1.2650343	up	centromere protein E
Bdh2	10496251	1.0231009	up	9.659021	down	1.1821752	up	1.0155091	up	9.882153	down	1.1554826	up	1.0074757	down	11.418655	up	9.808825	up	1.1641207	down	"3-hydroxybutyrate dehydrogenase, type 2"
Adh1	10496438	1.6233246	up	11.990977	down	1.5286709	up	1.7737365	down	19.465248	down	1.061919	down	2.87935	down	18.330263	up	6.760293	up	2.7114594	down	alcohol dehydrogenase 1 (class I)
Gbp5	10496539	3.1273851	down	8.495093	down	2.836709	down	6.0044403	down	2.7163565	down	1.1024694	up	1.9199554	down	2.9947002	up	1.4148018	up	2.1166923	down	guanylate nucleotide binding protein 5
Gbp6	10496569	5.425249	down	11.169133	down	5.7506967	down	6.827715	down	2.0587318	down	1.0599874	down	1.2585071	down	1.9422228	up	1.6358525	up	1.187285	down	guanylate binding protein 6
Gbp3	10496580	1.9298456	down	6.371446	down	2.31259	down	4.5473685	down	3.3015316	down	1.1983289	down	2.356338	down	2.755113	up	1.4011282	up	1.9663533	down	guanylate nucleotide binding protein 3
Gbp2	10496592	5.511824	down	14.262406	down	5.8851857	down	15.916294	down	2.5876021	down	1.0677382	down	2.8876638	down	2.4234426	up	1.1159613	down	2.7044683	down	guanylate nucleotide binding protein 2
Ddah1	10496727	1.0928013	up	2.253792	down	1.9129745	up	6.2034864	up	2.462947	down	1.7505236	up	5.6766834	up	4.311446	up	13.981369	up	3.2428489	up	dimethylarginine dimethylaminohydrolase 1
Eltd1	10496872	3.9108586	down	3.2500553	down	4.277337	down	5.987514	down	1.2033207	up	1.0937079	down	1.5309973	down	1.3160814	down	1.8422807	down	1.3998228	down	"EGF, latrophilin seven transmembrane domain containing 1"
Kpna2|LOC100039592|LOC100043906	10497503	2.2739286	up	5.4983225	up	4.5555763	up	4.288632	up	2.417984	up	2.0033944	up	1.8860011	up	1.2069435	down	1.2820692	down	1.0622445	down	karyopherin (importin) alpha 2 | similar to nuclear pore-targeting complex component of 58 kDa
Ccna2	10497831	9.654042	up	11.925964	up	9.7554865	up	12.228863	up	1.2353338	up	1.010508	up	1.266709	up	1.222488	down	1.0253981	up	1.2535369	up	cyclin A2
Trpc3	10497862	3.8201857	up	5.514628	up	5.598936	up	1.3175595	up	1.4435495	up	1.4656188	up	2.8994408	down	1.0152882	up	4.185487	down	4.249475	down	"transient receptor potential cation channel, subfamily C, member 3"
Trim59|LOC630539	10498620	7.3915806	up	11.2143545	up	8.272449	up	15.510189	up	1.5171795	up	1.1191716	up	2.0983589	up	1.3556272	down	1.3830656	up	1.8749213	up	tripartite motif-containing 59 | similar to mouse RING finger 1
Mnd1	10499035	6.2756433	up	6.1890454	up	4.9634876	up	5.352307	up	1.0139922	down	1.2643616	down	1.1725118	down	1.2469145	down	1.1563323	down	1.0783359	up	meiotic nuclear divisions 1 homolog (S. cerevisiae)
Syt11	10499431	5.394768	down	1.6902857	down	2.365245	down	1.6898186	down	3.1916308	up	2.2808492	up	3.1925132	up	1.3993168	down	1.0002764	up	1.3997036	up	synaptotagmin XI
Cks1b	10499639	11.373453	up	16.191242	up	22.365282	up	21.999739	up	1.4235997	up	1.9664462	up	1.9343059	up	1.3813196	up	1.3587428	up	1.016616	down	CDC28 protein kinase 1b
S100a1	10499854	5.6119494	down	4.8174744	down	5.167774	down	3.4397547	down	1.1649153	up	1.0859509	up	1.6314968	up	1.0727146	down	1.4005283	up	1.5023671	up	S100 calcium binding protein A1
Hsd3b4|LOC100043456	10500534	1.6497234	up	5.8003387	down	1.3465278	up	1.3531699	up	9.5689535	down	1.2251685	down	1.2191546	down	7.810316	up	7.848843	up	1.0049329	up	"hydroxy-delta-5-steroid dehydrogenase, 3 beta- and steroid delta-isomerase 4 | similar to 3-beta-hydroxysteroid dehydrogenase/delta-5-delta-4-isomerase"
Hsd3b4|LOC100043456	10500539	1.6533527	up	5.787934	down	1.348927	up	1.355605	up	9.569497	down	1.2256799	down	1.2196419	down	7.8075013	up	7.8461523	up	1.0049505	up	"hydroxy-delta-5-steroid dehydrogenase, 3 beta- and steroid delta-isomerase 4 | similar to 3-beta-hydroxysteroid dehydrogenase/delta-5-delta-4-isomerase"
Hsd3b2	10500547	1.0999317	down	8.546262	down	1.1215346	down	1.1771984	down	7.769811	down	1.0196402	down	1.0702467	down	7.6201496	up	7.259831	up	1.0496318	down	"hydroxy-delta-5-steroid dehydrogenase, 3 beta- and steroid delta-isomerase 2"
Atg4a	10500802	5.0683513	down	1.5193105	down	3.9639263	down	1.1810143	down	3.335955	up	1.2786189	up	4.291524	up	2.6090295	down	1.2864454	up	3.3563745	up	autophagy-related 4A (yeast)
Csf1	10501164	13.811833	down	2.482641	down	10.262756	down	2.4154205	down	5.5633636	up	1.345821	up	5.7181907	up	4.133806	down	1.0278298	up	4.2488494	up	colony stimulating factor 1 (macrophage)
Gstm1	10501229	4.8026085	down	5.1012373	down	5.5500364	down	8.169178	down	1.0621806	down	1.1556296	down	1.7009877	down	1.0879784	down	1.601411	down	1.4719143	down	"glutathione S-transferase, mu 1"
Vcam1	10501608	3.5759485	down	5.1328998	down	1.1254534	up	3.749269	down	1.4353954	down	4.0245633	up	1.0484685	down	5.7768393	up	1.3690401	up	4.2196274	down	vascular cell adhesion molecule 1
Cdc14a	10501629	6.668052	down	5.633706	down	6.439527	down	7.8163047	down	1.1835995	up	1.0354879	up	1.1722021	down	1.1430355	down	1.3874178	down	1.213801	down	CDC14 cell division cycle 14 homolog A (S. cerevisiae)
Palmd	10501734	12.101561	down	6.3891387	down	12.801558	down	4.830227	down	1.8940835	up	1.0578434	down	2.5053816	up	2.0036438	down	1.3227409	up	2.6503015	up	palmdelphin
	10501922	2.054643	up	6.2738547	up	2.8063276	up	2.7219708	up	3.0535016	up	1.3658469	up	1.3247902	up	2.2356102	down	2.3048942	down	1.0309911	down	
Alpk1	10502050	6.3303857	down	1.3498706	down	4.481608	down	3.7428684	down	4.6896243	up	1.4125257	up	1.6913195	up	3.320028	down	2.7727609	down	1.1973726	up	alpha-kinase 1
Enpep	10502081	1.0450937	down	4.5230236	down	1.0503701	up	29.235966	down	4.3278646	down	1.0977352	up	27.974497	down	4.7508492	up	6.463811	down	30.70859	down	glutamyl aminopeptidase
Egf	10502105	1.319244	up	5.7866464	down	1.229241	up	1.2012018	down	7.6339984	down	1.0732183	down	1.5846783	down	7.1131835	up	4.817381	up	1.4765664	down	epidermal growth factor
Npnt	10502240	1.1570544	up	8.006928	down	1.9571555	down	1.61469	down	9.264452	down	2.2645354	down	1.8682841	down	4.091105	up	4.9588027	up	1.2120936	up	nephronectin
Lphn2	10502748	4.804937	down	1.2327393	down	3.7105074	down	1.0425208	up	3.897772	up	1.2949542	up	5.0092463	up	3.009969	down	1.2851564	up	3.868281	up	latrophilin 2
Lphn2	10502774	7.685434	down	1.7651266	down	5.133341	down	1.4686203	down	4.354041	up	1.4971604	up	5.233098	up	2.9081998	down	1.2018944	up	3.495349	up	latrophilin 2
Lphn2	10502776	4.7593327	down	1.5917615	down	3.4993882	down	1.6271886	up	2.989979	up	1.3600472	up	7.744332	up	2.1984375	down	2.590096	up	5.694164	up	latrophilin 2
Lphn2	10502778	4.948045	down	1.0221453	up	3.6381931	down	1.7371842	up	5.0576205	up	1.3600279	up	8.595664	up	3.718762	down	1.6995472	up	6.320211	up	latrophilin 2
Lphn2	10502780	4.459506	down	1.3819987	down	3.3935425	down	1.287506	up	3.2268527	up	1.3141153	up	5.741641	up	2.4555326	down	1.7793317	up	4.3692064	up	latrophilin 2
ENSMUSG00000053583	10502783	9.539273	down	1.1083361	down	2.2727132	down	1.1228073	down	8.606842	up	4.197306	up	8.4959135	up	2.050563	down	1.0130566	down	2.0241346	up	
Ifi44	10502791	8.634441	down	9.789725	down	9.504401	down	25.030052	down	1.1337993	down	1.1007545	down	2.898862	down	1.0300202	up	2.556768	down	2.6335227	down	interferon-induced protein 44
Gipc2	10502816	2.2688572	up	3.0863566	down	2.0855422	up	1.3260248	up	7.0025024	down	1.087898	down	1.7110219	down	6.436728	up	4.0925856	up	1.5727777	down	"GIPC PDZ domain containing family, member 2"
Ccne2	10503264	4.7684016	up	5.7089505	up	4.3466196	up	4.950956	up	1.1972462	up	1.0970368	down	1.0382842	up	1.3134232	down	1.1531006	down	1.139036	up	cyclin E2
Calb1	10503416	1.4825709	down	11.431564	down	1.3077533	up	1.425308	up	7.710637	down	1.9388369	up	2.11312	up	14.949667	up	16.293499	up	1.0898906	up	calbindin-28K
Slc7a13	10503497	1.1002038	up	15.936706	down	1.0670861	up	1.1108634	up	17.533625	down	1.0310355	down	1.0096889	up	17.00584	up	17.703506	up	1.041025	up	"solute carrier family 7, (cationic amino acid transporter, y+ system) member 13"
Smc2	10504957	3.186836	up	5.8779936	up	4.7393126	up	5.0476413	up	1.8444607	up	1.487153	up	1.5839038	up	1.240263	down	1.164503	down	1.0650578	up	structural maintenance of chromosomes 2
Tlr4	10505517	7.4618115	down	3.5793364	down	7.6782336	down	3.8082922	down	2.0846913	up	1.0290041	down	1.9593589	up	2.145156	down	1.063966	down	2.0161884	up	toll-like receptor 4
Asah3l	10505779	13.235915	down	5.9569507	down	5.397515	down	8.468001	down	2.2219281	up	2.4522243	up	1.5630507	up	1.1036469	up	1.421533	down	1.5688705	down	N-acylsphingosine amidohydrolase 3-like
Fggy	10505998	1.1094271	up	5.84971	down	1.3777555	up	1.5425811	up	6.4898276	down	1.241862	up	1.3904303	up	8.05947	up	9.023653	up	1.1196334	up	FGGY carbohydrate kinase domain containing
Ak3l1|LOC635960	10506269	1.3127608	up	3.722307	down	1.4102612	up	1.0470483	down	4.886499	down	1.0742712	up	1.374524	down	5.2494254	up	3.555048	up	1.4766115	down	adenylate kinase 3 alpha-like 1 | similar to adenylate kinase 4
Lepr	10506301	1.4398211	up	2.1010876	down	1.2968476	up	17.901632	down	3.0251899	down	1.1102469	down	25.775145	down	2.7247903	up	8.520173	down	23.21569	down	leptin receptor
Ppap2b	10506488	6.2704825	down	2.3022833	down	4.318507	down	5.055204	down	2.723593	up	1.4520024	up	1.2404015	up	1.8757497	down	2.195735	down	1.1705906	down	phosphatidic acid phosphatase type 2B
Pdzk1ip1	10507137	1.1474602	up	5.053924	down	1.0799742	up	1.2747208	down	5.7991767	down	1.0624886	down	1.4626914	down	5.458108	up	3.9647305	up	1.3766656	down	PDZK1 interacting protein 1
Cyp4a12a|Cyp4a12b	10507143	1.0497304	down	28.047422	down	1.1087369	down	1.0297676	down	26.718685	down	1.056211	down	1.0193858	up	25.296732	up	27.236652	up	1.0766864	up	"cytochrome P450, family 4, subfamily a, polypeptide 12a | cytochrome P450, family 4, subfamily a, polypeptide 12B"
Cyp4a12b	10507152	1.1657629	up	10.0422125	down	1.0879441	up	1.1848428	up	11.70684	down	1.0715283	down	1.0163668	up	10.925366	up	11.898443	up	1.0890659	up	"cytochrome P450, family 4, subfamily a, polypeptide 12B"
Pik3r3	10507273	6.2456255	down	4.1513424	down	3.7814608	down	2.4453666	down	1.5044832	up	1.6516435	up	2.554065	up	1.0978146	up	1.6976361	up	1.5463779	up	"phosphatidylinositol 3 kinase, regulatory subunit, polypeptide 3 (p55)"
Marcksl1	10508465	1.4036323	up	6.3132167	up	2.7691314	up	1.6839911	up	4.4977717	up	1.9728327	up	1.199738	up	2.2798545	down	3.7489612	down	1.6443862	down	MARCKS-like 1
Fabp3	10508614	1.1809982	up	4.76064	down	1.016857	up	2.1775827	down	5.6223073	down	1.1614201	down	2.5717213	down	4.8408904	up	2.1862042	up	2.2142904	down	"fatty acid binding protein 3, muscle and heart"
Cnr2	10509122	3.8904626	down	1.3469121	up	2.3875477	down	1.0368358	down	5.2401114	up	1.6294806	up	3.7522457	up	3.215817	down	1.3965267	down	2.302725	up	cannabinoid receptor 2 (macrophage)
Hmgb2	10510172	2.7683907	up	4.0035653	up	2.633165	up	5.0436306	up	1.4461706	up	1.0513549	down	1.8218635	up	1.5204384	down	1.2597847	up	1.9154252	up	high mobility group box 2
Penk1	10511363	4.906692	up	4.323805	up	5.0002813	up	4.374647	up	1.1348088	down	1.0190738	up	1.12162	down	1.156454	up	1.0117586	up	1.1430137	down	preproenkephalin 1
Car8	10511429	1.4593214	down	3.1495714	up	2.1127293	up	2.4545288	down	4.596237	up	3.083151	up	1.6819658	down	1.4907596	down	7.7307134	down	5.1857543	down	carbonic anhydrase 8
Fut9	10511870	1.0235056	up	5.9291854	down	1.0063629	down	1.021135	down	6.0685534	down	1.0300181	down	1.0451374	down	5.8916965	up	5.806465	up	1.0146787	down	fucosyltransferase 9
Tpm2	10512499	5.745828	up	1.2552949	up	3.99311	up	5.5053563	up	4.577273	down	1.4389354	down	1.0436795	down	3.1810133	up	4.385708	up	1.378714	up	"tropomyosin 2, beta"
C730036D15Rik	10512886	1.281631	up	4.2421255	down	1.1080691	up	1.277342	up	5.43684	down	1.1566346	down	1.0033578	down	4.7005677	up	5.4186454	up	1.1527638	up	RIKEN cDNA C730036D15 gene
Aldob	10512904	1.2605257	up	26.395113	down	1.2013937	up	1.124965	up	33.271717	down	1.0492195	down	1.1205022	down	31.710922	up	29.693575	up	1.0679388	down	"aldolase 2, B isoform"
Lrrc19	10514421	1.2813678	up	4.171388	down	1.1420045	up	1.0306469	up	5.3450823	down	1.1220338	down	1.2432655	down	4.7637444	up	4.2992287	up	1.1080463	down	leucine rich repeat containing 19
Cyp2j13	10514478	1.0491778	down	9.882602	down	1.1099602	down	1.0994538	down	9.419377	down	1.0579333	down	1.0479194	down	8.903564	up	8.9886465	up	1.009556	up	"cytochrome P450, family 2, subfamily j, polypeptide 13"
Cyp2j5	10514532	1.0093378	up	56.714077	down	1.1156934	down	1.0169132	down	57.243664	down	1.1261115	down	1.0264089	down	50.833023	up	55.77081	up	1.0971373	up	"cytochrome P450, family 2, subfamily j, polypeptide 5"
Prkaa2	10514779	1.7615535	down	6.857303	down	1.809566	down	1.757626	down	3.892759	down	1.0272558	down	1.0022345	up	3.7894738	up	3.9014573	up	1.0295511	up	"protein kinase, AMP-activated, alpha 2 catalytic subunit"
Cyp4b1	10515201	12.058275	down	7.6085567	down	9.406258	down	2.4190452	down	1.5848309	up	1.2819418	up	4.984725	up	1.2362736	down	3.1452723	up	3.8884175	up	"cytochrome P450, family 4, subfamily b, polypeptide 1"
Nasp	10515337	5.864787	up	8.935672	up	6.012572	up	8.773566	up	1.5236139	up	1.0251986	up	1.4959735	up	1.4861647	down	1.0184766	down	1.4592036	up	nuclear autoantigenic sperm protein (histone-binding)
	10515425	5.4358425	up	1.8569885	up	7.7809644	up	7.0131316	up	2.9272356	down	1.4314183	up	1.2901646	up	4.190099	up	3.7766156	up	1.109485	down	
Ccnb1	10515836	12.985111	up	13.573224	up	13.627075	up	15.408412	up	1.0452912	up	1.0494384	up	1.1866214	up	1.0039674	up	1.1352066	up	1.1307205	up	cyclin B1
Cdca8	10516246	8.685562	up	8.952377	up	9.11724	up	9.053811	up	1.0307194	up	1.0497006	up	1.042398	up	1.0184156	up	1.0113305	up	1.0070057	down	cell division cycle associated 8
Alpl	10517587	12.808793	down	4.980573	down	9.4294195	down	1.0812265	down	2.5717506	up	1.3583862	up	11.84654	up	1.8932397	down	4.606411	up	8.721041	up	"alkaline phosphatase, liver/bone/kidney"
Mrto4	10517706	2.9340193	up	5.164375	up	3.6895146	up	4.221385	up	1.7601707	up	1.257495	up	1.4387721	up	1.3997436	down	1.2233839	down	1.1441573	up	"MRT4, mRNA turnover 4, homolog (S. cerevisiae)"
Hmgb2	10518350	3.2476418	up	5.238731	up	3.1541965	up	6.113373	up	1.6130875	up	1.0296257	down	1.8824036	up	1.6608764	down	1.1669569	up	1.9381711	up	high mobility group box 2
Hmgb2	10518352	3.0264323	up	4.454314	up	2.8317811	up	5.677476	up	1.4718035	up	1.0687381	down	1.8759632	up	1.5729724	down	1.2746017	up	2.0049133	up	high mobility group box 2
Apitd1	10518561	4.6616592	up	5.469566	up	5.3245387	up	4.8528852	up	1.1733087	up	1.1421982	up	1.041021	up	1.0272374	down	1.1270751	down	1.0971904	down	"apoptosis-inducing, TAF9-like domain 1"
Sema3d|LOC100044160	10519693	1.4676155	up	1.1829158	up	1.351504	up	11.650545	down	1.2406763	down	1.085913	down	17.098518	down	1.1425191	up	13.781614	down	15.745758	down	"sema domain, immunoglobulin domain (Ig), short basic domain, secreted, (semaphorin) 3D | hypothetical protein LOC100044160"
Cenpa	10520521	5.483593	up	4.8328514	up	5.259583	up	6.445701	up	1.1346498	down	1.0425909	down	1.1754521	up	1.0882982	up	1.3337265	up	1.2255156	up	centromere protein A
Khk	10520612	1.2824254	down	5.3917203	down	1.1890349	down	1.210986	down	4.204314	down	1.0785431	up	1.0589929	up	4.5345345	up	4.452339	up	1.0184612	down	ketohexokinase
Tacc3	10521090	9.58541	up	10.65057	up	9.567818	up	14.570039	up	1.111123	up	1.0018387	down	1.5200224	up	1.1131661	down	1.3680055	up	1.5228173	up	"transforming, acidic coiled-coil containing protein 3"
Ncapg	10521731	14.189803	up	15.673768	up	14.438573	up	18.942835	up	1.1045797	up	1.0175315	up	1.3349612	up	1.0855483	down	1.2085694	up	1.3119605	up	"on-SMC condensin I complex, subunit G"
	10521757	5.7464786	up	5.5214496	up	5.7480307	up	5.883997	up	1.0407555	down	1.0002701	up	1.0239309	up	1.0410366	up	1.0656617	up	1.0236545	up	
Klhl5	10522075	6.50369	down	2.4274945	down	6.236239	down	3.7255402	down	2.6791778	up	1.0428865	up	1.7457038	up	2.5690024	down	1.5347264	down	1.6739154	up	kelch-like 5 (Drosophila)
Slc4a4	10523021	1.0858189	up	14.628973	down	1.1125733	up	1.0412623	up	15.884416	down	1.0246398	up	1.0427909	down	16.275803	up	15.232597	up	1.068485	down	"solute carrier family 4 (anion exchanger), member 4"
Pf4	10523134	10.6703415	up	13.888054	up	10.411421	up	11.905121	up	1.3015566	up	1.0248691	down	1.1157206	up	1.3339251	down	1.1665614	down	1.1434675	up	platelet factor 4
Arhgap24	10523579	1.2579784	up	4.199657	down	1.1966829	up	1.1694314	down	5.2830777	down	1.0512211	down	1.4711195	down	5.025658	up	3.5911956	up	1.3994387	down	Rho GTPase activating protein 24
Lrrc8c	10523766	5.036568	down	1.6195127	down	3.8519511	down	1.8904189	down	3.1099281	up	1.3075368	up	2.6642604	up	2.378463	down	1.1672764	down	2.037618	up	"leucine rich repeat containing 8 family, member C"
Dao1	10524422	1.187139	up	4.594816	down	1.0692135	up	1.0010452	down	5.454686	down	1.1102918	down	1.1883799	down	4.91284	up	4.590019	up	1.0703311	down	D-amino acid oxidase 1
Oasl2	10524621	4.3352475	down	4.8978047	down	4.439242	down	6.3379226	down	1.1297636	down	1.0239881	down	1.4619519	down	1.1032976	up	1.2940334	down	1.427704	down	2'-5' oligoadenylate synthetase-like 2
Tbx3	10525016	7.1546526	down	2.9134252	down	7.3610954	down	1.7602438	down	2.455753	up	1.0288543	down	4.064581	up	2.526612	down	1.655126	up	4.181861	up	T-box 3
P2rx4	10525439	6.4193106	down	2.2021673	down	3.172106	down	2.29492	down	2.9149966	up	2.0236745	up	2.7971826	up	1.4404474	down	1.0421188	down	1.3822296	up	"purinergic receptor P2X, ligand-gated ion channel 4"
Hspb1	10526410	5.1826873	down	5.8986244	down	8.497298	down	6.414671	down	1.1381402	down	1.6395545	down	1.2377114	down	1.4405559	down	1.087486	down	1.3246661	up	heat shock protein 1
Dbf4	10528077	3.9756567	up	6.476643	up	5.2659793	up	4.5449457	up	1.6290749	up	1.3245558	up	1.1431936	up	1.2299029	down	1.4250209	down	1.1586452	down	DBF4 homolog (S. cerevisiae)
Cd36	10528207	4.4084697	down	1.4940953	down	1.4789597	down	11.350995	down	2.9505944	up	2.9807906	up	2.5748155	down	1.010234	up	7.597236	down	7.674986	down	CD36 antigen
Gnai1	10528227	3.9710035	down	1.5880444	down	3.3630447	down	1.6553775	up	2.5005617	up	1.1807762	up	6.5735097	up	2.117727	down	2.628813	up	5.5671086	up	"guanine nucleotide binding protein (G protein), alpha inhibiting 1"
Prom1	10529824	2.3338556	up	2.60009	down	2.3303096	up	1.3997159	down	6.0682344	down	1.0015216	down	3.2667346	down	6.0590158	up	1.8575841	up	3.2617717	down	prominin 1
4930435H24Rik	10529890	4.5560465	down	1.9176004	down	3.3513672	down	6.0980105	down	2.3759103	up	1.359459	up	1.3384433	down	1.7476879	down	3.1800213	down	1.819559	down	RIKEN cDNA 4930435H24 gene
Ppargc1a	10529979	1.2572975	down	11.644989	down	1.2652563	down	2.376972	down	9.26192	down	1.0063301	down	1.8905405	down	9.203661	up	4.899086	up	1.8786485	down	"peroxisome proliferative activated receptor, gamma, coactivator 1 alpha"
Centd1	10530100	13.300198	down	3.0881326	down	12.392168	down	2.1413732	down	4.306874	up	1.0732746	up	6.21106	up	4.0128355	down	1.4421272	up	5.7870183	up	"centaurin, delta 1"
Atp8a1	10530319	8.429836	down	2.6712272	down	7.11643	down	12.261308	down	3.1557915	up	1.1845597	up	1.4545131	down	2.6641052	down	4.59014	down	1.7229576	down	"ATPase, aminophospholipid transporter (APLT), class I, type 8A, member 1"
Slain2	10530560	4.1631303	down	1.6290034	down	5.1520066	down	3.033246	down	2.5556302	up	1.237532	down	1.3725001	up	3.162674	down	1.8620256	down	1.6985128	up	"SLAIN motif family, member 2"
Fryl	10530612	10.647108	down	4.8946424	down	5.1566014	down	7.578661	down	2.1752577	up	2.0647533	up	1.4048798	up	1.0535195	down	1.5483586	down	1.4697009	down	furry homolog-like (Drosophila)
Sgcb	10530633	4.8004613	up	1.664873	up	3.4443133	up	1.3361946	down	2.88338	down	1.3937354	down	6.414351	down	2.0688145	up	2.2245944	down	4.602273	down	"sarcoglycan, beta (dystrophin-associated glycoprotein)"
Kdr	10530692	6.5645847	down	1.3596845	down	4.4373865	down	3.096996	down	4.828021	up	1.4793811	up	2.1196623	up	3.2635412	down	2.2777314	down	1.4328034	up	kinase insert domain protein receptor
Igfbp7	10530841	1.136357	up	11.481265	down	1.2636665	up	9.731908	down	13.046818	down	1.1120331	up	11.058923	down	14.508492	up	1.1797547	up	12.297888	down	insulin-like growth factor binding protein 7
Ugt2b38	10531073	1.3371629	up	33.72004	down	1.2305503	up	1.2992657	up	45.089184	down	1.0866381	down	1.0291681	down	41.4942	up	43.81129	up	1.0558412	up	"UDP glucuronosyltransferase 2 family, polypeptide B38"
Sult1d1	10531100	1.3449159	up	27.072311	down	1.1171978	up	1.1478744	up	36.40998	down	1.2038298	down	1.1716578	down	30.245123	up	31.07561	up	1.0274585	up	"sulfotransferase family 1D, member 1"
Plac8	10531724	7.611589	down	8.38024	down	11.868087	down	5.5315638	down	1.1009843	down	1.5592127	down	1.3760284	up	1.4161988	down	1.5149857	up	2.145521	up	placenta-specific 8
Sparcl1	10531931	1.0600754	up	2.3150637	down	1.9220816	up	3.5118628	down	2.454142	down	1.8131557	up	3.722839	down	4.449742	up	1.5169616	down	6.7500863	down	"SPARC-like 1 (mast9, hevin)"
5830443L24Rik	10531972	2.2451591	down	6.1861024	down	2.313143	down	1.6940027	down	2.7553067	down	1.0302802	down	1.3253573	up	2.6743274	up	3.6517663	up	1.3654895	up	RIKEN cDNA 5830443L24 gene
BC057170	10531980	6.462768	down	5.6087556	down	5.2595596	down	5.2658095	down	1.1522642	up	1.228766	up	1.2273077	up	1.0663925	up	1.0651269	up	1.0011883	down	
Gbp4	10531987	10.941433	down	18.501019	down	9.172459	down	12.90559	down	1.6909137	down	1.1928571	up	1.1795156	down	2.0170183	up	1.4335662	up	1.4069935	down	guanylate nucleotide binding protein 4
Mpa2l|Gbp4|EG634650|LOC626578	10531994	6.886051	down	19.628298	down	6.9690833	down	9.547949	down	2.8504431	down	1.012058	down	1.3865639	down	2.8164818	up	2.0557604	up	1.3700438	down	"macrophage activation 2 like | guanylate nucleotide binding protein 4 | predicted gene, EG634650 | macrophage activation 2 like LOC626578"
E130006D01Rik	10532511	3.0416458	down	1.030461	down	4.4209785	down	1.5481645	up	2.9517334	up	1.4534823	down	4.708968	up	4.2902923	down	1.595323	up	6.8444023	up	RIKEN cDNA E130006D01 gene
Flt1	10535807	4.5691557	down	2.8102503	down	4.2094555	down	5.5603075	down	1.6258894	up	1.0854505	up	1.2169224	down	1.4978936	down	1.9785811	down	1.320909	down	FMS-like tyrosine kinase 1
Stard13	10535956	2.241398	up	1.6884617	down	1.7850908	up	2.4860923	down	3.7845151	down	1.2556214	down	5.572322	down	3.0140576	up	1.4724007	down	4.4379005	down	StAR-related lipid transfer (START) domain containing 13
Rfc3	10535979	3.9158912	up	6.4404435	up	3.965001	up	4.2674727	up	1.644694	up	1.0125412	up	1.0897833	up	1.6243231	down	1.5091938	down	1.0762854	up	replication factor C (activator 1) 3
Peg10	10536294	15.365872	up	12.924182	up	17.616379	up	12.557251	up	1.1889242	down	1.1464614	up	1.2236654	down	1.3630556	up	1.0292207	down	1.402885	down	paternally expressed 10
Asb4	10536324	6.5360394	up	6.139673	up	6.1213117	up	6.370787	up	1.0645581	down	1.0677514	down	1.0259391	down	1.0029995	down	1.0376426	up	1.0407552	up	ankyrin repeat and SOCS box-containing protein 4
Met	10536505	1.820748	up	4.4308653	down	1.3407453	up	1.5534488	down	8.06749	down	1.3580117	down	2.8284388	down	5.940662	up	2.8522763	up	2.0827792	down	met proto-oncogene
Mest	10537062	4.529387	up	16.113625	up	2.8904705	up	11.513593	up	3.5575726	up	1.5670068	down	2.5419762	up	5.574741	down	1.3995303	down	3.983294	up	mesoderm specific transcript
Akr1b7	10537169	1.0525012	down	4.741735	down	1.0918505	down	1.0694916	up	4.5052066	down	1.0373865	down	1.1256412	up	4.3428426	up	5.0712457	up	1.1677251	up	"aldo-keto reductase family 1, member B7"
Tmem140	10537227	7.5329447	down	5.295932	down	7.2221003	down	7.4198947	down	1.4224021	up	1.0430409	up	1.0152361	up	1.3637071	down	1.4010555	down	1.0273874	down	transmembrane protein 140
Mpp6	10538253	8.102859	up	1.8231848	up	7.904558	up	1.0857685	up	4.444343	down	1.0250868	down	7.4627867	down	4.335577	up	1.6791654	down	7.280151	down	"membrane protein, palmitoylated 6 (MAGUK p55 subfamily member 6)"
Chn2	10538356	2.9310365	up	1.0951252	up	2.3566542	up	2.0059671	down	2.6764395	down	1.2437279	down	5.879563	down	2.1519494	up	2.1967852	down	4.7273703	down	chimerin (chimaerin) 2
Aqp1	10538459	3.3523507	down	17.547749	down	4.287689	down	9.684488	down	5.2344604	down	1.2790098	down	2.8888648	down	4.092588	up	1.8119437	up	2.258673	down	aquaporin 1
Mad2l1	10538832	4.914234	up	6.299231	up	8.000997	up	7.570114	up	1.2818338	up	1.6281272	up	1.5404465	up	1.2701547	up	1.2017522	up	1.056919	down	"MAD2 (mitotic arrest deficient, homolog)-like 1 (yeast)"
2010309E21Rik	10539702	3.6901498	up	4.3956237	up	5.2161827	up	5.718214	up	1.1911776	up	1.4135424	up	1.5495886	up	1.1866765	up	1.300888	up	1.0962448	up	RIKEN cDNA 2010309E21 gene
Mgll	10539894	6.808667	down	3.6193945	down	5.625813	down	4.9042397	down	1.8811618	up	1.2102548	up	1.3883227	up	1.5543519	down	1.3549889	down	1.1471325	up	monoglyceride lipase
Slc6a6	10540122	7.977128	down	5.9586854	down	7.854576	down	5.311191	down	1.3387395	up	1.0156025	up	1.501947	up	1.3181727	down	1.1219114	up	1.478873	up	"solute carrier family 6 (neurotransmitter transporter, taurine), member 6"
Pparg	10540897	2.7207663	down	2.6670144	down	1.4638398	down	7.6647797	down	1.0201542	up	1.8586502	up	2.8171403	down	1.8219306	up	2.8739178	down	5.236079	down	peroxisome proliferator activated receptor gamma
Gemin6	10541091	5.2006397	up	6.527021	up	6.1097116	up	6.7366343	up	1.255042	up	1.1748	up	1.2953472	up	1.0683026	down	1.0321146	up	1.1026108	up	gem (nuclear organelle) associated protein 6
Clec2d	10542156	5.9194303	down	6.3002396	down	6.0851007	down	4.2870207	down	1.0643321	down	1.0279875	down	1.3807795	up	1.0353551	up	1.469608	up	1.4194242	up	"C-type lectin domain family 2, member d"
D630042F21Rik	10542192	1.3190416	up	3.9497771	down	1.1649064	up	1.2449291	up	5.2099204	down	1.1323155	down	1.0595315	down	4.601121	up	4.9171925	up	1.0686945	up	RIKEN cDNA D630042F21 gene
Mgst1	10542470	1.2658741	down	4.9373612	down	1.1559932	up	1.8710655	down	3.9003572	down	1.463342	up	1.4780817	down	5.7075562	up	2.6387966	up	2.1629393	down	microsomal glutathione S-transferase 1
Samd9l	10542911	3.7530375	down	4.5210576	down	4.9257016	down	8.506172	down	1.2046397	down	1.3124573	down	2.2664769	down	1.089502	down	1.8814561	down	1.7268956	down	sterile alpha motif domain containing 9-like
Gmfg	10542981	1.1011231	up	5.7659416	up	1.3996327	up	1.0633658	down	5.2364182	up	1.2710956	up	1.1708966	down	4.1196103	down	6.131305	down	1.4883215	down	"glia maturation factor, gamma"
Tspan12	10543306	5.413997	down	2.6601958	down	4.2809005	down	4.327228	down	2.0351875	up	1.2646866	up	1.2511468	up	1.6092426	down	1.6266577	down	1.0108219	down	tetraspanin 12
Aass	10543333	1.0402497	up	6.9832454	down	1.0184239	down	1.0184175	up	7.2643194	down	1.0594152	down	1.0214374	down	6.8569145	up	7.111859	up	1.0371807	up	aminoadipate-semialdehyde synthase
Slc13a1	10543411	1.0812873	up	13.620482	down	1.026118	up	1.0524843	up	14.727656	down	1.053765	down	1.0273668	down	13.976222	up	14.335343	up	1.0256952	up	"solute carrier family 13 (sodium/sulphate symporters), member 1"
AB041803	10543785	2.854644	down	3.5078917	down	3.6894498	down	9.547249	down	1.2288368	down	1.2924378	down	3.3444614	down	1.051757	down	2.7216482	down	2.5877159	down	
Podxl	10543791	5.332665	down	3.1518295	down	6.026172	down	2.9385893	down	1.691927	up	1.130049	down	1.8147024	up	1.9119602	down	1.0725654	up	2.0507023	up	podocalyxin-like
Atp6v0a4	10544036	1.0638764	up	5.42467	down	1.036188	up	1.1224623	down	5.771178	down	1.0267214	down	1.194161	down	5.620978	up	4.8328304	up	1.163082	down	"ATPase, H+ transporting, lysosomal V0 subunit A4"
Jhdm1d	10544148	3.5979857	down	3.1104193	down	3.4226007	down	5.420246	down	1.1567527	up	1.0512432	up	1.5064666	down	1.1003664	down	1.7426094	down	1.5836629	down	jumonji C domain-containing histone demethylase 1 homolog D (S. cerevisiae)
Jhdm1d	10544150	2.0489092	down	1.6281447	down	1.7621515	down	5.0036044	down	1.2584319	up	1.1627316	up	2.4420822	down	1.0823064	down	3.0731943	down	2.8394861	down	jumonji C domain-containing histone demethylase 1 homolog D (S. cerevisiae)
Ezh2	10544501	4.896022	up	5.8076963	up	6.024141	up	6.8690476	up	1.186207	up	1.2304153	up	1.4029853	up	1.0372686	up	1.1827492	up	1.1402534	up	enhancer of zeste homolog 2 (Drosophila)
Gimap3	10544588	6.8440166	down	3.0614583	down	15.013018	down	1.0479299	down	2.235541	up	2.1935973	down	6.5309873	up	4.9038773	down	2.9214344	up	14.326356	up	"GTPase, IMAP family member 3"
LOC14210	10544644	7.3120055	up	2.1622975	up	5.278915	up	1.0348979	down	3.3815908	down	1.3851342	down	7.5671782	down	2.4413452	up	2.2377572	down	5.463137	down	
Tmsb10|LOC100043712|LOC100047613	10545479	5.303126	up	2.1369588	up	4.054826	up	1.6781408	up	2.4816227	down	1.3078552	down	3.1601198	down	1.897475	up	1.2734087	down	2.4162612	down	"thymosin, beta 10 | similar to thymosin, beta 10"
Cml3	10545862	1.0311292	up	5.166623	down	1.0077767	down	1.0354216	down	5.3274565	down	1.0391481	down	1.0676535	down	5.126754	up	4.989874	up	1.0274315	down	camello-like 3
Cml5	10545874	1.3434372	up	3.6535337	down	1.2241272	up	1.438883	up	4.908293	down	1.0974654	down	1.0710459	up	4.47239	up	5.2570076	up	1.1754358	up	camello-like 5
Adamts9	10546450	2.4112363	down	3.8237178	up	2.8809457	up	1.2348753	up	9.219887	up	6.9466405	up	2.9775763	up	1.327244	down	3.0964406	down	2.3329852	down	"a disintegrin-like and metallopeptidase (reprolysin type) with thrombospondin type 1 motif, 9"
Magohb	10548565	2.356324	up	5.386131	up	2.5998015	up	3.9290025	up	2.2858193	up	1.1033294	up	1.6674287	up	2.0717468	down	1.3708647	down	1.51127	up	mago-nashi homolog B (Drosophila)
Kap	10548692	1.3053994	down	152.8333	down	1.1957397	down	1.0957692	up	117.07779	down	1.0917087	up	1.4304163	up	127.814835	up	167.46999	up	1.3102547	up	kidney androgen regulated protein
Mgp	10548879	2.5164888	down	14.595297	down	1.664435	down	2.2745316	up	5.799866	down	1.5119177	up	5.723833	up	8.76892	up	33.19747	up	3.78581	up	matrix Gla protein
Slco1a4	10548996	1.2448235	up	1.0259136	up	1.2226516	up	4.7216854	down	1.2133803	down	1.0181342	down	5.8776646	down	1.1917685	up	4.844042	down	5.772976	down	"solute carrier organic anion transporter family, member 1a4"
Slco1a6	10549025	1.034852	up	7.474174	down	1.0226581	up	1.035632	up	7.7346635	down	1.0119238	down	1.0007538	up	7.643524	up	7.7404933	up	1.0126865	up	"solute carrier organic anion transporter family, member 1a6"
Tmtc1	10549420	5.885605	down	3.6277728	down	4.916302	down	18.191265	down	1.622374	up	1.1971608	up	3.0908067	down	1.3551847	down	5.0144444	down	3.7001927	down	transmembrane and tetratricopeptide repeat containing 1
Tmsb10	10551009	5.4773464	up	2.2188401	up	4.0887833	up	1.6816787	up	2.468563	down	1.3396032	down	3.257071	down	1.842757	up	1.3194197	down	2.4313698	down	"thymosin, beta 10"
Tyrobp	10551883	2.6966615	up	2.699324	up	3.9971483	up	6.898009	up	1.0009873	up	1.4822581	up	2.557981	up	1.4807961	up	2.5554578	up	1.7257324	up	TYRO protein tyrosine kinase binding protein
Klk1b5	10552546	1.5726138	down	42.38309	down	1.1254135	down	1.1157695	up	26.950724	down	1.3973655	up	1.7546747	up	37.66001	up	47.289764	up	1.2557021	up	kallikrein 1-related peptidase b5 | kallikrein 1
Ndn	10553833	6.9911537	up	4.400307	up	5.6475534	up	4.352333	up	1.5887877	down	1.2379084	down	1.6063002	down	1.2834452	up	1.0110226	down	1.2975922	down	necdin
Prc1	10554445	4.4070687	up	8.119181	up	5.9263945	up	8.294995	up	1.8423088	up	1.3447474	up	1.8822023	up	1.3700036	down	1.0216541	up	1.3996698	up	protein regulator of cytokinesis 1
Nox4	10554752	2.002924	up	4.0736413	down	1.8976866	up	1.7234997	up	8.159194	down	1.0554556	down	1.1621262	down	7.730495	up	7.02092	up	1.1010659	down	NADPH oxidase 4
	10554814	1.6962279	down	5.407493	down	1.7469352	up	1.1918247	up	3.1879518	down	2.9632003	up	2.0216064	up	9.446539	up	6.444783	up	1.4657652	down	
Sytl2	10554863	1.750977	up	3.4986384	down	1.5373422	up	1.5427233	down	6.1260357	down	1.1389638	down	2.7012732	down	5.378604	up	2.2678328	up	2.3716934	down	synaptotagmin-like 2
Olfr558	10555736	1.0286951	up	5.929688	down	1.0289708	down	1.0007662	up	6.0998416	down	1.0584973	down	1.0279076	down	5.762737	up	5.9342318	up	1.0297593	up	olfactory receptor 558
Wee1	10556266	5.1480927	up	4.082211	up	4.030443	up	3.4980032	up	1.261104	down	1.277302	down	1.4717232	down	1.0128443	down	1.1670119	down	1.1522124	down	wee 1 homolog (S. pombe)
Acsm2	10556718	1.1374216	up	26.246769	down	1.0674384	up	1.1017293	up	29.853643	down	1.065562	down	1.0323967	down	28.016811	up	28.91683	up	1.0321245	up	acyl-CoA synthetase medium-chain family member 2
Acsm3	10556769	1.3716288	up	5.934418	down	1.2566409	up	1.3917332	up	8.139818	down	1.0915041	down	1.0146574	up	7.4574327	up	8.259126	up	1.1075027	up	acyl-CoA synthetase medium-chain family member 3
Plk1	10557156	5.648616	up	7.1028194	up	6.7304206	up	6.939107	up	1.2574443	up	1.1915169	up	1.2284615	up	1.0553306	down	1.0235927	down	1.0310063	up	polo-like kinase 1 (Drosophila)
Gdpd3	10557470	12.132486	down	6.0950756	down	8.942039	down	3.5732653	down	1.9905392	up	1.356792	up	3.3953497	up	1.4670924	down	1.7057437	up	2.5024836	up	glycerophosphodiester phosphodiesterase domain containing 3
Slc5a2	10557975	1.0615752	up	4.7874575	down	1.0512891	up	1.0209633	down	5.082247	down	1.0097843	down	1.0838294	down	5.0330024	up	4.689157	up	1.0733275	down	"solute carrier family 5 (sodium/glucose cotransporter), member 2"
Htra1	10558150	1.0741278	down	6.8376236	down	1.2638317	down	1.6534097	down	6.365745	down	1.1766121	down	1.5393045	down	5.4102316	up	4.135468	up	1.3082515	down	HtrA serine peptidase 1
Cyp2e1	10558673	1.0775297	up	25.893158	down	1.0530721	down	1.0466276	up	27.900644	down	1.1347164	down	1.0295253	down	24.588205	up	27.100494	up	1.1021744	up	"cytochrome P450, family 2, subfamily e, polypeptide 1"
Apoe	10560624	1.6129229	up	1.0931153	up	2.0939183	up	3.07179	down	1.4755286	down	1.2982135	up	4.9545603	down	1.9155511	up	3.3578207	down	6.432078	down	apolipoprotein E
Ceacam1	10561008	9.099	down	7.691917	down	10.040611	down	4.1966944	down	1.1829301	up	1.1034851	down	2.1681352	up	1.3053458	down	1.8328514	up	2.3925047	up	CEA-related cell adhesion molecule 1
Ccnb1	10562637	16.893456	up	16.015974	up	15.579916	up	18.340303	up	1.054788	down	1.0843097	down	1.0856457	up	1.0279883	down	1.1451261	up	1.1771762	up	cyclin B1
E2f8	10563780	5.9670978	up	5.5234585	up	6.058518	up	6.8274283	up	1.0803192	down	1.0153208	up	1.144179	up	1.0968705	up	1.2360785	up	1.1269138	up	E2F transcription factor 8
Anpep	10564818	3.6015954	down	2.2866924	down	1.5990531	down	1.604315	up	1.5750241	up	2.2523303	up	5.778094	up	1.430029	up	3.6685748	up	2.5653846	up	alanyl (membrane) aminopeptidase
Fah	10565315	1.3328679	up	6.2617292	down	1.0980831	down	1.0220252	down	8.346058	down	1.4635998	down	1.3622247	down	5.702418	up	6.1267858	up	1.0744188	up	fumarylacetoacetate hydrolase
4632434I11Rik	10565570	3.101199	up	6.5288873	up	5.347672	up	5.658377	up	2.1052783	up	1.7243886	up	1.8245773	up	1.220884	down	1.1538445	down	1.0581009	up	RIKEN cDNA 4632434I11 gene
Thrsp	10565609	5.0773845	down	2.7623098	down	3.2533302	down	8.496745	down	1.8380938	up	1.5606729	up	1.6734494	down	1.1777573	down	3.075957	down	2.611707	down	thyroid hormone responsive SPOT14 homolog (Rattus)
Hbb-b1|Hbb-b2	10566254	5.0484133	up	5.6022043	up	2.6271377	up	27.266052	up	1.109696	up	1.9216402	down	5.400915	up	2.1324365	down	4.867022	up	10.378616	up	"hemoglobin, beta adult major chain | hemoglobin, beta adult minor chain"
Hbb-b1|Hbb-b2	10566258	5.068637	up	5.5329523	up	2.6555867	up	24.769333	up	1.0916057	up	1.9086694	down	4.886784	up	2.0835142	down	4.4766936	up	9.327254	up	"hemoglobin, beta adult major chain | hemoglobin, beta adult minor chain"
Hbb-y	10566272	6.756594	up	5.909863	up	6.80051	up	5.805012	up	1.1432742	down	1.0064996	up	1.1639241	down	1.1507052	up	1.0180621	down	1.1714892	down	"hemoglobin Y, beta-like embryonic chain"
Trim30	10566358	11.320844	down	8.237909	down	9.010953	down	10.59701	down	1.3742374	up	1.2563425	up	1.0683055	up	1.0938398	down	1.2863712	down	1.1760143	down	tripartite motif-containing 30
EG668108	10566571	8.876723	down	9.103652	down	9.258776	down	8.498594	down	1.0255646	down	1.0430398	down	1.0444931	up	1.0170397	down	1.0711951	up	1.0894479	up	
EG668108	10566578	9.128997	down	10.0281315	down	9.759986	down	9.142851	down	1.098492	down	1.0691192	down	1.0015175	down	1.0274739	up	1.0968275	up	1.0674992	up	
EG209380	10566580	2.2761002	down	2.7793267	down	2.2793412	down	7.97608	down	1.2210916	down	1.001424	down	3.5042748	down	1.2193552	up	2.8697886	down	3.499292	down	
EG668139	10566583	7.665802	down	10.736999	down	10.936702	down	9.645605	down	1.400636	down	1.4266872	down	1.2582642	down	1.0185995	down	1.1131494	up	1.1338534	up	
Calca	10567095	1.035003	down	2.282253	down	5.0208883	down	1.1302791	up	2.205069	down	4.8510857	down	1.1698422	up	2.19997	down	2.579583	up	5.6750045	up	"calcitonin/calcitonin-related polypeptide, alpha"
Umod	10567380	1.3181062	down	30.519112	down	1.2119242	down	6.459531	down	23.153759	down	1.0876144	up	4.9006147	down	25.182362	up	4.7246637	up	5.3299794	down	uromodulin
Nupr1	10567995	2.217214	down	2.2859933	down	3.6017585	down	11.932991	down	1.0310205	down	1.6244524	down	5.3819757	down	1.575577	down	5.220047	down	3.3131015	down	nuclear protein 1
Mki67	10568714	7.434168	up	8.953746	up	8.81067	up	11.290324	up	1.2044046	up	1.185159	up	1.5187072	up	1.0162388	down	1.260961	up	1.2814376	up	antigen identified by monoclonal antibody Ki 67
H19	10569335	40.233627	up	68.90357	up	60.418713	up	66.7433	up	1.712587	up	1.5016971	up	1.658894	up	1.1404344	down	1.0323668	down	1.1046795	up	
H19	10569341	9.122527	up	9.118151	up	9.727464	up	8.366828	up	1.00048	down	1.0663124	up	1.0903208	down	1.0668242	up	1.0897976	down	1.1626226	down	
Igf2	10569344	8.159455	up	5.6547475	up	9.193284	up	10.132288	up	1.4429392	down	1.1267031	up	1.2417846	up	1.625764	up	1.7918196	up	1.1021401	up	insulin-like growth factor 2
Tnfrsf26	10569485	5.5741973	down	5.0651894	down	3.6537485	down	3.5093088	down	1.1004913	up	1.5256103	up	1.5884031	up	1.3862995	up	1.4433583	up	1.041159	up	"tumor necrosis factor receptor superfamily, member 26"
Ccnd1	10569646	2.3871844	down	1.3611318	up	1.5939344	down	2.2691543	up	3.2492726	up	1.4976679	up	5.4168897	up	2.1695547	down	1.6671084	up	3.616883	up	cyclin D1
Defb1	10570741	1.0017275	down	18.13363	down	1.1260442	up	1.9040378	down	18.10236	down	1.1279894	up	1.9007545	down	20.419266	up	9.523776	up	2.1440308	down	defensin beta 1
Plat	10570855	32.06506	down	2.8474796	down	18.840763	down	4.741403	down	11.260857	up	1.701898	up	6.7627783	up	6.6166463	down	1.665123	down	3.973668	up	"plasminogen activator, tissue"
Vegfc	10571788	1.2833493	up	4.170546	down	1.1022422	up	1.6186664	up	5.352267	down	1.1643078	down	1.2612829	up	4.596952	up	6.7507234	up	1.4685216	up	vascular endothelial growth factor C
Gpm6a	10571815	4.595508	up	1.8405116	down	4.4419265	up	5.368252	down	8.458085	down	1.0345755	down	24.669844	down	8.175416	up	2.9167168	down	23.845379	down	glycoprotein m6a
Hpgd	10571840	3.25974	up	4.1001024	down	3.3699024	up	1.5705575	down	13.36527	down	1.0337948	up	5.119609	down	13.816945	up	2.6106033	up	5.2926254	down	hydroxyprostaglandin dehydrogenase 15 (NAD)
Hmgb2	10571870	2.995557	up	4.7458577	up	2.894474	up	5.5185323	up	1.5842987	up	1.0349228	down	1.8422389	up	1.639627	down	1.1628103	up	1.9065752	up	high mobility group box 2
Ddx60	10571984	2.2225595	down	3.3586533	down	2.15676	down	6.381497	down	1.5111647	down	1.0305084	up	2.8712375	down	1.5572679	up	1.9000164	down	2.958835	down	DEAD (Asp-Glu-Ala-Asp) box polypeptide 60
Orc6l	10573615	2.042568	up	5.1737065	up	3.2850382	up	3.6048474	up	2.5329418	up	1.6082883	up	1.7648603	up	1.5749302	down	1.4352081	down	1.0973532	up	"origin recognition complex, subunit 6-like (S. cerevisiae)"
1700047G07Rik	10574415	5.5219727	up	3.3141193	up	6.870392	up	5.845123	up	1.6661961	down	1.2441916	up	1.0585207	up	2.0730674	up	1.7637032	up	1.175406	down	RIKEN cDNA 1700047G07 gene
Ces5	10574545	6.3334746	down	1.6868507	down	5.279871	down	1.9949868	down	3.7546148	up	1.199551	up	3.1746948	up	3.1300168	down	1.1826695	down	2.6465695	up	carboxylesterase 5
2210023G05Rik	10574572	7.0336466	down	2.7825172	down	11.128585	down	1.4272279	down	2.5277998	up	1.5821927	down	4.9281883	up	3.9994667	down	1.9495956	up	7.7973433	up	RIKEN cDNA 2210023G05 gene
Nrp1	10576639	10.075214	down	3.0628154	down	8.399283	down	5.755282	down	3.2895272	up	1.1995325	up	1.7506032	up	2.742341	down	1.8790822	down	1.4594045	up	neuropilin 1
Shcbp1	10576883	12.143985	up	12.904217	up	13.417639	up	15.113779	up	1.0626014	up	1.1048794	up	1.2445486	up	1.0397872	up	1.1712279	up	1.1264112	up	Shc SH2-domain binding protein 1
Efnb2	10576911	5.9376426	down	2.2568593	down	4.586748	down	1.7524024	down	2.6309319	up	1.2945213	up	3.3882873	up	2.032359	down	1.2878658	up	2.6174054	up	ephrin B2
Gas6	10577164	5.206001	down	3.6986392	down	5.421059	down	8.980266	down	1.4075449	up	1.0413098	down	1.7249836	down	1.4656903	down	2.4279916	down	1.6565517	down	growth arrest specific 6
Angpt2	10577315	1.0990905	down	1.7131429	down	1.0099996	up	12.641315	down	1.5586915	down	1.1100808	up	11.501616	down	1.7302736	up	7.37902	down	12.767724	down	angiopoietin 2
Ckap2	10577508	6.5925937	up	7.1548266	up	7.040757	up	7.8229003	up	1.0852826	up	1.0679799	up	1.1866196	up	1.0162013	down	1.0933738	up	1.1110879	up	cytoskeleton associated protein 2
Dlc1|A730069N07Rik	10578222	7.279778	down	1.8614453	down	5.320124	down	2.7664158	down	3.91082	up	1.3683472	up	2.6314833	up	2.8580613	down	1.4861656	down	1.9231107	up	deleted in liver cancer 1 | RIKEN cDNA A730069N07 gene
Msr1	10578264	7.6777678	down	1.9034799	up	1.9010069	down	3.3913088	up	14.614475	up	4.03879	up	26.03768	up	3.6185286	down	1.7816361	up	6.446901	up	macrophage scavenger receptor 1
Tll1	10578880	2.5392258	up	1.4704832	up	2.7000854	up	5.2833643	down	1.726797	down	1.0633498	up	13.415655	down	1.8361893	up	7.7690973	down	14.2655325	down	tolloid-like
Cpe	10578904	8.927528	up	1.2530918	up	8.128432	up	5.1714153	up	7.1244006	down	1.0983087	down	1.7263218	down	6.486701	up	4.1269245	up	1.5718001	down	carboxypeptidase E
ENSMUSG00000074303	10578950	1.3787048	up	5.8451276	down	1.5925993	up	12.693494	down	8.058705	down	1.1551416	up	17.500578	down	9.308945	up	2.1716366	down	20.215647	down	
Psd3	10578989	6.551047	down	1.2632674	down	4.921184	down	1.4472585	up	5.185796	up	1.3311933	up	9.481058	up	3.8955996	down	1.8282745	up	7.1222253	up	pleckstrin and Sec7 domain containing 3
Plvap	10579525	2.1703024	up	1.4624038	down	2.3054378	up	4.6395373	down	3.1738586	down	1.0622658	up	10.069199	down	3.3714812	up	3.1725419	down	10.696164	down	plasmalemma vesicle associated protein
Cd97	10580033	5.5649877	down	3.3493123	down	6.7094693	down	2.548245	down	1.6615312	up	1.2056576	down	2.1838508	up	2.0032377	down	1.3143604	up	2.6329763	up	CD97 antigen
AU018778	10580663	1.0563462	down	20.486765	down	1.022259	down	1.0504948	up	19.393991	down	1.0333449	up	1.1096861	up	20.04068	up	21.521244	up	1.0738778	up	
Csprs	10582879	5.076209	down	3.9557142	down	3.1022282	down	7.305139	down	1.2832596	up	1.6363103	up	1.4390936	down	1.2751203	up	1.8467307	down	2.3548038	down	component of Sp100-rs
	10582888	5.7875443	up	14.354299	up	7.529787	up	8.311913	up	2.4802055	up	1.3010331	up	1.4361726	up	1.9063355	down	1.726955	down	1.1038709	up	
	10582916	1.2327	up	5.258132	up	4.394373	up	3.3351066	up	4.2655406	up	3.5648358	up	2.70553	up	1.1965603	down	1.5766008	down	1.317611	down	
Pdgfd	10583021	10.127838	down	4.433868	down	9.2947	down	2.1436465	down	2.2841992	up	1.0896358	up	4.724584	up	2.096296	down	2.0683765	up	4.33593	up	"platelet-derived growth factor, D polypeptide"
Phxr4	10583203	3.462728	down	1.3110756	up	1.3901908	down	3.8867388	down	4.539899	up	2.4908292	up	1.1224499	down	1.8226454	down	5.095808	down	2.795831	down	per-hexamer repeat gene 4
Josd3	10583316	6.7948556	up	3.2268655	up	2.4461637	up	2.65741	up	2.105714	down	2.7777603	down	2.556947	down	1.3191535	down	1.2142897	down	1.0863582	up	Josephin domain containing 3
Slc44a2	10583586	5.11414	down	2.1963959	down	4.583982	down	5.297953	down	2.3284237	up	1.1156546	up	1.0359421	down	2.087047	down	2.4121122	down	1.1557536	down	"solute carrier family 44, member 2"
Bmper	10583870	7.811963	down	1.0398538	down	2.1381133	down	1.1589048	down	7.512559	up	3.6536713	up	6.740816	up	2.0561671	down	1.1144881	down	1.844943	up	BMP-binding endothelial regulator
Kcnj1	10584138	1.0060229	up	6.141617	down	1.3862367	up	1.882362	down	6.1786075	down	1.3779374	up	1.8936994	down	8.513734	up	3.262718	up	2.609399	down	"potassium inwardly-rectifying channel, subfamily J, member 1"
H2afx	10584710	4.934326	up	5.637756	up	3.919035	up	6.0014296	up	1.1425586	up	1.2590666	down	1.2162613	up	1.4385573	down	1.0645068	up	1.5313541	up	"H2A histone family, member X"
Fxyd2	10584891	1.0552388	down	11.174491	down	1.0548304	down	3.4043543	down	10.589536	down	1.0003873	up	3.2261457	down	10.593637	up	3.2824113	up	3.227395	down	FXYD domain-containing ion transport regulator 2
Cryab	10585214	1.0057933	up	4.8083234	down	1.5850338	down	16.62737	down	4.8361797	down	1.5942165	down	16.723701	down	3.0335782	up	3.458039	down	10.490231	down	"crystallin, alpha B"
Sema7a	10585778	4.8634973	down	5.3001513	down	4.3987017	down	4.5965114	down	1.0897819	down	1.1056665	up	1.0580845	up	1.2049353	up	1.1530813	up	1.0449699	down	"sema domain, immunoglobulin domain (Ig), and GPI membrane anchor, (semaphorin) 7A"
	10585956	2.842511	down	2.703398	down	4.5396986	down	5.0402145	down	1.0514586	up	1.5970732	down	1.7731555	down	1.6792563	down	1.8643996	down	1.1102531	down	
	10586174	2.5195775	up	5.7556024	up	3.1882033	up	1.8768681	up	2.2843523	up	1.2653722	up	1.3424371	down	1.8052809	down	3.0665994	down	1.6986827	down	
2810417H13Rik	10586448	13.154728	up	16.693691	up	14.234321	up	15.23967	up	1.2690259	up	1.0820688	up	1.1584939	up	1.1727775	down	1.0954101	down	1.0706286	up	RIKEN cDNA 2810417H13 gene
Dapk2	10586491	1.737173	up	1.6961764	up	1.793024	up	3.4040494	down	1.0241699	down	1.0321505	up	5.913423	down	1.0570976	up	5.773868	down	6.1035423	down	death-associated kinase 2
Myo1e	10586781	5.736875	down	1.6956136	down	3.5540829	down	2.1746101	down	3.383362	up	1.6141646	up	2.6381164	up	2.0960453	down	1.2824916	down	1.634354	up	myosin IE
Gsta1|Gsta2|ENSMUSG00000074179|LOC100042295	10587323	1.4767041	up	7.9773717	down	1.3763162	up	1.5504676	up	11.780218	down	1.0729395	down	1.0499514	up	10.979387	up	12.368658	up	1.1265345	up	"glutathione S-transferase, alpha 1 (Ya) | glutathione S-transferase, alpha 2 (Yc2) | predicted gene, ENSMUSG00000074179 | similar to Glutathione S-transferase, alpha 1 (Ya)"
Gsta1|ENSMUSG00000074179|Gsta2|LOC100042295	10587331	1.4463243	up	6.431893	down	1.3229184	up	1.5226626	up	9.302603	down	1.093283	down	1.0527809	up	8.508868	up	9.793602	up	1.1509875	up	"glutathione S-transferase, alpha 1 (Ya) | predicted gene, ENSMUSG00000074179 | glutathione S-transferase, alpha 2 (Yc2) | similar to Glutathione S-transferase, alpha 1 (Ya)"
ENSMUSG00000074179|Gsta2|Gsta1	10587339	1.4454328	up	5.4498014	down	1.253439	up	1.4547858	up	7.877321	down	1.1531736	down	1.0064708	up	6.8309937	up	7.928294	up	1.1606356	up	"predicted gene, ENSMUSG00000074179 | glutathione S-transferase, alpha 2 (Yc2) | glutathione S-transferase, alpha 1 (Ya)"
Ttk	10587508	8.401956	up	8.002421	up	9.079616	up	8.737833	up	1.0499268	down	1.080655	up	1.039976	up	1.1346086	up	1.0918986	up	1.0391154	down	
	10587688	7.86524	up	6.533153	up	3.945961	up	4.139835	up	1.2038965	down	1.9932381	down	1.8998923	down	1.6556556	down	1.5781192	down	1.0491322	up	
Plscr1	10587792	5.0684214	down	3.0589151	down	5.6790686	down	2.372564	down	1.6569345	up	1.1204805	down	2.1362634	up	1.856563	down	1.2892866	up	2.3936417	up	phospholipid scramblase 1
Plscr2	10587799	48.497334	down	45.134377	down	51.782482	down	37.589203	down	1.0745099	up	1.0677389	down	1.290193	up	1.147296	down	1.200727	up	1.3775891	up	phospholipid scramblase 2
Plscr4	10587818	7.259055	down	5.669765	down	7.849946	down	9.699054	down	1.2803096	up	1.0814006	down	1.3361317	down	1.3845276	down	1.7106621	down	1.2355566	down	phospholipid scramblase 4
Rbp1|LOC100045055	10588037	8.080226	up	2.268534	up	6.135234	up	7.7017083	up	3.561872	down	1.3170203	down	1.0491472	down	2.7044928	up	3.3950162	up	1.2553245	up	"retinol binding protein 1, cellular | similar to cellular retinol binding protein I"
Slco2a1	10588263	24.358973	down	9.57915	down	17.241049	down	1.217613	down	2.542916	up	1.412848	up	20.005512	up	1.7998512	down	7.867155	up	14.159709	up	"solute carrier organic anion transporter family, member 2a1"
Hyal1	10588691	5.741572	down	1.8830565	down	5.8291764	down	2.49872	down	3.0490706	up	1.015258	down	2.2978053	up	3.0955932	down	1.326949	down	2.332865	up	hyaluronoglucosaminidase 1
Lrrc2	10589685	5.11782	down	1.2756696	down	8.348653	down	1.0193995	up	4.01187	up	1.6312907	down	5.2171035	up	6.544526	down	1.300417	up	8.5106125	up	leucine rich repeat containing 2
Kif15	10590494	10.920945	up	11.257116	up	10.721452	up	11.686251	up	1.0307822	up	1.0186069	down	1.070077	up	1.0499619	down	1.0381212	up	1.0899878	up	kinesin family member 15
9030420J04Rik	10590844	2.761642	up	1.8823398	down	2.1570573	up	1.5304011	up	5.1983485	down	1.2802823	down	1.8045217	down	4.060315	up	2.880735	up	1.4094718	down	RIKEN cDNA 9030420J04 gene
Endod1	10590909	5.3490534	down	2.8149648	down	4.925184	down	5.1242423	down	1.9002205	up	1.0860616	up	1.0438721	up	1.7496433	down	1.8203576	down	1.0404164	down	endonuclease domain containing 1
Anln	10591781	8.380521	up	9.236249	up	8.120173	up	11.193314	up	1.1021092	up	1.0320617	down	1.3356347	up	1.1374447	down	1.2118896	up	1.3784574	up	"anillin, actin binding protein (scraps homolog, Drosophila)"
Chek1	10592201	5.6000752	up	5.626104	up	5.6705074	up	6.5582805	up	1.004648	up	1.012577	up	1.1711057	up	1.0078924	up	1.1656878	up	1.1565597	up	checkpoint kinase 1 homolog (S. pombe)
Robo3	10592303	1.0435556	down	1.2387604	down	1.0117214	up	5.355991	down	1.1870574	down	1.0557876	up	5.1324434	down	1.2532804	up	4.3236694	down	5.418771	down	roundabout homolog 3 (Drosophila)
Spa17	10592336	1.1238337	up	1.1335175	down	1.1386322	down	4.613823	down	1.2738851	down	1.2796332	down	5.18517	down	1.0045122	down	4.0703588	down	4.052075	down	sperm autoantigenic protein 17
Arhgef12	10592655	5.1490736	down	2.7083523	down	4.2589226	down	3.1648624	down	1.9011829	up	1.2090085	up	1.6269501	up	1.572514	down	1.1685563	down	1.3456897	up	Rho guanine nucleotide exchange factor (GEF) 12
4432416J03Rik	10593198	7.3596773	down	1.0103185	down	3.0957227	down	1.4642822	down	7.2845125	up	2.3773699	up	5.0261335	up	3.0641053	down	1.4493272	down	2.114157	up	RIKEN cDNA 4432416J03 gene
Kif23	10594251	7.8953633	up	7.100417	up	8.829009	up	9.894188	up	1.1119577	down	1.1182523	up	1.2531643	up	1.2434493	up	1.3934656	up	1.1206453	up	kinesin family member 23
Ccnb2	10594774	15.663854	up	15.623134	up	16.085098	up	15.461291	up	1.0026064	down	1.0268928	up	1.0131011	down	1.0295691	up	1.0104675	down	1.0403461	down	cyclin B2
Cgnl1	10594855	1.2864393	up	4.9182806	down	1.5177317	up	2.3928342	down	6.32707	down	1.1797926	up	3.0782359	down	7.4646306	up	2.0554209	up	3.63168	down	cingulin-like 1
Tinag	10595081	1.297066	up	7.3812656	down	1.1987207	up	1.2603538	up	9.57399	down	1.082042	down	1.0291286	down	8.848076	up	9.303007	up	1.0514158	up	tubulointerstitial nephritis antigen
Gsta2|ENSMUSG00000074179|Gsta1|LOC100042295	10595148	1.5851772	up	5.227727	down	1.4106277	up	1.544541	up	8.286874	down	1.1237388	down	1.0263095	down	7.374377	up	8.074438	up	1.0949317	up	"glutathione S-transferase, alpha 2 (Yc2) | predicted gene, ENSMUSG00000074179 | glutathione S-transferase, alpha 1 (Ya) | similar to Glutathione S-transferase, alpha 1 (Ya)"
Col12a1	10595211	1.263628	up	4.895209	down	1.1341032	up	1.3060819	down	6.185722	down	1.114209	down	1.6504016	down	5.551671	up	3.7480104	up	1.4812316	down	"collagen, type XII, alpha 1"
Me1	10595480	1.1450423	down	7.3475246	down	1.0894768	down	1.130486	down	6.416815	down	1.051002	up	1.0128762	up	6.7440853	up	6.4994383	up	1.0376412	down	"malic enzyme 1, NADP(+)-dependent, cytosolic"
	10595620	7.871008	up	6.541265	up	3.9476397	up	4.1486244	up	1.2032853	down	1.9938518	down	1.8972573	down	1.6570067	down	1.5767311	down	1.0509127	up	
	10595622	8.422727	up	6.7535853	up	4.1397986	up	4.266143	up	1.247149	down	2.0345743	down	1.9743192	down	1.6313801	down	1.5830661	down	1.0305192	up	
	10595626	7.78228	up	6.2278566	up	3.8647528	up	4.09396	up	1.2495921	down	2.0136554	down	1.9009176	down	1.6114502	down	1.5212305	down	1.059307	up	
	10595636	8.434098	up	6.7641797	up	4.1408896	up	4.2624993	up	1.2468767	down	2.0367842	down	1.9786744	down	1.6335089	down	1.5869046	down	1.029368	up	
	10596135	13.118155	down	10.946868	down	12.389064	down	1.1269748	up	1.1983478	up	1.0588497	up	14.78383	up	1.131745	down	12.336844	up	13.962163	up	
Ccrl2	10597279	14.849457	down	3.9942877	down	12.393851	down	4.4371867	down	3.7176733	up	1.1981311	up	3.3465927	up	3.1028938	down	1.1108831	down	2.7931774	up	chemokine (C-C motif) receptor-like 2
	10598018	3.1194057	up	2.6115792	up	2.923436	up	5.084456	up	1.1944519	down	1.067034	down	1.6299438	up	1.1194131	up	1.9468895	up	1.7392056	up	
	10598023	3.7446997	up	1.8503175	down	3.83432	up	3.4482787	up	6.928883	down	1.0239326	up	1.0859619	down	7.0947094	up	6.3804107	up	1.1119518	down	
	10598032	9.493347	up	1.4188843	down	4.3473563	up	10.4272995	up	13.46996	down	2.1837056	down	1.09838	up	6.168396	up	14.795132	up	2.3985384	up	
	10598062	4.3650627	up	1.271924	down	4.939383	up	1.6218851	up	5.552028	down	1.1315719	up	2.6913517	down	6.28252	up	2.0629146	up	3.0454578	down	
	10598064	4.128906	up	1.2563236	down	5.805433	up	2.7414315	up	5.1872416	down	1.4060463	up	1.5061132	down	7.2935023	up	3.444125	up	2.1176648	down	
	10598073	17.168081	up	1.8411828	down	8.995528	up	11.599918	up	31.609577	down	1.9085128	down	1.4800177	down	16.562412	up	21.357569	up	1.2895203	up	
	10598077	3.3715894	up	2.3402433	up	3.8102467	up	5.657935	up	1.4407003	down	1.1301041	up	1.6781211	up	1.6281413	up	2.4176698	up	1.4849262	up	
	10598081	9.880919	up	2.400299	up	7.4251127	up	9.151793	up	4.116536	down	1.3307433	down	1.0796704	down	3.0934114	up	3.8127716	up	1.2325459	up	
	10598091	2.4650679	up	2.2625964	down	1.7613088	up	2.2800548	up	5.5774536	down	1.399566	down	1.0811441	down	3.9851305	up	5.158844	up	1.2945231	up	
Tspan7	10598626	7.5005345	down	1.2357559	down	5.2760053	down	1.1191387	up	6.0695925	up	1.4216316	up	8.394138	up	4.2694554	down	1.3829823	up	5.9045815	up	tetraspanin 7
Bgn	10600169	1.2538044	up	1.0294254	down	2.6758723	up	2.442787	down	1.2906982	down	2.1342022	up	3.0627773	down	2.7546108	up	2.3729618	down	6.5365863	down	biglycan
Kif4	10601011	4.478577	up	6.14422	up	6.0405545	up	6.364759	up	1.3719134	up	1.3487666	up	1.4211566	up	1.0171616	down	1.0358938	up	1.0536714	up	kinesin family member 4
Zfp711	10601492	5.7996693	up	3.8209553	up	4.6008105	up	4.933899	up	1.5178584	down	1.2605755	down	1.1754738	down	1.2040995	up	1.2912738	up	1.0723978	up	zinc finger protein 711
Klhl4	10601519	21.832354	up	11.755953	up	20.302084	up	2.0293188	up	1.8571318	down	1.0753751	down	10.758463	down	1.7269619	up	5.793053	down	10.004381	down	kelch-like 4 (Drosophila)
Armcx4	10601768	1.2200652	up	5.600735	up	2.1923237	up	5.315751	up	4.5905213	up	1.7968906	up	4.3569403	up	2.5547025	down	1.0536112	down	2.424711	up	"armadillo repeat containing, X-linked 4"
2900062L11Rik|6530401D17Rik	10601846	9.442669	up	8.172691	up	8.907363	up	10.844291	up	1.1553928	down	1.0600971	down	1.1484349	up	1.0898933	up	1.3268933	up	1.2174525	up	RIKEN cDNA 2900062L11 gene | RIKEN cDNA 6530401D17 gene
6530401D17Rik	10601848	5.236051	up	5.6318355	up	5.1318836	up	5.473673	up	1.0755881	up	1.0202982	down	1.0453818	up	1.0974207	down	1.0288951	down	1.0666012	up	RIKEN cDNA 6530401D17 gene
Tmem27	10603059	1.4715768	up	23.069761	down	1.2198312	up	1.2252202	up	33.948933	down	1.2063774	down	1.2010713	down	28.141218	up	28.265541	up	1.0044178	up	transmembrane protein 27
2010204K13Rik	10603316	5.0835342	up	3.7294943	up	4.6424026	up	5.0552783	up	1.3630625	down	1.0950223	down	1.0055894	down	1.2447807	up	1.3554863	up	1.0889359	up	RIKEN cDNA 2010204K13 gene
6430550H21Rik	10604175	8.930856	up	19.588978	up	10.581278	up	13.427863	up	2.1934044	up	1.1847999	up	1.503536	up	1.8512866	down	1.4588306	down	1.2690209	up	RIKEN cDNA 6430550H21 gene
Gpc4	10604564	1.5573626	up	6.0920806	down	1.491602	up	1.0349216	up	9.487578	down	1.0440872	down	1.504812	down	9.086959	up	6.3048267	up	1.4412705	down	glypican 4
Pls3	10605437	5.9661455	down	4.044938	down	4.799677	down	2.8021414	down	1.4749659	up	1.2430307	up	2.1291378	up	1.1865886	down	1.4435166	up	1.7128603	up	plastin 3 (T-isoform)
Il2rg	10606016	4.483622	down	1.0923971	up	3.0553586	down	1.5956358	up	4.8978953	up	1.4674617	up	7.154228	up	3.337665	down	1.4606738	up	4.8752394	up	"interleukin 2 receptor, gamma chain"
Ercc6l	10606071	7.4797206	up	8.927884	up	7.8322945	up	7.9182434	up	1.1936119	up	1.0471373	up	1.0586282	up	1.1398809	down	1.1275082	down	1.0109736	up	excision repair cross-complementing rodent repair deficiency complementation group 6 - like
Xist	10606178	17.674904	up	15.231067	up	17.83357	up	15.247701	up	1.1604507	down	1.0089769	up	1.1591847	down	1.1708679	up	1.0010922	up	1.1695906	down	inactive X specific transcripts
Taf9b	10606315	6.0493326	down	1.474434	down	4.906031	down	2.473319	down	4.102817	up	1.2330401	up	2.445836	up	3.3273993	down	1.6774702	down	1.983582	up	"TAF9B RNA polymerase II, TATA box binding protein (TBP)-associated factor"
Itm2a	10606369	5.498202	up	3.8950064	up	5.5698185	up	3.0500267	up	1.4116027	down	1.0130255	up	1.8026732	down	1.4299896	up	1.27704	down	1.826154	down	integral membrane protein 2A
Nsbp1	10606436	3.082639	up	2.70698	up	2.84439	up	5.9362288	up	1.138774	down	1.083761	down	1.9256972	up	1.0507613	up	2.192934	up	2.0869954	up	nucleosome binding protein 1
Tspan6	10606609	7.8165255	up	13.620777	up	11.119481	up	8.334413	up	1.7425616	up	1.4225606	up	1.0662553	up	1.2249472	down	1.6342816	down	1.334165	down	tetraspanin 6
Timm8a1|LOC100039343|LOC100045062	10606689	2.9181566	up	2.9672446	up	2.843241	up	5.790763	up	1.0168216	up	1.0263486	down	1.9843907	up	1.0436134	down	1.9515623	up	2.0366766	up	translocase of inner mitochondrial membrane 8 homolog a1 (yeast) | similar to small zinc finger-like protein
Bex1	10606868	7.558708	up	5.6751666	up	9.452973	up	10.17748	up	1.3318919	down	1.250607	up	1.3464575	up	1.6656733	up	1.7933358	up	1.0766432	up	brain expressed gene 1
S100g	10607705	2.1648076	down	23.522495	down	1.4479622	down	1.0528036	down	10.86586	down	1.4950719	up	2.056231	up	16.245243	up	22.342718	up	1.3753392	up	S100 calcium binding protein G
Car5b	10607738	4.891033	down	7.5170956	down	5.114552	down	3.1541648	down	1.5369136	down	1.0456997	down	1.5506587	up	1.4697466	up	2.3832285	up	1.6215234	up	"carbonic anhydrase 5b, mitochondrial"
Mospd2	10607774	5.4280033	down	5.1647778	down	4.6736007	down	3.9610858	down	1.0509655	up	1.1614178	up	1.3703321	up	1.105096	up	1.3038793	up	1.1798787	up	motile sperm domain containing 2
Ddx3y	10608138	5.103668	down	3.579898	down	4.612504	down	5.3070874	down	1.4256463	up	1.1064855	up	1.0398574	down	1.2884456	down	1.4824688	down	1.1505871	down	"DEAD (Asp-Glu-Ala-Asp) box polypeptide 3, Y-linked"
