# Supplementary material for: Gene Expression Programs of Mouse Endothelial Cells in Kidney Development and Disease
Source: PLoS One. 2010 Aug 10;5(8):e12034. doi: 10.1371/journal.pone.0012034 (PMC2919381; doi:10.1371/journal.pone.0012034)
Supplement: Supplementary Data S2 — Embryonic endothelia versus adult endothelia elevated expression genes. 340 genes with elevated expression in embryonic endothelia compared to adult endothelia. (0.09 MB XLSX) [file pone.0012034.s002.xlsx]

## Sheet: Sheet1
Transcripts Cluster Id	Fold change([15.5] vs [endo])	Regulation([15.5] vs [endo])	Fold change([15.5] vs [glomwt])	Regulation([15.5] vs [glomwt])	Fold change([15.5] vs [med])	Regulation([15.5] vs [med])	genesymbol	genedescription
10346365	7.51915	up	7.75842	up	8.56808	up	Sgol2	shugoshin-like 2 (S. pombe)
10346876	6.50647	up	4.9671	up	4.87316	up
10346878	4.90484	up	4.72636	up	4.98443	up	Zdbf2	zinc finger, DBF-type containing 2
10350392	4.3362	up	4.5466	up	4.31453	up	Aspm	asp (abnormal spindle)-like, microcephaly associated (Drosophila)
10350838	13.742	up	11.6015	up	11.2832	up	2810417H13Rik	RIKEN cDNA 2810417H13 gene
10351039	7.08886	up	3.81968	up	4.56215	up	Gas5	growth arrest specific 5
10351041	8.226	up	4.85686	up	4.35511	up
10351504	4.01222	up	6.38724	up	13.7363	up	AI506816
10351867	2.60447	up	2.50891	up	5.47642	up	Aim2	absent in melanoma 2
10352954	4.39125	up	4.35629	up	3.05415	up	Hmgb3	high mobility group box 3
10353004	8.49916	up	21.0498	up	34.6019	up	Cks2|LOC100039474|LOC100044764	CDC28 protein kinase regulatory subunit 2 | similar to Cyclin-dependent kinases regulatory subunit 2 (CKS-2)
10353034	6.57779	up	9.85662	up	9.7274	up	Rnu87	RNA, U87 small nucleolar
10353674	8.71656	up	5.44888	up	6.31055	up	Lsm5|LOC100044729	LSM5 homolog, U6 small nuclear RNA associated (S. cerevisiae) | similar to Lsm5 protein
10354275	4.60493	up	2.37002	up	3.98992	up	1700029F09Rik	RIKEN cDNA 1700029F09 gene
10354432	2.1622	up	10.9806	up	1.18855	up	Myo1b	myosin IB
10355325	4.09478	up	3.00844	up	4.04353	up	Bard1	BRCA1 associated RING domain 1
10357133	4.3107	up	2.41287	up	2.31165	up
10357436	5.29756	up	3.4563	up	4.35214	up	Mcm6	minichromosome maintenance deficient 6 (MIS5 homolog, S. pombe) (S. cerevisiae)
10358668	9.05116	up	1.28342	up	1.25022	up	Hmcn1	hemicentin 1
10358670	8.22131	up	1.06255	up	1.17563	up	Hmcn1	hemicentin 1
10358879	2.4061	up	4.28441	up	2.89461	up	Npl	N-acetylneuraminate pyruvate lyase
10359201	4.65124	up	4.94249	up	2.05638	up	Ralgps2	Ral GEF with PH domain and SH3 binding motif 2
10359851	3.00198	up	5.36224	up	4.69709	up	Uck2	uridine-cytidine kinase 2
10359890	7.87896	up	6.84653	up	10.6741	up	Nuf2	NUF2, NDC80 kinetochore complex component, homolog (S. cerevisiae)
10360934	4.40945	up	2.38636	up	2.68455	up	Rrp15	ribosomal RNA processing 15 homolog (S. cerevisiae)
10360985	8.52726	up	7.49673	up	8.33855	up	Cenpf	centromere protein F
10361375	6.79067	up	6.32081	up	4.91276	up	Fbxo5	F-box protein 5
10361651	5.28838	up	4.58833	up	6.35631	up	Nup43	nucleoporin 43
10361760	2.96475	up	2.97141	up	5.04031	up	Timm8a1|LOC100039343|LOC100045062	translocase of inner mitochondrial membrane 8 homolog a1 (yeast) | similar to small zinc finger-like protein
10361771	3.80196	up	5.53216	up	4.91773	up	Plagl1	pleiomorphic adenoma gene-like 1
10363498	2.28534	up	3.87947	up	4.18192	up	Ppa1	pyrophosphatase (inorganic) 1
10365574	4.44725	up	4.04176	up	4.62609	up	Pmch	pro-melanin-concentrating hormone
10367076	7.33848	up	8.02383	up	12.1613	up	Prim1	DNA primase, p49 subunit
10368277	2.5718	up	5.53636	up	2.90124	up	Rps12	ribosomal protein S12
10368495	4.55841	up	4.30509	up	4.96586	up	Rspo3	R-spondin 3 homolog (Xenopus laevis)
10368508	11.0075	up	13.965	up	15.9336	up	2610036L11Rik	RIKEN cDNA 2610036L11 gene
10369815	11.9786	up	12.8408	up	15.1419	up	Cdc2a	cell division cycle 2 homolog A (S. pombe)
10370021	1.55471	up	4.18824	up	2.07949	up	Mif|LOC100040259|LOC100044948	macrophage migration inhibitory factor | macrophage migration inhibitory factor-like | similar to macrophage migration inhibitory factor
10372648	3.15063	up	3.98353	up	4.81547	up	Lyz2	lysozyme 2
10375051	6.97007	up	2.4795	up	16.4047	up	Hba-a1|Hba-a2	hemoglobin alpha, adult chain 1 | hemoglobin alpha, adult chain 2
10375058	6.62576	up	2.40046	up	15.4711	up	Hba-a2|Hba-a1	hemoglobin alpha, adult chain 2 | hemoglobin alpha, adult chain 1
10375880	4.47445	up	2.33153	up	4.46004	up	Nola2	nucleolar protein family A, member 2
10376956	2.62113	up	4.2485	up	4.34406	up	Hs3st3a1	heparan sulfate (glucosamine) 3-O-sulfotransferase 3A1
10377319	3.13852	up	4.51875	up	2.79049	up	Myh10	myosin, heavy polypeptide 10, non-muscle
10379363	4.31555	up	3.46211	up	4.02273	up	Atad5	ATPase family, AAA domain containing 5
10381526	6.17623	up	3.31212	up	4.58724	up	Ppih|LOC629952|LOC666411	peptidyl prolyl isomerase H | similar to Peptidyl-prolyl cis-trans isomerase H (PPIase H) (Rotamase H) | Ppih pseudogene
10382998	6.8566	up	10.3184	up	10.9312	up	Birc5	baculoviral IAP repeat-containing 5
10384373	6.81658	up	8.48389	up	8.47734	up	Fignl1	fidgetin-like 1
10385153	4.30456	up	4.93908	up	5.16118	up	Ccdc99	coiled-coil domain containing 99
10385248	6.96904	up	6.73288	up	7.63501	up	Hmmr	hyaluronan mediated motility receptor (RHAMM)
10385325	5.5442	up	3.84	up	7.84724	up	Pttg1	pituitary tumor-transforming 1
10387536	4.23301	up	3.19339	up	3.28743	up	Cd68	CD68 antigen
10388042	4.71395	up	4.56479	up	2.7416	up	6330403K07Rik	RIKEN cDNA 6330403K07 gene
10388234	3.82565	up	3.5474	up	5.08855	up	Gsg2	germ cell-specific gene 2
10389134	3.65366	up	3.60478	up	4.00792	up	Slfn9	schlafen 9
10389395	4.01013	up	4.35108	up	2.6671	up	Brip1	BRCA1 interacting protein C-terminal helicase 1
10389606	6.45892	up	6.4015	up	6.45612	up	Prr11	proline rich 11
10390211	3.54411	up	3.39372	up	4.25639	up	Igf2bp1	insulin-like growth factor 2 mRNA binding protein 1
10390707	24.7683	up	21.2877	up	32.0799	up	Top2a	topoisomerase (DNA) II alpha
10391985	4.83868	up	2.05329	up	2.86889	up
10392284	4.54918	up	3.71678	up	4.13499	up	Kpna2|LOC100039592|LOC100043906	karyopherin (importin) alpha 2 | similar to nuclear pore-targeting complex component of 58 kDa
10394770	1.72579	up	5.44135	up	2.89676	up	Odc1	ornithine decarboxylase, structural 1
10394978	6.85832	up	7.73385	up	8.27123	up	Rrm2	ribonucleotide reductase M2
10396068	6.45894	up	6.74966	up	6.76402	up	Ppil5	peptidylprolyl isomerase (cyclophilin) like 5
10397633	6.16023	up	2.33283	up	1.11859	up	Flrt2	fibronectin leucine rich transmembrane protein 2
10399087	4.59331	up	3.87359	up	3.30061	up	Ncapg2	non-SMC condensin II complex, subunit G2
10399391	6.60625	up	6.0334	up	6.80944	up	Gen1	Gen homolog 1, endonuclease (Drosophila)
10399636	5.4279	up	4.03072	up	4.16327	up	Mrto4	MRT4, mRNA turnover 4, homolog (S. cerevisiae)
10399725	4.49606	up	4.87786	up	5.09571	up	Sox11	SRY-box containing gene 11
10400304	2.56309	up	4.89583	up	1.85438	up	Egln3	EGL nine homolog 3 (C. elegans)
10400589	5.99975	up	6.1968	up	6.62239	up	C79407
10403108	3.89337	up	5.31607	up	4.96955	up	Hmgn2|LOC100041826|LOC100042405|LOC100044482|LOC637089	high mobility group nucleosomal binding domain 2 | similar to high mobility group nucleosomal binding domain 2 | similar to Nonhistone chromosomal protein HMG-17 (High-mobility group nucleosome binding domain 2)
10403842	2.81927	up	5.15673	up	1.31844	up	Elmo1	engulfment and cell motility 1, ced-12 homolog (C. elegans)
10403943	2.89708	up	3.53901	up	4.13831	up	Hist1h2bm	histone cluster 1, H2bm
10403948	2.33527	up	3.79345	up	5.75687	up	Hist1h2bn|Hist1h2bk|Hist1h2bl|Hist1h2bh|Hist1h2bj|Hist1h2bf|Hist1h2bm|Hist1h2bb|Hist1h2be|Hist1h2bg|RP23-38E20.1|LOC665622|Hist1h2bc|LOC100046213	histone cluster 1, H2bn | histone cluster 1, H2bk | histone cluster 1, H2bl | histone cluster 1, H2bh | histone cluster 1, H2bj | histone cluster 1, H2bf | histone cluster 1, H2bm | histone cluster 1, H2bb | histone cluster 1, H2be | histone cluster 1, H2bg | H2b histone family, member A | H2b histone family member | histone cluster 1, H2bc | similar to Hist1h2bj protein
10403959	2.17712	up	3.30511	up	4.44193	up	RP23-38E20.1|LOC665622|Hist1h2bj|Hist1h2bk|Hist1h2bl|Hist1h2bn|Hist1h2bm|Hist1h2bh|Hist1h2bf|Hist1h2bb|Hist1h2be|Hist1h2bg|Hist1h2bc|LOC100046213	H2b histone family, member A | H2b histone family member | histone cluster 1, H2bj | histone cluster 1, H2bk | histone cluster 1, H2bl | histone cluster 1, H2bn | histone cluster 1, H2bm | histone cluster 1, H2bh | histone cluster 1, H2bf | histone cluster 1, H2bb | histone cluster 1, H2be | histone cluster 1, H2bg | histone cluster 1, H2bc | similar to Hist1h2bj protein
10403978	2.6518	up	4.5295	up	7.19292	up	LOC665622|Hist1h2bk|Hist1h2bl|Hist1h2bj|Hist1h2bn|Hist1h2bm|Hist1h2bh|Hist1h2bf|LOC100046213	H2b histone family member | histone cluster 1, H2bk | histone cluster 1, H2bl | histone cluster 1, H2bj | histone cluster 1, H2bn | histone cluster 1, H2bm | histone cluster 1, H2bh | histone cluster 1, H2bf | similar to Hist1h2bj protein
10403980	2.39738	up	4.25247	up	6.76993	up	LOC665622|Hist1h2bj|Hist1h2bk|Hist1h2bl|Hist1h2bm|Hist1h2bn|LOC100046213|Hist1h2bf	H2b histone family member | histone cluster 1, H2bj | histone cluster 1, H2bk | histone cluster 1, H2bl | histone cluster 1, H2bm | histone cluster 1, H2bn | similar to Hist1h2bj protein | histone cluster 1, H2bf
10405185	8.69099	up	24.2935	up	38.0735	up	Cks2|LOC100039474|LOC100044764	CDC28 protein kinase regulatory subunit 2 | similar to Cyclin-dependent kinases regulatory subunit 2 (CKS-2)
10405739	4.82732	up	2.05235	up	2.87729	up
10406968	18.6789	up	18.3677	up	20.9442	up	Cenpk	centromere protein K
10407511	3.76224	up	5.36934	up	6.41921	up
10408070	2.70621	up	4.76123	up	7.58032	up	Hist1h2bl|Hist1h2bk|Hist1h2bm|Hist1h2bj|Hist1h2bn|Hist1h2bf|Hist1h2bh|Hist1h2bb|Hist1h2be|Hist1h2bg|RP23-38E20.1|LOC665622|Hist1h2bc|LOC100046213	histone cluster 1, H2bl | histone cluster 1, H2bk | histone cluster 1, H2bm | histone cluster 1, H2bj | histone cluster 1, H2bn | histone cluster 1, H2bf | histone cluster 1, H2bh | histone cluster 1, H2bb | histone cluster 1, H2be | histone cluster 1, H2bg | H2b histone family, member A | H2b histone family member | histone cluster 1, H2bc | similar to Hist1h2bj protein
10408087	2.17596	up	3.30671	up	4.43387	up	RP23-38E20.1|LOC665622|Hist1h2bj|Hist1h2bk|Hist1h2bl|Hist1h2bn|Hist1h2bm|Hist1h2bh|Hist1h2bf|Hist1h2bb|Hist1h2be|Hist1h2bg|Hist1h2bc|LOC100046213	H2b histone family, member A | H2b histone family member | histone cluster 1, H2bj | histone cluster 1, H2bk | histone cluster 1, H2bl | histone cluster 1, H2bn | histone cluster 1, H2bm | histone cluster 1, H2bh | histone cluster 1, H2bf | histone cluster 1, H2bb | histone cluster 1, H2be | histone cluster 1, H2bg | histone cluster 1, H2bc | similar to Hist1h2bj protein
10408210	2.51316	up	4.1254	up	6.59711	up	Hist1h2bf|Hist1h2bl|Hist1h2bk|Hist1h2bh|Hist1h2bn|Hist1h2bm|Hist1h2bj|Hist1h2bb|Hist1h2be|Hist1h2bg|RP23-38E20.1|LOC665622|Hist1h2bc|LOC100046213	histone cluster 1, H2bf | histone cluster 1, H2bl | histone cluster 1, H2bk | histone cluster 1, H2bh | histone cluster 1, H2bn | histone cluster 1, H2bm | histone cluster 1, H2bj | histone cluster 1, H2bb | histone cluster 1, H2be | histone cluster 1, H2bg | H2b histone family, member A | H2b histone family member | histone cluster 1, H2bc | similar to Hist1h2bj protein
10408321	5.46324	up	6.31209	up	5.63927	up	Gmnn	geminin
10409988	4.864	up	2.05568	up	2.86949	up
10410560	5.05191	up	4.36652	up	5.19125	up	Trip13	thyroid hormone receptor interactor 13
10410695	4.09128	up	2.79751	up	3.46525	up	Rhobtb3	Rho-related BTB domain containing 3
10411728	12.3087	up	10.9619	up	16.5471	up	Cenph	centromere protein H
10411739	17.314	up	18.0155	up	20.1243	up	Ccnb1	cyclin B1
10412267	4.42372	up	4.26674	up	4.65122	up	Itga2	integrin alpha 2
10412491	3.65961	up	4.54663	up	2.00903	up
10412517	5.16317	up	7.74212	up	2.05984	up	ENSMUSG00000057445|ENSMUSG00000063277	predicted gene, ENSMUSG00000057445 | predicted gene, ENSMUSG00000063277
10412537	3.26448	up	5.24284	up	1.92071	up	B930046C15Rik|ENSMUSG00000072735|ENSMUSG00000071613|LOC100036568|ENSMUSG00000063277|ENSMUSG00000057445|LOC100038847|LOC544988|ENSMUSG00000068790|LOC100041791	RIKEN cDNA B930046C15 gene | predicted gene, ENSMUSG00000072735 | predicted gene, ENSMUSG00000071613 | hypothetical LOC100036568 | predicted gene, ENSMUSG00000063277 | predicted gene, ENSMUSG00000057445 | alpha7-takusan | hypothetical protein LOC544988 | predicted gene, ENSMUSG00000068790 | hypothetical protein LOC100041791
10414315	6.64797	up	6.4417	up	7.31854	up	Cdkn3	cyclin-dependent kinase inhibitor 3
10416037	6.14721	up	4.90619	up	5.87611	up	Pbk	PDZ binding kinase
10416437	4.04418	up	2.69772	up	2.35474	up	Lcp1	lymphocyte cytosolic protein 1
10417258	2.87857	up	4.45915	up	1.76907	up	ENSMUSG00000063277|LOC544988|ENSMUSG00000068790|LOC100036568|B930046C15Rik	predicted gene, ENSMUSG00000063277 | hypothetical protein LOC544988 | predicted gene, ENSMUSG00000068790 | hypothetical LOC100036568 | RIKEN cDNA B930046C15 gene
10417264	3.26732	up	5.1554	up	1.95329	up	ENSMUSG00000063277|ENSMUSG00000068790|B930046C15Rik|LOC544988|LOC100038847|LOC100036568	predicted gene, ENSMUSG00000063277 | predicted gene, ENSMUSG00000068790 | RIKEN cDNA B930046C15 gene | hypothetical protein LOC544988 | alpha7-takusan | hypothetical LOC100036568
10417302	2.92908	up	4.48317	up	1.88329	up	ENSMUSG00000063277|LOC100036568|LOC544988|ENSMUSG00000068790|B930046C15Rik|LOC100038846|LOC100040870|LOC100041774|LOC100041784|LOC544990|LOC666765|1700001E04Rik	predicted gene, ENSMUSG00000063277 | hypothetical LOC100036568 | hypothetical protein LOC544988 | predicted gene, ENSMUSG00000068790 | RIKEN cDNA B930046C15 gene | hypothetical protein LOC100038846 | similar to Predicted gene, EG432825 | RIKEN cDNA 1700001E04 gene
10417359	2.74692	up	4.15112	up	1.91143	up	Hn1l|ENSMUSG00000068790|ENSMUSG00000072735|1700001E04Rik|B930046C15Rik|ENSMUSG00000063277|LOC100041306|LOC100039441|LOC666329|LOC100036568|LOC544988|LOC100038846|LOC100040870|LOC100041774|LOC100041784|LOC544990|LOC666765|LOC100042304|5033421C21Rik	hematological and neurological expressed 1-like | predicted gene, ENSMUSG00000068790 | predicted gene, ENSMUSG00000072735 | RIKEN cDNA 1700001E04 gene | RIKEN cDNA B930046C15 gene | predicted gene, ENSMUSG00000063277 | alpha23-takusan | alpha6-takusan | alpha22-takusan | hypothetical LOC100036568 | hypothetical protein LOC544988 | hypothetical protein LOC100038846 | similar to Predicted gene, EG4…
10417371	2.87867	up	5.3472	up	1.4989	up	ENSMUSG00000068790|LOC100041195|LOC100041874|LOC666442	predicted gene, ENSMUSG00000068790 | similar to 1700001E04Rik protein | hypothetical LOC666442
10417373	2.99244	up	4.16015	up	1.8428	up	Hn1l|1700001E04Rik|ENSMUSG00000072735|ENSMUSG00000056940|ENSMUSG00000071613|D830030K20Rik|ENSMUSG00000068790|ENSMUSG00000063277|EG545013|LOC545001|LOC100038847|LOC100042054|LOC100041306|LOC666329|LOC544988|LOC100036568|LOC100038846|LOC100040870|LOC100041774|LOC100041784|LOC544990|LOC666765|LOC100041119|LOC100041791|B930046C15Rik	hematological and neurological expressed 1-like | RIKEN cDNA 1700001E04 gene | predicted gene, ENSMUSG00000072735 | predicted gene, ENSMUSG00000056940 | predicted gene, ENSMUSG00000071613 | RIKEN cDNA D830030K20 gene | predicted gene, ENSMUSG00000068790 | predicted gene, ENSMUSG00000063277 | predicted gene, EG545013 | hypothetical protein LOC545001 | alpha7-takusan | alpha3-takusan | alpha23-taku…
10417411	3.05805	up	4.80478	up	1.83315	up	ENSMUSG00000063277|LOC544988|Hn1l|ENSMUSG00000068790|LOC100038847|LOC100036568|B930046C15Rik	predicted gene, ENSMUSG00000063277 | hypothetical protein LOC544988 | hematological and neurological expressed 1-like | predicted gene, ENSMUSG00000068790 | alpha7-takusan | hypothetical LOC100036568 | RIKEN cDNA B930046C15 gene
10417421	3.25223	up	4.74514	up	1.89246	up	Hn1l|ENSMUSG00000056940|ENSMUSG00000068790|ENSMUSG00000072735|ENSMUSG00000071613|ENSMUSG00000063277|LOC544988|LOC100036568|4930555G01Rik|LOC100041791|LOC100041019|5033421C21Rik	hematological and neurological expressed 1-like | predicted gene, ENSMUSG00000056940 | predicted gene, ENSMUSG00000068790 | predicted gene, ENSMUSG00000072735 | predicted gene, ENSMUSG00000071613 | predicted gene, ENSMUSG00000063277 | hypothetical protein LOC544988 | hypothetical LOC100036568 | RIKEN cDNA 4930555G01 gene | hypothetical protein LOC100041791 | hypothetical protein LOC100041019 | RI…
10417461	3.11681	up	4.51351	up	1.91204	up	ENSMUSG00000072735|ENSMUSG00000056940|1700001E04Rik|ENSMUSG00000068790|Hn1l|ENSMUSG00000063277|LOC100038847|LOC100041306|LOC100042054|LOC100039441|LOC545001|LOC544988|LOC100036568|4930555G01Rik|LOC100040797|LOC100040923|LOC100041840|LOC100038846|LOC100040870|LOC100041774|LOC100041784|LOC544990|LOC666765|LOC100042304|LOC100041791|B930046C15Rik|5033421C21Rik	predicted gene, ENSMUSG00000072735 | predicted gene, ENSMUSG00000056940 | RIKEN cDNA 1700001E04 gene | predicted gene, ENSMUSG00000068790 | hematological and neurological expressed 1-like | predicted gene, ENSMUSG00000063277 | alpha7-takusan | alpha23-takusan | alpha3-takusan | alpha6-takusan | hypothetical protein LOC545001 | hypothetical protein LOC544988 | hypothetical LOC100036568 | RIKEN cDN…
10419296	4.62628	up	4.12193	up	4.63974	up	Wdhd1	WD repeat and HMG-box DNA binding protein 1
10419323	4.15657	up	4.28083	up	4.36402	up	Dlg7	discs, large homolog 7 (Drosophila)
10420426	5.79616	up	5.82589	up	5.56476	up	F630043A04Rik	RIKEN cDNA F630043A04 gene
10424400	6.45551	up	10.8252	up	8.72677	up	Myc	myelocytomatosis oncogene
10424779	11.7914	up	16.3487	up	27.9953	up	Cks2|LOC100039474|LOC100044764	CDC28 protein kinase regulatory subunit 2 | similar to Cyclin-dependent kinases regulatory subunit 2 (CKS-2)
10425161	1.98573	up	8.89379	up	7.53843	up	Lgals1	lectin, galactose binding, soluble 1
10427885	4.75908	up	2.11867	up	1.78398	up	Hnrnpa1|EG434858|LOC654467	heterogeneous nuclear ribonucleoprotein A1 | predicted gene, EG434858 | heterogeneous nuclear ribonucleoprotein A1 pseudogene
10428672	9.73219	up	8.55047	up	10.9316	up	Dscc1	defective in sister chromatid cohesion 1 homolog (S. cerevisiae)
10431872	8.7186	up	6.46288	up	12.8035	up	Slc38a1	solute carrier family 38, member 1
10431874	2.94653	up	2.87536	up	5.18107	up	Slc38a1	solute carrier family 38, member 1
10431915	8.73072	up	10.3786	up	11.4141	up	Slc38a4	solute carrier family 38, member 4
10435075	1.86175	up	4.58577	up	3.58471	up	Tfrc	transferrin receptor
10436106	5.45985	up	5.14015	up	5.68813	up	C330027C09Rik	RIKEN cDNA C330027C09 gene
10436519	4.8243	up	4.66328	up	4.51784	up	Robo1	roundabout homolog 1 (Drosophila)
10437945	4.27732	up	2.60862	up	3.13718	up	Mcm4	minichromosome maintenance deficient 4 homolog (S. cerevisiae)
10438690	7.06884	up	6.18668	up	5.77832	up	Rfc4	replication factor C (activator 1) 4
10439130	4.25205	up	3.45185	up	4.17336	up	Umps	uridine monophosphate synthetase
10439514	3.77064	up	4.31764	up	4.04126	up	Gap43	growth associated protein 43
10440077	4.15327	up	1.40957	up	2.17251	up	2610528E23Rik	RIKEN cDNA 2610528E23 gene
10441811	5.00171	up	3.26851	up	3.09468	up
10442493	9.99817	up	7.29968	up	9.31955	up
10445894	4.12508	up	3.37807	up	3.27694	up	Erh|LOC100042777	enhancer of rudimentary homolog (Drosophila) | similar to human protein homologous to DROER protein
10446027	3.91906	up	3.82747	up	4.16601	up	Chaf1a	chromatin assembly factor 1, subunit A (p150)
10447097	6.06136	up	7.24751	up	8.76832	up	Gemin6	gem (nuclear organelle) associated protein 6
10447702	5.26674	up	3.17206	up	4.70401	up	Ppih|EG665989	peptidyl prolyl isomerase H | predicted gene, EG665989
10449236	5.53617	up	5.73459	up	5.37682	up	Nme4	non-metastatic cells 4, protein expressed in
10450374	6.88955	up	5.63502	up	7.80602	up	D17H6S56E-5	DNA segment, Chr 17, human D6S56E 5
10450957	6.0959	up	5.62394	up	7.87488	up	Cenpq	centromere protein Q
10451547	4.72188	up	5.83477	up	6.38413	up	LOC100043385|LOC100046750	similar to high mobility group nucleosomal binding domain 2
10451805	3.93466	up	3.87173	up	4.29756	up	Sgol1	shugoshin-like 1 (S. pombe)
10452709	9.01417	up	7.23556	up	8.88799	up	Ndc80	NDC80 homolog, kinetochore complex component (S. cerevisiae)
10453214	4.34262	up	2.4863	up	2.57795	up	LOC100043462|LOC100044514|LOC621832|Nutf2	similar to nuclear transport factor 2
10453512	4.1394	up	3.59723	up	4.22909	up	Kpna2|LOC100039592|LOC100043906	karyopherin (importin) alpha 2 | similar to nuclear pore-targeting complex component of 58 kDa
10455813	7.98535	up	8.921	up	6.8113	up	Lmnb1	lamin B1
10455967	4.31675	up	3.99854	up	4.3079	up	2610318N02Rik	RIKEN cDNA 2610318N02 gene
10457463	4.27594	up	2.53021	up	2.65622	up	Nutf2|LOC100043462|LOC100044514|LOC621832	nuclear transport factor 2 | similar to nuclear transport factor 2
10457587	3.27727	up	4.30119	up	2.0097	up	Zfp521	zinc finger protein 521
10458195	5.27997	up	5.81984	up	6.03984	up	Cdc25c	cell division cycle 25 homolog C (S. pombe)
10458589	2.41016	up	3.60353	up	4.10906	up	Prelid2	PRELI domain containing 2
10459335	5.31072	up	1.18378	up	1.56023	up	9430028L06Rik	RIKEN cDNA 9430028L06 gene
10459844	4.31152	up	2.41938	up	4.36646	up	Ccdc5	coiled-coil domain containing 5
10461152	2.90563	up	7.68957	up	3.85381	up	Snhg1	small nucleolar RNA host gene (non-protein coding) 1
10461154	6.07699	up	4.24635	up	4.12331	up	Snhg1	small nucleolar RNA host gene (non-protein coding) 1
10461158	5.05157	up	4.73983	up	5.87613	up	Snhg1	small nucleolar RNA host gene (non-protein coding) 1
10461160	4.19797	up	5.85835	up	6.34986	up
10461162	4.84578	up	4.2926	up	7.34625	up	Snord22	small nucleolar RNA, C/D box 22
10461723	7.83269	up	4.80025	up	3.31215	up	4632417K18Rik	RIKEN cDNA 4632417K18 gene
10462632	11.1395	up	11.9419	up	14.6638	up	Kif20b	kinesin family member 20B
10462670	5.19905	up	2.31385	up	2.70889	up	Rpp30	ribonuclease P/MRP 30 subunit (human)
10462796	13.4716	up	12.9702	up	15.3303	up	Kif11	kinesin family member 11
10462866	4.70654	up	4.46978	up	4.80687	up	Cep55	centrosomal protein 55
10462973	13.0348	up	15.1314	up	13.2976	up	Hells	helicase, lymphoid specific
10465861	4.17263	up	3.33306	up	3.73494	up	Incenp	inner centromere protein
10465912	3.17827	up	4.007	up	4.20187	up	Fen1	flap structure specific endonuclease 1
10468309	1.59136	up	2.09061	up	4.50703	up	2310014D11Rik	RIKEN cDNA 2310014D11 gene
10468531	4.27201	up	2.52797	up	2.65205	up	Nutf2|LOC100043462|LOC100044514|LOC621832	nuclear transport factor 2 | similar to nuclear transport factor 2
10469066	7.2009	up	12.9031	up	12.4192	up	Ccdc3	coiled-coil domain containing 3
10469358	5.08865	up	6.87476	up	7.04377	up	Mrc1	mannose receptor, C type 1
10471550	4.24237	up	2.67284	up	3.42112	up	Rpl12	ribosomal protein L12
10472782	7.23334	up	3.99674	up	3.84545	up	Hat1	histone aminotransferase 1
10472916	3.71719	up	4.01473	up	4.73834	up	Cdca7	cell division cycle associated 7
10473363	2.32719	up	2.99014	up	4.6028	up	Timm10|Timm13	translocase of inner mitochondrial membrane 10 homolog (yeast) | translocase of inner mitochondrial membrane 13 homolog (yeast)
10473444	7.59863	up	11.9686	up	1.68137	up	Agtrl1	angiotensin receptor-like 1
10474437	4.84945	up	3.51009	up	4.93078	up	Ccdc34	coiled-coil domain containing 34
10474769	9.95063	up	10.6995	up	11.5204	up	Bub1b	budding uninhibited by benzimidazoles 1 homolog, beta (S. cerevisiae)
10474825	5.8581	up	4.47774	up	6.04237	up	D2Ertd750e	DNA segment, Chr 2, ERATO Doi 750, expressed
10474875	9.82732	up	12.3884	up	12.7065	up	Casc5	cancer susceptibility candidate 5
10474902	5.65431	up	6.50745	up	5.95119	up	Rad51	RAD51 homolog (S. cerevisiae)
10474915	4.32476	up	1.20006	up	2.21405	up	Gchfr	GTP cyclohydrolase I feedback regulator
10474984	5.97892	up	6.18787	up	6.51877	up	Nusap1	nucleolar and spindle associated protein 1
10476321	7.05264	up	8.92306	up	5.68912	up	Prnd	prion protein dublet
10476989	14.6444	up	14.5481	up	13.4588	up	Gins1	GINS complex subunit 1 (Psf1 homolog)
10477187	10.6945	up	8.68959	up	12.0499	up	Tpx2	TPX2, microtubule-associated protein homolog (Xenopus laevis)
10478048	4.28389	up	5.09496	up	1.40231	up	Lbp	lipopolysaccharide binding protein
10478572	5.43471	up	4.83405	up	5.18551	up	Ube2c	ubiquitin-conjugating enzyme E2C
10479765	4.64946	up	4.58399	up	4.53503	up	Suv39h2	suppressor of variegation 3-9 homolog 2 (Drosophila)
10480432	4.49852	up	3.40651	up	5.40346	up	Mastl	microtubule associated serine/threonine kinase-like
10483401	8.19697	up	9.05277	up	13.1407	up	Spc25	SPC25, NDC80 kinetochore complex component, homolog (S. cerevisiae)
10483719	2.92368	up	4.05408	up	3.35765	up	Chn1	chimerin (chimaerin) 1
10484425	6.74723	up	4.10067	up	5.07033	up	2700094K13Rik	RIKEN cDNA 2700094K13 gene
10485357	18.1915	up	5.54729	up	3.17466	up
10485963	6.85239	up	6.31629	up	7.02154	up	Arhgap11a	Rho GTPase activating protein 11A
10487340	6.0664	up	6.33919	up	5.98069	up	Ncaph	non-SMC condensin I complex, subunit H
10487480	12.358	up	13.172	up	15.3105	up	Bub1	budding uninhibited by benzimidazoles 1 homolog (S. cerevisiae)
10489343	2.17997	up	2.32342	up	4.16211	up	Ptpla	protein tyrosine phosphatase-like (proline instead of catalytic arginine), member a
10490104	4.23303	up	3.70002	up	3.5729	up	Aurka	aurora kinase A
10490838	6.15699	up	4.84211	up	1.73578	up	Fabp5	fatty acid binding protein 5, epidermal
10491399	2.67382	up	2.76416	up	4.06992	up	Mrpl47	mitochondrial ribosomal protein L47
10491805	5.09731	up	6.14015	up	6.98497	up	Plk4	polo-like kinase 4 (Drosophila)
10492558	3.13845	up	2.53304	up	4.67623	up	Smc4	structural maintenance of chromosomes 4
10493245	4.41654	up	4.59431	up	4.40188	up	Mex3a	mex3 homolog A (C. elegans)
10495574	4.85571	up	3.80192	up	3.98115	up	Sass6	spindle assembly 6 homolog (C. elegans)
10496204	17.5362	up	15.7371	up	19.9079	up	Cenpe	centromere protein E
10496457	4.14087	up	3.76018	up	3.76512	up	Adh6b	alcohol dehydrogenase 6B (class V)
10496519	3.73351	up	4.09092	up	2.07692	up	Unc5c	unc-5 homolog C (C. elegans)
10497503	5.49832	up	4.55558	up	4.28863	up	Kpna2|LOC100039592|LOC100043906	karyopherin (importin) alpha 2 | similar to nuclear pore-targeting complex component of 58 kDa
10497831	11.926	up	9.75549	up	12.2289	up	Ccna2	cyclin A2
10497862	5.51463	up	5.59894	up	1.31756	up	Trpc3	transient receptor potential cation channel, subfamily C, member 3
10498620	11.2144	up	8.27245	up	15.5102	up	Trim59|LOC630539	tripartite motif-containing 59 | similar to mouse RING finger 1
10499035	6.18905	up	4.96349	up	5.35231	up	Mnd1	meiotic nuclear divisions 1 homolog (S. cerevisiae)
10499639	16.1912	up	22.3653	up	21.9997	up	Cks1b	CDC28 protein kinase 1b
10501922	6.27385	up	2.80633	up	2.72197	up
10503264	5.70895	up	4.34662	up	4.95096	up	Ccne2	cyclin E2
10504957	5.87799	up	4.73931	up	5.04764	up	Smc2	structural maintenance of chromosomes 2
10506880	4.88052	up	2.00771	up	3.34231	up	Kti12	KTI12 homolog, chromatin associated (S. cerevisiae)
10508465	6.31322	up	2.76913	up	1.68399	up	Marcksl1	MARCKS-like 1
10510172	4.00357	up	2.63316	up	5.04363	up	Hmgb2	high mobility group box 2
10511363	4.32381	up	5.00028	up	4.37465	up	Penk1	preproenkephalin 1
10512499	1.25529	up	3.99311	up	5.50536	up	Tpm2	tropomyosin 2, beta
10515337	8.93567	up	6.01257	up	8.77357	up	Nasp	nuclear autoantigenic sperm protein (histone-binding)
10515425	1.85699	up	7.78096	up	7.01313	up
10515744	3.00749	up	3.24015	up	4.85078	up	Cdc20	cell division cycle 20 homolog (S. cerevisiae)
10515836	13.5732	up	13.6271	up	15.4084	up	Ccnb1	cyclin B1
10515884	2.97483	up	2.46976	up	4.11573	up	Ppih|EG665989|LOC629952|LOC666411	peptidyl prolyl isomerase H | predicted gene, EG665989 | similar to Peptidyl-prolyl cis-trans isomerase H (PPIase H) (Rotamase H) | Ppih pseudogene
10515943	3.00922	up	2.8559	up	4.0093	up	Ctps	cytidine 5'-triphosphate synthase
10516246	8.95238	up	9.11724	up	9.05381	up	Cdca8	cell division cycle associated 8
10516906	4.01145	up	3.27932	up	4.3305	up
10517141	3.22597	up	3.6144	up	4.08048	up	Hmgn2|LOC100041826|LOC100042405|LOC100044482|LOC637089|LOC100039489|LOC100047827	high mobility group nucleosomal binding domain 2 | similar to high mobility group nucleosomal binding domain 2 | similar to Nonhistone chromosomal protein HMG-17 (High-mobility group nucleosome binding domain 2) | similar to Hmgn2 protein
10517706	5.16437	up	3.68951	up	4.22138	up	Mrto4	MRT4, mRNA turnover 4, homolog (S. cerevisiae)
10518350	5.23873	up	3.1542	up	6.11337	up	Hmgb2	high mobility group box 2
10518352	4.45431	up	2.83178	up	5.67748	up	Hmgb2	high mobility group box 2
10518561	5.46957	up	5.32454	up	4.85289	up	Apitd1	apoptosis-inducing, TAF9-like domain 1
10520521	4.83285	up	5.25958	up	6.4457	up	Cenpa	centromere protein A
10521090	10.6506	up	9.56782	up	14.57	up	Tacc3	transforming, acidic coiled-coil containing protein 3
10521690	3.7828	up	2.77774	up	4.31594	up	Ppih|EG665989	peptidyl prolyl isomerase H | predicted gene, EG665989
10521731	15.6738	up	14.4386	up	18.9428	up	Ncapg	on-SMC condensin I complex, subunit G
10521757	5.52145	up	5.74803	up	5.884	up
10522530	4.28559	up	4.39653	up	3.58141	up	Kit	kit oncogene
10523134	13.8881	up	10.4114	up	11.9051	up	Pf4	platelet factor 4
10525591	4.22871	up	4.21534	up	4.55903	up	Kntc1	kinetochore associated 1
10528077	6.47664	up	5.26598	up	4.54495	up	Dbf4	DBF4 homolog (S. cerevisiae)
10528143	3.88065	up	3.1298	up	4.06642	up
10528474	2.35424	up	2.53102	up	4.1093	up	Rpl22l1|LOC100042049	ribosomal protein L22 like 1 | similar to ribosomal protein L22 like 1 pseudogene
10535979	6.44044	up	3.965	up	4.26747	up	Rfc3	replication factor C (activator 1) 3
10536294	12.9242	up	17.6164	up	12.5573	up	Peg10	paternally expressed 10
10536297	3.01775	up	4.54925	up	3.74035	up	Ppp1r9a	protein phosphatase 1, regulatory (inhibitor) subunit 9A
10536324	6.13967	up	6.12131	up	6.37079	up	Asb4	ankyrin repeat and SOCS box-containing protein 4
10537062	16.1136	up	2.89047	up	11.5136	up	Mest	mesoderm specific transcript
10538253	1.82318	up	7.90456	up	1.08577	up	Mpp6	membrane protein, palmitoylated 6 (MAGUK p55 subfamily member 6)
10538832	6.29923	up	8.001	up	7.57011	up	Mad2l1	MAD2 (mitotic arrest deficient, homolog)-like 1 (yeast)
10539702	4.39562	up	5.21618	up	5.71821	up	2010309E21Rik	RIKEN cDNA 2010309E21 gene
10541091	6.52702	up	6.10971	up	6.73663	up	Gemin6	gem (nuclear organelle) associated protein 6
10543114	4.79102	up	2.94335	up	3.08388	up
10544501	5.8077	up	6.02414	up	6.86905	up	Ezh2	enhancer of zeste homolog 2 (Drosophila)
10544610	4.68559	up	4.46584	up	4.32637	up	Igf2bp3	insulin-like growth factor 2 mRNA binding protein 3
10545479	2.13696	up	4.05483	up	1.67814	up	Tmsb10|LOC100043712|LOC100047613	thymosin, beta 10 | similar to thymosin, beta 10
10546430	1.71698	up	4.04474	up	2.67433	up	Adamts9	a disintegrin-like and metallopeptidase (reprolysin type) with thrombospondin type 1 motif, 9
10546432	1.33136	up	4.46577	up	2.23779	up	Adamts9	a disintegrin-like and metallopeptidase (reprolysin type) with thrombospondin type 1 motif, 9
10548565	5.38613	up	2.5998	up	3.929	up	Magohb	mago-nashi homolog B (Drosophila)
10551009	2.21884	up	4.08878	up	1.68168	up	Tmsb10	thymosin, beta 10
10551883	2.69932	up	3.99715	up	6.89801	up	Tyrobp	TYRO protein tyrosine kinase binding protein
10552311	1.20135	up	4.35454	up	1.73402	up	LOC100045562	similar to ornithine decarboxylase
10553833	4.40031	up	5.64755	up	4.35233	up	Ndn	necdin
10554325	3.90667	up	4.1948	up	4.02579	up	5730590G19Rik	RIKEN cDNA 5730590G19 gene
10554445	8.11918	up	5.92639	up	8.295	up	Prc1	protein regulator of cytokinesis 1
10555297	1.53083	up	4.11468	up	4.12207	up	Kcne3	potassium voltage-gated channel, Isk-related subfamily, gene 3
10556266	4.08221	up	4.03044	up	3.498	up	Wee1	wee 1 homolog (S. pombe)
10557156	7.10282	up	6.73042	up	6.93911	up	Plk1	polo-like kinase 1 (Drosophila)
10560015	4.32382	up	2.24294	up	2.62651	up
10561140	4.03818	up	1.65818	up	1.76139	up	Mrpl41	mitochondrial ribosomal protein L41
10561806	1.59267	up	4.46935	up	2.12402	up	Mif|LOC100040259|LOC100044948	macrophage migration inhibitory factor | macrophage migration inhibitory factor-like | similar to macrophage migration inhibitory factor
10562637	16.016	up	15.5799	up	18.3403	up	Ccnb1	cyclin B1
10563780	5.52346	up	6.05852	up	6.82743	up	E2f8	E2F transcription factor 8
10565570	6.52889	up	5.34767	up	5.65838	up	4632434I11Rik	RIKEN cDNA 4632434I11 gene
10566254	5.6022	up	2.62714	up	27.2661	up	Hbb-b1|Hbb-b2	hemoglobin, beta adult major chain | hemoglobin, beta adult minor chain
10566258	5.53295	up	2.65559	up	24.7693	up	Hbb-b1|Hbb-b2	hemoglobin, beta adult major chain | hemoglobin, beta adult minor chain
10566272	5.90986	up	6.80051	up	5.80501	up	Hbb-y	hemoglobin Y, beta-like embryonic chain
10568714	8.95375	up	8.81067	up	11.2903	up	Mki67	antigen identified by monoclonal antibody Ki 67
10568731	4.11096	up	2.76111	up	2.01434	up
10569335	68.9036	up	60.4187	up	66.7433	up	H19
10569341	9.11815	up	9.72746	up	8.36683	up	H19
10569344	5.65475	up	9.19328	up	10.1323	up	Igf2	insulin-like growth factor 2
10571752	3.71975	up	4.2561	up	3.97743	up	Dctd	dCMP deaminase
10571870	4.74586	up	2.89447	up	5.51853	up	Hmgb2	high mobility group box 2
10573615	5.17371	up	3.28504	up	3.60485	up	Orc6l	origin recognition complex, subunit 6-like (S. cerevisiae)
10574415	3.31412	up	6.87039	up	5.84512	up	1700047G07Rik	RIKEN cDNA 1700047G07 gene
10574427	4.08357	up	4.05977	up	3.03602	up	Impdh2	inosine 5'-phosphate dehydrogenase 2
10576883	12.9042	up	13.4176	up	15.1138	up	Shcbp1	Shc SH2-domain binding protein 1
10577508	7.15483	up	7.04076	up	7.8229	up	Ckap2	cytoskeleton associated protein 2
10578904	1.25309	up	8.12843	up	5.17142	up	Cpe	carboxypeptidase E
10579659	3.50485	up	4.0738	up	4.52486	up	Hmgn2|LOC100041826|LOC100042405|LOC100044482|LOC637089|LOC100039489|LOC100047827	high mobility group nucleosomal binding domain 2 | similar to high mobility group nucleosomal binding domain 2 | similar to Nonhistone chromosomal protein HMG-17 (High-mobility group nucleosome binding domain 2) | similar to Hmgn2 protein
10582295	1.30132	up	4.33065	up	2.24216	up
10582888	14.3543	up	7.52979	up	8.31191	up
10582916	5.25813	up	4.39437	up	3.33511	up
10583318	4.82588	up	2.05612	up	2.87069	up	Josd3	Josephin domain containing 3
10584710	5.63776	up	3.91904	up	6.00143	up	H2afx	H2A histone family, member X
10585699	4.76112	up	4.16584	up	1.68782	up	Fabp5	fatty acid binding protein 5, epidermal
10586174	5.7556	up	3.1882	up	1.87687	up
10586184	4.0835	up	2.78652	up	4.0811	up	Tipin	timeless interacting protein
10586448	16.6937	up	14.2343	up	15.2397	up	2810417H13Rik	RIKEN cDNA 2810417H13 gene
10586907	3.78224	up	3.64346	up	4.49113	up	Mns1	meiosis-specific nuclear structural protein 1
10587315	3.2239	up	2.1598	up	4.17095	up	Gsta4	glutathione S-transferase, alpha 4
10587508	8.00242	up	9.07962	up	8.73783	up	Ttk
10587688	6.53315	up	3.94596	up	4.13983	up
10587733	1.1232	up	4.75239	up	3.61293	up	Ctsh	cathepsin H
10588037	2.26853	up	6.13523	up	7.70171	up	Rbp1|LOC100045055	retinol binding protein 1, cellular | similar to cellular retinol binding protein I
10590494	11.2571	up	10.7215	up	11.6863	up	Kif15	kinesin family member 15
10590972	1.57811	up	4.12888	up	1.99386	up	Mif|LOC100040259|LOC100044948	macrophage migration inhibitory factor | macrophage migration inhibitory factor-like | similar to macrophage migration inhibitory factor
10591556	4.64121	up	4.90778	up	4.75995	up	Spc24	SPC24, NDC80 kinetochore complex component, homolog (S. cerevisiae)
10591773	3.34387	up	3.84149	up	4.33104	up	Hmgn2|LOC100041826|LOC100042405|LOC100044482|LOC637089|LOC100039489|LOC100047827	high mobility group nucleosomal binding domain 2 | similar to high mobility group nucleosomal binding domain 2 | similar to Nonhistone chromosomal protein HMG-17 (High-mobility group nucleosome binding domain 2) | similar to Hmgn2 protein
10591781	9.23625	up	8.12017	up	11.1933	up	Anln	anillin, actin binding protein (scraps homolog, Drosophila)
10592201	5.6261	up	5.67051	up	6.55828	up	Chek1	checkpoint kinase 1 homolog (S. pombe)
10594251	7.10042	up	8.82901	up	9.89419	up	Kif23	kinesin family member 23
10594774	15.6231	up	16.0851	up	15.4613	up	Ccnb2	cyclin B2
10595620	6.54127	up	3.94764	up	4.14862	up
10595622	6.75359	up	4.1398	up	4.26614	up
10595626	6.22786	up	3.86475	up	4.09396	up
10595636	6.76418	up	4.14089	up	4.2625	up
10598018	2.61158	up	2.92344	up	5.08446	up
10598077	2.34024	up	3.81025	up	5.65794	up
10598081	2.4003	up	7.42511	up	9.15179	up
10601011	6.14422	up	6.04055	up	6.36476	up	Kif4	kinesin family member 4
10601088	4.09315	up	2.59311	up	1.9356	up	LOC668271	similar to high-mobility group box 1
10601412	2.02714	up	4.08992	up	1.60975	up	Lpar4	lysophosphatidic acid receptor 4
10601492	3.82096	up	4.60081	up	4.9339	up	Zfp711	zinc finger protein 711
10601519	11.756	up	20.3021	up	2.02932	up	Klhl4	kelch-like 4 (Drosophila)
10601768	5.60074	up	2.19232	up	5.31575	up	Armcx4	armadillo repeat containing, X-linked 4
10601844	3.35131	up	4.65341	up	4.96277	up	Bhlhb9	basic helix-loop-helix domain containing, class B9
10601846	8.17269	up	8.90736	up	10.8443	up	2900062L11Rik|6530401D17Rik	RIKEN cDNA 2900062L11 gene | RIKEN cDNA 6530401D17 gene
10601848	5.63184	up	5.13188	up	5.47367	up	6530401D17Rik	RIKEN cDNA 6530401D17 gene
10603316	3.72949	up	4.6424	up	5.05528	up	2010204K13Rik	RIKEN cDNA 2010204K13 gene
10604076	3.95515	up	4.02824	up	3.25642	up	Snora69	small nucleolar RNA, H/ACA box 69
10604175	19.589	up	10.5813	up	13.4279	up	6430550H21Rik	RIKEN cDNA 6430550H21 gene
10604576	1.90517	up	3.90224	up	4.44187	up	Gpc3	glypican 3
10606071	8.92788	up	7.83229	up	7.91824	up	Ercc6l	excision repair cross-complementing rodent repair deficiency complementation group 6 - like
10606178	15.2311	up	17.8336	up	15.2477	up	Xist	inactive X specific transcripts
10606235	4.01994	up	2.28	up	2.13538	up	Zdhhc15	zinc finger, DHHC domain containing 15
10606369	3.89501	up	5.56982	up	3.05003	up	Itm2a	integral membrane protein 2A
10606436	2.70698	up	2.84439	up	5.93623	up	Nsbp1	nucleosome binding protein 1
10606609	13.6208	up	11.1195	up	8.33441	up	Tspan6	tetraspanin 6
10606689	2.96724	up	2.84324	up	5.79076	up	Timm8a1|LOC100039343|LOC100045062	translocase of inner mitochondrial membrane 8 homolog a1 (yeast) | similar to small zinc finger-like protein
10606835	3.92668	up	3.82303	up	4.21775	up	Bex2	brain expressed X-linked 2
10606868	5.67517	up	9.45297	up	10.1775	up	Bex1	brain expressed gene 1
