# Supplementary material for: Gene Expression Programs of Mouse Endothelial Cells in Kidney Development and Disease
Source: PLoS One. 2010 Aug 10;5(8):e12034. doi: 10.1371/journal.pone.0012034 (PMC2919381; doi:10.1371/journal.pone.0012034)
Supplement: Supplementary Data S5 — DAVID functional groupings of the 207 embryonic endothelia elevated expression genes. (0.07 MB XLS) [file pone.0012034.s005.xls]

Functional Group 1	Median: 0.2952252365133959	Geo: 9.982805636910268E-5	http://niaid.abcc.ncifcrf.gov/termReport.jsp?rowids=;290002937:0.06394113426031978$,144098,6526,144675;730004543:1.0$,148618;470003173:0.22002103158865194$,37646,3313,36823;470003172:0.4132425328044603$,8468,19362;470004707:1.0$,148991;470003171:0.31087289244031885$,10256,8197;470003170:0.5184289890727143$,13628,19362;410001553:1.0$,36824;290007533:1.0$,36824;1030083222:1.0$,6155;470003167:1.0$,3…
Cd47	CD47 ANTIGEN (RH-RELATED ANTIGEN, INTEGRIN-ASSOCIATED SIGNAL TRANSDUCER)	http://niaid.abcc.ncifcrf.gov/geneReportFull.jsp?rowids=144098
Stab1	STABILIN 1	http://niaid.abcc.ncifcrf.gov/geneReportFull.jsp?rowids=6526
Cd93	COMPLEMENT COMPONENT 1, Q SUBCOMPONENT, RECEPTOR 1	http://niaid.abcc.ncifcrf.gov/geneReportFull.jsp?rowids=144675
Dnm3	DYNAMIN 3	http://niaid.abcc.ncifcrf.gov/geneReportFull.jsp?rowids=148618
Gpr116	G PROTEIN-COUPLED RECEPTOR 116	http://niaid.abcc.ncifcrf.gov/geneReportFull.jsp?rowids=37646
Il1r1	INTERLEUKIN 1 RECEPTOR, TYPE I	http://niaid.abcc.ncifcrf.gov/geneReportFull.jsp?rowids=3313
Pecam1	PLATELET/ENDOTHELIAL CELL ADHESION MOLECULE 1	http://niaid.abcc.ncifcrf.gov/geneReportFull.jsp?rowids=36823
Robo4	ROUNDABOUT HOMOLOG 4 (DROSOPHILA)	http://niaid.abcc.ncifcrf.gov/geneReportFull.jsp?rowids=8468
Vsig2	V-SET AND IMMUNOGLOBULIN DOMAIN CONTAINING 2	http://niaid.abcc.ncifcrf.gov/geneReportFull.jsp?rowids=19362
Gem	GTP BINDING PROTEIN (GENE OVEREXPRESSED IN SKELETAL MUSCLE)	http://niaid.abcc.ncifcrf.gov/geneReportFull.jsp?rowids=148991
B2m	BETA-2 MICROGLOBULIN	http://niaid.abcc.ncifcrf.gov/geneReportFull.jsp?rowids=10256
H2-K1	HISTOCOMPATIBILITY 2, K1, K REGION	http://niaid.abcc.ncifcrf.gov/geneReportFull.jsp?rowids=8197
Cd200	CD200 ANTIGEN	http://niaid.abcc.ncifcrf.gov/geneReportFull.jsp?rowids=13628
Ednrb	ENDOTHELIN RECEPTOR TYPE B	http://niaid.abcc.ncifcrf.gov/geneReportFull.jsp?rowids=36824
Lrrc33	LEUCINE RICH REPEAT CONTAINING 33	http://niaid.abcc.ncifcrf.gov/geneReportFull.jsp?rowids=6155
Abcg2	ATP-BINDING CASSETTE, SUB-FAMILY G (WHITE), MEMBER 2	http://niaid.abcc.ncifcrf.gov/geneReportFull.jsp?rowids=33038
Lrrc8c	LEUCINE RICH REPEAT CONTAINING 8 FAMILY, MEMBER C	http://niaid.abcc.ncifcrf.gov/geneReportFull.jsp?rowids=26662
Lrrc3b	LEUCINE RICH REPEAT CONTAINING 3B	http://niaid.abcc.ncifcrf.gov/geneReportFull.jsp?rowids=18986
Flrt3	FIBRONECTIN LEUCINE RICH TRANSMEMBRANE PROTEIN 3	http://niaid.abcc.ncifcrf.gov/geneReportFull.jsp?rowids=7062
Il2rg	INTERLEUKIN 2 RECEPTOR, GAMMA CHAIN	http://niaid.abcc.ncifcrf.gov/geneReportFull.jsp?rowids=22141
Cdh5	CADHERIN 5	http://niaid.abcc.ncifcrf.gov/geneReportFull.jsp?rowids=37391
Egfl7	EGF-LIKE DOMAIN 7	http://niaid.abcc.ncifcrf.gov/geneReportFull.jsp?rowids=18832
Procr	PROTEIN C RECEPTOR, ENDOTHELIAL	http://niaid.abcc.ncifcrf.gov/geneReportFull.jsp?rowids=9377
Emcn	ENDOMUCIN	http://niaid.abcc.ncifcrf.gov/geneReportFull.jsp?rowids=145609
Eng	ENDOGLIN	http://niaid.abcc.ncifcrf.gov/geneReportFull.jsp?rowids=144115
Vamp5	VESICLE-ASSOCIATED MEMBRANE PROTEIN 5	http://niaid.abcc.ncifcrf.gov/geneReportFull.jsp?rowids=18373
Clec1a	C-TYPE LECTIN DOMAIN FAMILY 1, MEMBER A	http://niaid.abcc.ncifcrf.gov/geneReportFull.jsp?rowids=10887
Gpm6a	GLYCOPROTEIN M6A	http://niaid.abcc.ncifcrf.gov/geneReportFull.jsp?rowids=23546
Cd34	CD34 ANTIGEN	http://niaid.abcc.ncifcrf.gov/geneReportFull.jsp?rowids=9514
Gpr12	G-PROTEIN COUPLED RECEPTOR 12	http://niaid.abcc.ncifcrf.gov/geneReportFull.jsp?rowids=14215
Ehd4	EH-DOMAIN CONTAINING 4	http://niaid.abcc.ncifcrf.gov/geneReportFull.jsp?rowids=4227
Fxyd5	FXYD DOMAIN-CONTAINING ION TRANSPORT REGULATOR 5	http://niaid.abcc.ncifcrf.gov/geneReportFull.jsp?rowids=19363
Clec14a	C-TYPE LECTIN DOMAIN FAMILY 14, MEMBER A	http://niaid.abcc.ncifcrf.gov/geneReportFull.jsp?rowids=27170
Tm4sf1	TRANSMEMBRANE 4 SUPERFAMILY MEMBER 1	http://niaid.abcc.ncifcrf.gov/geneReportFull.jsp?rowids=8828
Dysf	DYSFERLIN	http://niaid.abcc.ncifcrf.gov/geneReportFull.jsp?rowids=21840
Gimap1	GTPASE, IMAP FAMILY MEMBER 1	http://niaid.abcc.ncifcrf.gov/geneReportFull.jsp?rowids=31124
Gimap4	GTPASE, IMAP FAMILY MEMBER 4	http://niaid.abcc.ncifcrf.gov/geneReportFull.jsp?rowids=31919
Gimap5	GTPASE, IMAP FAMILY MEMBER 5	http://niaid.abcc.ncifcrf.gov/geneReportFull.jsp?rowids=26768
Trpc3	TRANSIENT RECEPTOR POTENTIAL CATION CHANNEL, SUBFAMILY C, MEMBER 3	http://niaid.abcc.ncifcrf.gov/geneReportFull.jsp?rowids=4644
Lyve1	EXTRA CELLULAR LINK DOMAIN-CONTAINING 1	http://niaid.abcc.ncifcrf.gov/geneReportFull.jsp?rowids=18572
Gimap6	GTPASE, IMAP FAMILY MEMBER 6	http://niaid.abcc.ncifcrf.gov/geneReportFull.jsp?rowids=148445
Gimap9	GTPASE, IMAP FAMILY MEMBER 9	http://niaid.abcc.ncifcrf.gov/geneReportFull.jsp?rowids=36842
BC057170	CDNA SEQUENCE BC057170	http://niaid.abcc.ncifcrf.gov/geneReportFull.jsp?rowids=149230
Slfn5	SCHLAFEN 5	http://niaid.abcc.ncifcrf.gov/geneReportFull.jsp?rowids=145656
Pcdh17	PROTOCADHERIN 17	http://niaid.abcc.ncifcrf.gov/geneReportFull.jsp?rowids=27097
Cd97	CD97 ANTIGEN	http://niaid.abcc.ncifcrf.gov/geneReportFull.jsp?rowids=16661
Eltd1	EGF, LATROPHILIN SEVEN TRANSMEMBRANE DOMAIN CONTAINING 1	http://niaid.abcc.ncifcrf.gov/geneReportFull.jsp?rowids=16917
Heg1	HEG HOMOLOG 1 (ZEBRAFISH)	http://niaid.abcc.ncifcrf.gov/geneReportFull.jsp?rowids=13752
Gpr97	G PROTEIN-COUPLED RECEPTOR 97	http://niaid.abcc.ncifcrf.gov/geneReportFull.jsp?rowids=43700
Icam2	INTERCELLULAR ADHESION MOLECULE 2	http://niaid.abcc.ncifcrf.gov/geneReportFull.jsp?rowids=148238
Cd36	CD36 ANTIGEN	http://niaid.abcc.ncifcrf.gov/geneReportFull.jsp?rowids=20611
Rtp3	ECEPTOR TRANSPORTER PROTEIN 3	http://niaid.abcc.ncifcrf.gov/geneReportFull.jsp?rowids=24450
Rtp4	RECEPTOR TRANSPORTER PROTEIN 4	http://niaid.abcc.ncifcrf.gov/geneReportFull.jsp?rowids=146418
Gpr182	ADRENOMEDULLIN RECEPTOR	http://niaid.abcc.ncifcrf.gov/geneReportFull.jsp?rowids=9862
Itm2a	INTEGRAL MEMBRANE PROTEIN 2A	http://niaid.abcc.ncifcrf.gov/geneReportFull.jsp?rowids=27752
Cd38	CD38 ANTIGEN	http://niaid.abcc.ncifcrf.gov/geneReportFull.jsp?rowids=148263
6430550H21Rik	EXPRESSED SEQUENCE AW260253	http://niaid.abcc.ncifcrf.gov/geneReportFull.jsp?rowids=148083
Agtrl1	ANGIOTENSIN RECEPTOR-LIKE 1	http://niaid.abcc.ncifcrf.gov/geneReportFull.jsp?rowids=28297
Emp1	EPITHELIAL MEMBRANE PROTEIN 1	http://niaid.abcc.ncifcrf.gov/geneReportFull.jsp?rowids=27007
Ebi2	EPSTEIN-BARR VIRUS INDUCED GENE 2	http://niaid.abcc.ncifcrf.gov/geneReportFull.jsp?rowids=14988
Functional Group 2	Median: 0.006713393497019696	Geo: 0.0075227722319582855	http://niaid.abcc.ncifcrf.gov/termReport.jsp?rowids=;350001194:0.0019564531398697823$,16639,13826;930000961:1.0$,13826;930000194:1.0$,16639;290000449:1.0$,16639;350000424:1.0$,13826;930000571:1.0$,13826;930000375:1.0$,16639;290007501:1.0$,16639;290007498:1.0$,16639;290007497:1.0$,16639;290005585:1.0$,13826;350000213:1.0$,13826;410004198:0.05456752128208634$,16639,36967,13826;350000207:1.0$,16639;…
Anxa2	ANNEXIN A2	http://niaid.abcc.ncifcrf.gov/geneReportFull.jsp?rowids=16639
Anxa1	ANNEXIN A1	http://niaid.abcc.ncifcrf.gov/geneReportFull.jsp?rowids=13826
Anxa3	ANNEXIN A3	http://niaid.abcc.ncifcrf.gov/geneReportFull.jsp?rowids=36967
Functional Group 3	Median: 0.889496539697013	Geo: 0.010519698598477125	http://niaid.abcc.ncifcrf.gov/termReport.jsp?rowids=;410001439:0.0028973590310603825$,13209,27326,145048;410003975:0.046871925217725374$,13209,27326,145048;930000412:0.003017055600065895$,13209,27326;470001542:1.9273416499805257E-6$,13209,27326,145048;930000411:1.0$,13209;1030000516:1.0$,13209;930000073:0.00197032202453284$,13209,27326;410004198:0.05456752128208634$,13209,27326,145048;1030000513:…
S100a13	S100 CALCIUM BINDING PROTEIN A13	http://niaid.abcc.ncifcrf.gov/geneReportFull.jsp?rowids=13209
S100a10	S100 CALCIUM BINDING PROTEIN A10 (CALPACTIN)	http://niaid.abcc.ncifcrf.gov/geneReportFull.jsp?rowids=27326
S100a16	S100 CALCIUM BINDING PROTEIN A16	http://niaid.abcc.ncifcrf.gov/geneReportFull.jsp?rowids=145048
Functional Group 4	Median: 0.5	Geo: 0.03043600940628121	http://niaid.abcc.ncifcrf.gov/termReport.jsp?rowids=;290004233:7.66806523879436E-4$,89675,16709,39268;900000096:1.0$,107086;290004226:1.0$,149246;410003677:3.089941775015497E-10$,146989,31937,107086,89675,146804,144434,39268,37880,149246,7505;290004225:1.0$,149246;410003675:1.8204714653124049E-9$,146989,31937,107086,89675,146804,144434,39268,37880,149246,7505;410003673:1.8204714653124049E-9$,1469…
Tie1	TYROSINE KINASE RECEPTOR 1	http://niaid.abcc.ncifcrf.gov/geneReportFull.jsp?rowids=89675
Abi3	ABI GENE FAMILY, MEMBER 3	http://niaid.abcc.ncifcrf.gov/geneReportFull.jsp?rowids=16709
Tek	ENDOTHELIAL-SPECIFIC RECEPTOR TYROSINE KINASE	http://niaid.abcc.ncifcrf.gov/geneReportFull.jsp?rowids=39268
Prkch	PROTEIN KINASE C, ETA	http://niaid.abcc.ncifcrf.gov/geneReportFull.jsp?rowids=107086
Kdr	KINASE INSERT DOMAIN PROTEIN RECEPTOR	http://niaid.abcc.ncifcrf.gov/geneReportFull.jsp?rowids=149246
Yes1	YAMAGUCHI SARCOMA VIRAL (V-YES) ONCOGENE HOMOLOG 1	http://niaid.abcc.ncifcrf.gov/geneReportFull.jsp?rowids=146989
Flt1	FMS-LIKE TYROSINE KINASE 1	http://niaid.abcc.ncifcrf.gov/geneReportFull.jsp?rowids=31937
Flrt2	MITOGEN-ACTIVATED PROTEIN KINASE KINASE KINASE KINASE 5	http://niaid.abcc.ncifcrf.gov/geneReportFull.jsp?rowids=146804
Plk2	POLO-LIKE KINASE 2 (DROSOPHILA)	http://niaid.abcc.ncifcrf.gov/geneReportFull.jsp?rowids=144434
Lyn	YAMAGUCHI SARCOMA VIRAL (V-YES-1) ONCOGENE HOMOLOG	http://niaid.abcc.ncifcrf.gov/geneReportFull.jsp?rowids=37880
Flt4	FMS-LIKE TYROSINE KINASE 4	http://niaid.abcc.ncifcrf.gov/geneReportFull.jsp?rowids=7505
Functional Group 5	Median: 0.5	Geo: 0.14571997253311664	http://niaid.abcc.ncifcrf.gov/termReport.jsp?rowids=;930000978:0.14050858937439317$,26620,28258;350001277:0.41943830863573994$,26620,28258;410001373:0.0017090362200043328$,26620,57877;930000498:1.0$,26620;900000636:1.0$,28258;350000316:1.0$,28258;410003266:1.0$,26620;930000870:1.0$,28258;290002495:1.0$,28258;290003065:0.0021355394510890417$,26620,57877;930000868:0.01613201157586408$,26620,28258;2…
Hba-a1	HEMOGLOBIN ALPHA, ADULT CHAIN 1	http://niaid.abcc.ncifcrf.gov/geneReportFull.jsp?rowids=26620
Rsad2	RADICAL S-ADENOSYL METHIONINE DOMAIN CONTAINING 2	http://niaid.abcc.ncifcrf.gov/geneReportFull.jsp?rowids=28258
Hba-a2	HEMOGLOBIN ALPHA, ADULT CHAIN 2	http://niaid.abcc.ncifcrf.gov/geneReportFull.jsp?rowids=57877
Functional Group 6	Median: 0.784829265151825	Geo: 0.16793786209096329	http://niaid.abcc.ncifcrf.gov/termReport.jsp?rowids=;1030082528:1.0$,148194;290004226:0.05910013978539236$,5002,38100;290004225:0.05998349533980475$,5002,38100;730014481:1.0$,38100;930001292:1.0$,8552;290006518:4.430530859806737E-12$,27919,146380,33206,15631,17038,148194,5178,15400,6284,21255,5002,38100,13667,8552,148299;930001286:1.0$,13667;290005747:1.0$,5002;900000079:1.0$,13667;900000074:0.03…
Ostf1	OSTEOCLAST STIMULATING FACTOR 1	http://niaid.abcc.ncifcrf.gov/geneReportFull.jsp?rowids=148194
Epas1	ENDOTHELIAL PAS DOMAIN PROTEIN 1	http://niaid.abcc.ncifcrf.gov/geneReportFull.jsp?rowids=5002
Nfib	NUCLEAR FACTOR I/B	http://niaid.abcc.ncifcrf.gov/geneReportFull.jsp?rowids=38100
Elk3	ELK3, MEMBER OF ETS ONCOGENE FAMILY	http://niaid.abcc.ncifcrf.gov/geneReportFull.jsp?rowids=8552
Erg	AVIAN ERYTHROBLASTOSIS VIRUS E-26 (V-ETS) ONCOGENE RELATED	http://niaid.abcc.ncifcrf.gov/geneReportFull.jsp?rowids=27919
Fli1	FRIEND LEUKEMIA INTEGRATION 1	http://niaid.abcc.ncifcrf.gov/geneReportFull.jsp?rowids=146380
Klf7	KRUPPEL-LIKE FACTOR 7 (UBIQUITOUS)	http://niaid.abcc.ncifcrf.gov/geneReportFull.jsp?rowids=33206
Ets1	E26 AVIAN LEUKEMIA ONCOGENE 1, 5' DOMAIN	http://niaid.abcc.ncifcrf.gov/geneReportFull.jsp?rowids=15631
Hhex	HEMATOPOIETICALLY EXPRESSED HOMEOBOX	http://niaid.abcc.ncifcrf.gov/geneReportFull.jsp?rowids=17038
Sox18	SRY-BOX CONTAINING GENE 18	http://niaid.abcc.ncifcrf.gov/geneReportFull.jsp?rowids=5178
Rnf141	RING FINGER PROTEIN 141	http://niaid.abcc.ncifcrf.gov/geneReportFull.jsp?rowids=15400
Bcl6b	B-CELL CLL/LYMPHOMA 6, MEMBER B	http://niaid.abcc.ncifcrf.gov/geneReportFull.jsp?rowids=6284
Elf4	E74-LIKE FACTOR 4 (ETS DOMAIN TRANSCRIPTION FACTOR)	http://niaid.abcc.ncifcrf.gov/geneReportFull.jsp?rowids=21255
Ahr	ARYL-HYDROCARBON RECEPTOR	http://niaid.abcc.ncifcrf.gov/geneReportFull.jsp?rowids=13667
Mef2c	MYOCYTE ENHANCER FACTOR 2C	http://niaid.abcc.ncifcrf.gov/geneReportFull.jsp?rowids=148299
Functional Group 7	Median: 0.29258765958218763	Geo: 0.21369338327930007	http://niaid.abcc.ncifcrf.gov/termReport.jsp?rowids=;410000239:2.7891446053307853E-4$,33012,32921,26617;350001278:0.010370049287213036$,33012,32921,26617;1030083952:1.0$,26617;290006307:0.21132403017083898$,33012,32921;930001165:1.0$,26617;290004118:0.0016692261466853089$,33012,32921;290008106:0.019095947118088437$,33012,32921;290004115:0.01308673299001387$,33012,32921;470006595:1.0$,33012;290004…
Arpc3	ACTIN RELATED PROTEIN 2/3 COMPLEX, SUBUNIT 3	http://niaid.abcc.ncifcrf.gov/geneReportFull.jsp?rowids=33012
Arpc5	ACTIN RELATED PROTEIN 2/3 COMPLEX, SUBUNIT 5	http://niaid.abcc.ncifcrf.gov/geneReportFull.jsp?rowids=32921
Arpc1b	ACTIN RELATED PROTEIN 2/3 COMPLEX, SUBUNIT 1B	http://niaid.abcc.ncifcrf.gov/geneReportFull.jsp?rowids=26617
