# Supplementary material for: Gene Expression Programs of Mouse Endothelial Cells in Kidney Development and Disease
Source: PLoS One. 2010 Aug 10;5(8):e12034. doi: 10.1371/journal.pone.0012034 (PMC2919381; doi:10.1371/journal.pone.0012034)
Supplement: Supplementary Data S6 — ToppGene functional analysis of the 207 genes with elevated expression in embryonic endothelia, compared to other developing kidney compartments. (1.62 MB XLS) [file pone.0012034.s006.xls]

Category	ID	Name	Source	P-value	Hit Count in Query List	Hit Count in Genome	Hit in Query List
GO: Molecular Function	GO:0005021	vascular endothelial growth factor receptor activity		0.000102	3	9	KDR,FLT1,FLT4
GO: Molecular Function	GO:0019838	growth factor binding		0.000213	7	111	KDR,IL1R1,IL2RG,CD36,FLT1,ENG,FLT4
GO: Molecular Function	GO:0005509	calcium ion binding		0.000256	23	947	PCDH17,EGFL7,ELTD1,RASGRP3,TLL1,CALML4,SPARCL1,CD93,F8,EHD4,S100A16,ANXA3,S100A10,S100A13,ANXA1,ANXA2,HEG1,MAN1C1,ENTPD1,LCP1,TRPC3,CDH5,CD97
GO: Molecular Function	GO:0004859	phospholipase inhibitor activity		0.000336	3	13	ANXA3,ANXA1,ANXA2
GO: Molecular Function	GO:0046582	Rap GTPase activator activity		0.000352	2	3	RASGRP3,SIPA1
GO: Molecular Function	GO:0019834	phospholipase A2 inhibitor activity		0.000352	2	3	ANXA3,ANXA1
GO: Molecular Function	GO:0055102	lipase inhibitor activity		0.000642	3	16	ANXA3,ANXA1,ANXA2
GO: Molecular Function	GO:0070053	thrombospondin receptor activity		0.000699	2	4	CD36,CD47
GO: Molecular Function	GO:0004714	transmembrane receptor protein tyrosine kinase activity		0.000759	5	66	TIE1,KDR,TEK,FLT1,FLT4
GO: Biological Process	GO:0009605	response to external stimulus		0	40	1029	LXN,TGFB1,DYSF,TIMP3,TIE1,KDR,GNGT2,ADA,LYVE1,HMOX1,FABP4,TEK,TF,F8,TFPI,LYN,LYZ,ECSCR,EDNRB,PF4,LY96,ANXA1,ANXA2,DUSP1,IGF1,PECAM1,STAB1,CAV1,CD38,ENTPD1,CD36,LCP1,ELK3,PLAU,TRPC3,CD97,NMI,UACA,PROCR,CD47
GO: Biological Process	GO:0009611	response to wounding		0	30	617	TGFB1,DYSF,TIMP3,ADA,LYVE1,HMOX1,FABP4,TF,F8,TFPI,LYN,LYZ,PF4,LY96,ANXA1,ANXA2,IGF1,PECAM1,STAB1,CAV1,ENTPD1,CD36,LCP1,ELK3,PLAU,CD97,NMI,UACA,PROCR,CD47
GO: Biological Process	GO:0001525	angiogenesis		0	18	214	EGFL7,TIE1,KDR,HMOX1,SOX18,HHEX,TEK,ECSCR,PF4,ANXA2,PLXND1,STAB1,EPAS1,FLT1,ENG,ELK3,PLAU,ROBO4
GO: Biological Process	GO:0048514	blood vessel morphogenesis		0	20	281	EGFL7,TIE1,KDR,HMOX1,SOX18,HHEX,TEK,ECSCR,PF4,ANXA2,PLXND1,MEF2C,STAB1,CAV1,EPAS1,FLT1,ENG,ELK3,PLAU,ROBO4
GO: Biological Process	GO:0001568	blood vessel development		0	21	326	EGFL7,TIE1,KDR,HMOX1,SOX18,HHEX,TEK,ECSCR,PF4,ANXA2,PLXND1,MEF2C,STAB1,CAV1,EPAS1,FLT1,ENG,ELK3,PLAU,CDH5,ROBO4
GO: Biological Process	GO:0001944	vasculature development		0	21	332	EGFL7,TIE1,KDR,HMOX1,SOX18,HHEX,TEK,ECSCR,PF4,ANXA2,PLXND1,MEF2C,STAB1,CAV1,EPAS1,FLT1,ENG,ELK3,PLAU,CDH5,ROBO4
GO: Biological Process	GO:0051674	localization of cell		0	29	660	TGFB1,EGFL7,TIE1,KDR,ELMO1,ADA,LYVE1,HMOX1,ETS1,TEK,VIM,LYN,ABI3,EDNRB,PF4,ANXA1,ARPC3,ARPC1B,IGF1,ARPC5,PECAM1,B3GNT2,CD34,FLT1,PLAU,CD97,PPAP2A,KLF7,ROBO4
GO: Biological Process	GO:0006928	cell motion		0	29	660	TGFB1,EGFL7,TIE1,KDR,ELMO1,ADA,LYVE1,HMOX1,ETS1,TEK,VIM,LYN,ABI3,EDNRB,PF4,ANXA1,ARPC3,ARPC1B,IGF1,ARPC5,PECAM1,B3GNT2,CD34,FLT1,PLAU,CD97,PPAP2A,KLF7,ROBO4
GO: Biological Process	GO:0032879	regulation of localization		0	27	665	TGFB1,GIMAP5,EGFL7,TIE1,KDR,ADA,HMOX1,SGK1,SRGN,ETS1,TEK,GIMAP1,LYN,ABI3,EHD4,PTGS1,IGF1,PECAM1,CAV1,CD38,CD36,LCP1,FLT1,UACA,CD47,ROBO4,ICA1
GO: Biological Process	GO:0042060	wound healing		0	16	230	TGFB1,DYSF,TIMP3,HMOX1,F8,TFPI,PF4,ANXA2,IGF1,PECAM1,CAV1,ENTPD1,CD36,ELK3,PLAU,PROCR
GO: Biological Process	GO:0042127	regulation of cell proliferation		0	29	852	TGFB1,KDR,RASIP1,ADA,IFITM3,HMOX1,INPP5D,ETS1,HHEX,FABP4,TEK,LYN,EGLN3,EDNRB,PTGS1,SAT1,ANXA1,IGF1,CAV2,CAV1,CD38,FLT1,SLFN12,FLT4,NFIB,PLAU,CDH5,PPAP2A,CD47
GO: Biological Process	GO:0051270	regulation of cell motion		0	14	204	TGFB1,EGFL7,TIE1,KDR,ADA,HMOX1,ETS1,TEK,LYN,ABI3,IGF1,PECAM1,FLT1,ROBO4
GO: Biological Process	GO:0048646	anatomical structure formation involved in morphogenesis		0	19	424	EGFL7,TIE1,KDR,ADA,HMOX1,SOX18,HHEX,TEK,ECSCR,PF4,ANXA2,PLXND1,STAB1,EPAS1,FLT1,ENG,ELK3,PLAU,ROBO4
GO: Biological Process	GO:0001666	response to hypoxia		0	11	133	TGFB1,ADA,HMOX1,GPR182,TF,EGLN3,CAV1,EPAS1,CD38,FLT1,PLAU
GO: Biological Process	GO:0050878	regulation of body fluid levels		0	12	164	ADA,APLNR,F8,TFPI,PF4,ANXA2,CAV1,ENTPD1,CD36,FLI1,PLAU,PROCR
GO: Biological Process	GO:0008283	cell proliferation		0	34	1215	TGFB1,KDR,RASIP1,ADA,IFITM3,HMOX1,ERG,INPP5D,ETS1,HHEX,FABP4,TEK,SIPA1,LYN,EGLN3,EDNRB,PTGS1,SAT1,ANXA1,IGF1,CAV2,CAV1,CD38,FLT1,SLFN12,FLT4,ELF4,NFIB,EMP1,PLAU,CSGALNACT1,CDH5,PPAP2A,CD47
GO: Biological Process	GO:0070482	response to oxygen levels		0	11	140	TGFB1,ADA,HMOX1,GPR182,TF,EGLN3,CAV1,EPAS1,CD38,FLT1,PLAU
GO: Biological Process	GO:0002376	immune system process		0.000001	33	1200	TGFB1,B2M,GIMAP5,KDR,KLHL6,ADA,IFITM3,HMOX1,CD93,INPP5D,ETS1,GEM,AIM2,GIMAP1,HLA-C,LYN,EDNRB,RSAD2,PF4,GPR183,LY96,IL1R1,IL2RG,ENPP3,EPAS1,CD38,CD36,LCP1,CD34,ELF4,CD97,PROCR,CD47
GO: Biological Process	GO:0051241	negative regulation of multicellular organismal process		0.000001	12	179	TGFB1,GIMAP5,ADA,HMOX1,SRGN,INPP5D,GIMAP1,ANXA2,CAV1,CD38,PLAU,PROCR
GO: Biological Process	GO:0030334	regulation of cell migration		0.000001	12	180	TGFB1,EGFL7,TIE1,KDR,ADA,HMOX1,TEK,ABI3,IGF1,PECAM1,FLT1,ROBO4
GO: Biological Process	GO:0032844	regulation of homeostatic process		0.000001	10	122	TGFB1,GIMAP5,ADA,INPP5D,ETS1,TF,GIMAP1,LYN,CAV1,CD38
GO: Biological Process	GO:0007599	hemostasis		0.000001	10	126	F8,TFPI,PF4,ANXA2,CAV1,ENTPD1,CD36,FLI1,PLAU,PROCR
GO: Biological Process	GO:0045066	regulatory T cell differentiation		0.000002	4	9	TGFB1,GIMAP5,GIMAP1,IL2RG
GO: Biological Process	GO:0006955	immune response		0.000002	25	804	TGFB1,B2M,GIMAP5,KLHL6,ADA,IFITM3,HMOX1,INPP5D,ETS1,GEM,AIM2,GIMAP1,HLA-C,LYN,RSAD2,PF4,GPR183,LY96,IL1R1,IL2RG,ENPP3,LCP1,CD97,PROCR,CD47
GO: Biological Process	GO:0040012	regulation of locomotion		0.000002	12	205	TGFB1,EGFL7,TIE1,KDR,ADA,HMOX1,TEK,ABI3,IGF1,PECAM1,FLT1,ROBO4
GO: Biological Process	GO:0051239	regulation of multicellular organismal process		0.000004	29	1067	TGFB1,GIMAP5,TIE1,ADA,HMOX1,SRGN,INPP5D,ETS1,HHEX,TEK,TF,GIMAP1,LYN,EDNRB,RSAD2,PF4,PTGS1,IL2RG,ANXA2,IGF1,STAB1,CAV1,EPAS1,CD38,CD36,FLT1,PLAU,PROCR,ICA1
GO: Biological Process	GO:0048870	cell motility		0.000005	18	481	TGFB1,EGFL7,TIE1,KDR,ADA,HMOX1,ETS1,TEK,ABI3,EDNRB,PF4,IGF1,PECAM1,CD34,FLT1,PLAU,PPAP2A,ROBO4
GO: Biological Process	GO:0032831	positive regulation of CD4-positive, CD25-positive, alpha-beta regulatory T cell differentiation		0.000005	3	4	GIMAP5,GIMAP1,IL2RG
GO: Biological Process	GO:0032829	regulation of CD4-positive, CD25-positive, alpha-beta regulatory T cell differentiation		0.000005	3	4	GIMAP5,GIMAP1,IL2RG
GO: Biological Process	GO:0016477	cell migration		0.000005	17	436	TGFB1,EGFL7,TIE1,KDR,ADA,HMOX1,TEK,ABI3,EDNRB,PF4,IGF1,PECAM1,CD34,FLT1,PLAU,PPAP2A,ROBO4
GO: Biological Process	GO:0007596	blood coagulation		0.000007	9	121	F8,TFPI,PF4,ANXA2,CAV1,ENTPD1,CD36,PLAU,PROCR
GO: Biological Process	GO:0050817	coagulation		0.000008	9	124	F8,TFPI,PF4,ANXA2,CAV1,ENTPD1,CD36,PLAU,PROCR
GO: Biological Process	GO:0002361	CD4-positive, CD25-positive, alpha-beta regulatory T cell differentiation		0.000012	3	5	GIMAP5,GIMAP1,IL2RG
GO: Biological Process	GO:0045591	positive regulation of regulatory T cell differentiation		0.000012	3	5	GIMAP5,GIMAP1,IL2RG
GO: Biological Process	GO:0010522	regulation of calcium ion transport into cytosol		0.000014	5	29	TGFB1,GIMAP5,GIMAP1,LYN,CAV1
GO: Biological Process	GO:0006952	defense response		0.000014	22	731	TGFB1,B2M,GIMAP5,ADA,HMOX1,FABP4,TF,GIMAP1,HLA-C,F8,LYN,LYZ,RSAD2,LY96,IL1R1,ANXA1,CLEC1A,STAB1,CD97,NMI,UACA,CD47
GO: Biological Process	GO:0048583	regulation of response to stimulus		0.000018	17	478	TGFB1,B2M,GIMAP5,KDR,KLHL6,ADA,HMOX1,INPP5D,FABP4,GIMAP1,HLA-C,LYN,ANXA2,CAV1,PLAU,UACA,CD47
GO: Biological Process	GO:0042221	response to chemical stimulus		0.000022	33	1426	TGFB1,B2M,TIMP3,TIE1,RTP4,KDR,ADA,RTP3,HMOX1,SGK1,SEPP1,GPR182,AHR,ABCG2,FABP4,TEK,TF,LYN,EGLN3,ECSCR,EDNRB,S100A16,PF4,LY96,PTGS1,IL1R1,ADCY4,DUSP1,CAV1,EPAS1,CD38,FLT1,PLAU
GO: Biological Process	GO:0001775	cell activation		0.000023	16	438	TGFB1,GIMAP5,ADA,HMOX1,CD93,INPP5D,GIMAP1,LYN,PF4,GPR183,IL2RG,CD38,ENTPD1,LCP1,ELF4,CD47
GO: Biological Process	GO:0045589	regulation of regulatory T cell differentiation		0.000025	3	6	GIMAP5,GIMAP1,IL2RG
GO: Biological Process	GO:0002682	regulation of immune system process		0.000026	16	442	TGFB1,B2M,GIMAP5,KLHL6,ADA,HMOX1,INPP5D,ETS1,GIMAP1,HLA-C,LYN,PF4,IL2RG,CD38,CD36,CD47
GO: Biological Process	GO:0048872	homeostasis of number of cells		0.000026	9	143	TGFB1,GIMAP5,ADA,HMOX1,INPP5D,ETS1,GIMAP1,LYN,EPAS1
GO: Biological Process	GO:0051251	positive regulation of lymphocyte activation		0.000028	8	111	TGFB1,GIMAP5,ADA,INPP5D,GIMAP1,IL2RG,CD38,CD47
GO: Biological Process	GO:0006954	inflammatory response		0.000029	15	398	TGFB1,ADA,HMOX1,FABP4,TF,F8,LYN,LYZ,LY96,ANXA1,STAB1,CD97,NMI,UACA,CD47
GO: Biological Process	GO:0040011	locomotion		0.000031	19	605	TGFB1,EGFL7,TIE1,KDR,ADA,HMOX1,ETS1,TEK,ABI3,ECSCR,EDNRB,PF4,IGF1,PECAM1,CD34,FLT1,PLAU,PPAP2A,ROBO4
GO: Biological Process	GO:0002684	positive regulation of immune system process		0.000038	12	269	TGFB1,B2M,GIMAP5,KLHL6,ADA,INPP5D,GIMAP1,HLA-C,LYN,IL2RG,CD38,CD47
GO: Biological Process	GO:0055066	di-, tri-valent inorganic cation homeostasis		0.000038	12	269	TGFB1,GIMAP5,KDR,HMOX1,TF,GIMAP1,LYN,EDNRB,PRND,CAV1,CD38,GPR12
GO: Biological Process	GO:0045019	negative regulation of nitric oxide biosynthetic process		0.000043	3	7	GIMAP5,GIMAP1,CAV1
GO: Biological Process	GO:0030336	negative regulation of cell migration		0.000046	6	60	TGFB1,EGFL7,TIE1,ADA,HMOX1,ROBO4
GO: Biological Process	GO:0010926	anatomical structure formation		0.000048	33	1481	TGFB1,EGFL7,TIE1,KDR,ADA,SLC9A3R2,HMOX1,SOX18,AHR,FXYD5,HHEX,TEK,GCHFR,ECSCR,PF4,PRND,ANXA2,PLXND1,ARPC3,ARPC1B,DNM3,ARPC5,STAB1,CAV2,CAV1,EPAS1,LCP1,FLT1,ENG,ELK3,PLAU,CDA,ROBO4
GO: Biological Process	GO:0002696	positive regulation of leukocyte activation		0.000058	8	123	TGFB1,GIMAP5,ADA,INPP5D,GIMAP1,IL2RG,CD38,CD47
GO: Biological Process	GO:0050871	positive regulation of B cell activation		0.000061	5	39	TGFB1,ADA,INPP5D,IL2RG,CD38
GO: Biological Process	GO:0048010	vascular endothelial growth factor receptor signaling pathway		0.000069	4	21	KDR,HHEX,FLT1,FLT4
GO: Biological Process	GO:0051172	negative regulation of nitrogen compound metabolic process		0.000069	4	21	TGFB1,GIMAP5,GIMAP1,CAV1
GO: Biological Process	GO:0051049	regulation of transport		0.00007	16	481	TGFB1,GIMAP5,ADA,HMOX1,SGK1,SRGN,GIMAP1,LYN,EHD4,PTGS1,CAV1,CD38,LCP1,UACA,CD47,ICA1
GO: Biological Process	GO:0050867	positive regulation of cell activation		0.000073	8	127	TGFB1,GIMAP5,ADA,INPP5D,GIMAP1,IL2RG,CD38,CD47
GO: Biological Process	GO:0002824	positive regulation of adaptive immune response based on somatic recombination of immune receptors built from immunoglobulin superfamily domains		0.000077	5	41	B2M,GIMAP5,ADA,GIMAP1,HLA-C
GO: Biological Process	GO:0070661	leukocyte proliferation		0.000077	5	41	TGFB1,ADA,INPP5D,CD38,ELF4
GO: Biological Process	GO:0051271	negative regulation of cell motion		0.000079	6	66	TGFB1,EGFL7,TIE1,ADA,HMOX1,ROBO4
GO: Biological Process	GO:0045621	positive regulation of lymphocyte differentiation		0.000087	5	42	GIMAP5,ADA,INPP5D,GIMAP1,IL2RG
GO: Biological Process	GO:0002821	positive regulation of adaptive immune response		0.000087	5	42	B2M,GIMAP5,ADA,GIMAP1,HLA-C
GO: Biological Process	GO:0009887	organ morphogenesis		0.000095	26	1076	TGFB1,EGFL7,TIE1,KDR,ADA,HMOX1,SOX18,HHEX,TEK,ECSCR,PF4,ANXA1,ANXA2,PLXND1,IGF1,MEF2C,STAB1,CAV1,EPAS1,FLI1,FLT1,ENG,ELK3,EMP1,PLAU,ROBO4
GO: Biological Process	GO:0045321	leukocyte activation		0.000096	14	392	TGFB1,GIMAP5,ADA,HMOX1,CD93,INPP5D,GIMAP1,LYN,GPR183,IL2RG,CD38,LCP1,ELF4,CD47
GO: Biological Process	GO:0046851	negative regulation of bone remodeling		0.000101	4	23	TGFB1,SRGN,INPP5D,CD38
GO: Biological Process	GO:0002822	regulation of adaptive immune response based on somatic recombination of immune receptors built from immunoglobulin superfamily domains		0.000102	6	69	TGFB1,B2M,GIMAP5,ADA,GIMAP1,HLA-C
GO: Biological Process	GO:0060402	calcium ion transport into cytosol		0.000109	5	44	TGFB1,GIMAP5,GIMAP1,LYN,CAV1
GO: Biological Process	GO:0045765	regulation of angiogenesis		0.00011	6	70	TIE1,HMOX1,HHEX,TEK,PF4,STAB1
GO: Biological Process	GO:0002819	regulation of adaptive immune response		0.00011	6	70	TGFB1,B2M,GIMAP5,ADA,GIMAP1,HLA-C
GO: Biological Process	GO:0032101	regulation of response to external stimulus		0.000114	9	173	TGFB1,KDR,ADA,FABP4,ANXA2,CAV1,PLAU,UACA,CD47
GO: Biological Process	GO:0048754	branching morphogenesis of a tube		0.000114	7	101	TGFB1,KDR,HHEX,PLXND1,IGF1,FLT1,ENG
GO: Biological Process	GO:0001765	membrane raft assembly		0.000117	2	2	CAV2,CAV1
GO: Biological Process	GO:0070836	caveola assembly		0.000117	2	2	CAV2,CAV1
GO: Biological Process	GO:0045838	positive regulation of membrane potential		0.000117	2	2	GIMAP5,GIMAP1
GO: Biological Process	GO:0046638	positive regulation of alpha-beta T cell differentiation		0.00012	4	24	GIMAP5,ADA,GIMAP1,IL2RG
GO: Biological Process	GO:0060401	cytosolic calcium ion transport		0.000122	5	45	TGFB1,GIMAP5,GIMAP1,LYN,CAV1
GO: Biological Process	GO:0001570	vasculogenesis		0.000136	5	46	EGFL7,KDR,SOX18,CAV1,ENG
GO: Biological Process	GO:0034104	negative regulation of tissue remodeling		0.000142	4	25	TGFB1,SRGN,INPP5D,CD38
GO: Biological Process	GO:0043011	myeloid dendritic cell differentiation		0.000142	3	10	TGFB1,GIMAP5,GIMAP1
GO: Biological Process	GO:0001912	positive regulation of leukocyte mediated cytotoxicity		0.000166	4	26	B2M,GIMAP5,GIMAP1,HLA-C
GO: Biological Process	GO:0048584	positive regulation of response to stimulus		0.000173	11	269	TGFB1,B2M,GIMAP5,KDR,KLHL6,ADA,FABP4,GIMAP1,HLA-C,LYN,CD47
GO: Biological Process	GO:0002703	regulation of leukocyte mediated immunity		0.000174	6	76	TGFB1,B2M,GIMAP5,HMOX1,GIMAP1,HLA-C
GO: Biological Process	GO:0007155	cell adhesion		0.000193	22	873	PCDH17,TGFB1,RAPH1,ADA,LYVE1,CD93,FXYD5,TEK,SIPA1,F8,PECAM1,STAB1,ENTPD1,CD36,CD34,ENG,FLRT3,FLRT2,CDH5,CD97,ICAM2,CD47
GO: Biological Process	GO:0022610	biological adhesion		0.000196	22	874	PCDH17,TGFB1,RAPH1,ADA,LYVE1,CD93,FXYD5,TEK,SIPA1,F8,PECAM1,STAB1,ENTPD1,CD36,CD34,ENG,FLRT3,FLRT2,CDH5,CD97,ICAM2,CD47
GO: Biological Process	GO:0033273	response to vitamin		0.000201	6	78	TGFB1,TIMP3,TIE1,TEK,DUSP1,CD38
GO: Biological Process	GO:0002460	adaptive immune response based on somatic recombination of immune receptors built from immunoglobulin superfamily domains		0.000211	8	148	TGFB1,B2M,GIMAP5,KLHL6,ADA,INPP5D,GIMAP1,HLA-C
GO: Biological Process	GO:0002274	myeloid leukocyte activation		0.000216	6	79	TGFB1,GIMAP5,HMOX1,CD93,GIMAP1,LYN
GO: Biological Process	GO:0002250	adaptive immune response		0.000221	8	149	TGFB1,B2M,GIMAP5,KLHL6,ADA,INPP5D,GIMAP1,HLA-C
GO: Biological Process	GO:0048771	tissue remodeling		0.000221	8	149	TGFB1,SRGN,INPP5D,RSAD2,MEF2C,CAV1,EPAS1,CD38
GO: Biological Process	GO:0055080	cation homeostasis		0.000226	12	325	TGFB1,GIMAP5,KDR,HMOX1,TF,GIMAP1,LYN,EDNRB,PRND,CAV1,CD38,GPR12
GO: Biological Process	GO:0007584	response to nutrient		0.000232	8	150	TGFB1,TIMP3,TIE1,HMOX1,TEK,DUSP1,CAV1,CD38
GO: Biological Process	GO:0002694	regulation of leukocyte activation		0.00024	9	191	TGFB1,GIMAP5,ADA,HMOX1,INPP5D,GIMAP1,IL2RG,CD38,CD47
GO: Biological Process	GO:0030099	myeloid cell differentiation		0.00025	9	192	TGFB1,GIMAP5,INPP5D,ETS1,GIMAP1,LYN,PF4,EPAS1,CD36
GO: Biological Process	GO:0031343	positive regulation of cell killing		0.000257	4	29	B2M,GIMAP5,GIMAP1,HLA-C
GO: Biological Process	GO:0046637	regulation of alpha-beta T cell differentiation		0.000257	4	29	GIMAP5,ADA,GIMAP1,IL2RG
GO: Biological Process	GO:0051093	negative regulation of developmental process		0.000259	18	652	TGFB1,GIMAP5,TIE1,ADA,HMOX1,SRGN,INPP5D,HHEX,GIMAP1,EDNRB,PF4,ANXA1,DUSP1,IGF1,MEF2C,STAB1,CAV1,CASP4
GO: Biological Process	GO:0046635	positive regulation of alpha-beta T cell activation		0.000294	4	30	GIMAP5,ADA,GIMAP1,IL2RG
GO: Biological Process	GO:0016525	negative regulation of angiogenesis		0.000294	4	30	TIE1,HHEX,PF4,STAB1
GO: Biological Process	GO:0030097	hemopoiesis		0.000297	13	385	TGFB1,GIMAP5,KDR,ADA,INPP5D,ETS1,GIMAP1,LYN,PF4,GPR183,IL2RG,EPAS1,CD36
GO: Biological Process	GO:0002252	immune effector process		0.000325	10	243	TGFB1,B2M,GIMAP5,HMOX1,INPP5D,GIMAP1,HLA-C,LYN,RSAD2,CD47
GO: Biological Process	GO:0050865	regulation of cell activation		0.000325	9	199	TGFB1,GIMAP5,ADA,HMOX1,INPP5D,GIMAP1,IL2RG,CD38,CD47
GO: Biological Process	GO:0001773	myeloid dendritic cell activation		0.000332	3	13	TGFB1,GIMAP5,GIMAP1
GO: Biological Process	GO:0001910	regulation of leukocyte mediated cytotoxicity		0.000335	4	31	B2M,GIMAP5,GIMAP1,HLA-C
GO: Biological Process	GO:0002727	regulation of natural killer cell cytokine production		0.000349	2	3	GIMAP5,GIMAP1
GO: Biological Process	GO:0002729	positive regulation of natural killer cell cytokine production		0.000349	2	3	GIMAP5,GIMAP1
GO: Biological Process	GO:0002370	natural killer cell cytokine production		0.000349	2	3	GIMAP5,GIMAP1
GO: Biological Process	GO:0045597	positive regulation of cell differentiation		0.000406	10	250	TGFB1,GIMAP5,ADA,INPP5D,ETS1,GIMAP1,LYN,PF4,IL2RG,CD36
GO: Biological Process	GO:0043372	positive regulation of CD4-positive, alpha beta T cell differentiation		0.000419	3	14	GIMAP5,GIMAP1,IL2RG
GO: Biological Process	GO:0043269	regulation of ion transport		0.000438	6	90	TGFB1,GIMAP5,SGK1,GIMAP1,LYN,CAV1
GO: Biological Process	GO:0002683	negative regulation of immune system process		0.000438	6	90	TGFB1,GIMAP5,ADA,HMOX1,INPP5D,GIMAP1
GO: Biological Process	GO:0002443	leukocyte mediated immunity		0.000441	8	165	TGFB1,B2M,GIMAP5,HMOX1,INPP5D,GIMAP1,HLA-C,LYN
GO: Biological Process	GO:0050776	regulation of immune response		0.000446	10	253	TGFB1,B2M,GIMAP5,KLHL6,ADA,HMOX1,INPP5D,GIMAP1,HLA-C,LYN
GO: Biological Process	GO:0046631	alpha-beta T cell activation		0.000478	5	60	GIMAP5,ADA,GIMAP1,IL2RG,ELF4
GO: Biological Process	GO:0050864	regulation of B cell activation		0.000478	5	60	TGFB1,ADA,INPP5D,IL2RG,CD38
GO: Biological Process	GO:0031341	regulation of cell killing		0.000481	4	34	B2M,GIMAP5,GIMAP1,HLA-C
GO: Biological Process	GO:0030005	cellular di-, tri-valent inorganic cation homeostasis		0.000489	10	256	TGFB1,GIMAP5,TF,GIMAP1,LYN,EDNRB,PRND,CAV1,CD38,GPR12
GO: Biological Process	GO:0051924	regulation of calcium ion transport		0.000516	5	61	TGFB1,GIMAP5,GIMAP1,LYN,CAV1
GO: Biological Process	GO:0051249	regulation of lymphocyte activation		0.000517	8	169	TGFB1,GIMAP5,ADA,INPP5D,GIMAP1,IL2RG,CD38,CD47
GO: Biological Process	GO:0045907	positive regulation of vasoconstriction		0.000519	3	15	PTGS1,CAV1,CD38
GO: Biological Process	GO:0055074	calcium ion homeostasis		0.000534	9	213	TGFB1,GIMAP5,KDR,GIMAP1,LYN,EDNRB,CAV1,CD38,GPR12
GO: Biological Process	GO:0048534	hemopoietic or lymphoid organ development		0.000552	13	411	TGFB1,GIMAP5,KDR,ADA,INPP5D,ETS1,GIMAP1,LYN,PF4,GPR183,IL2RG,EPAS1,CD36
GO: Biological Process	GO:0007204	elevation of cytosolic calcium ion concentration		0.000565	7	131	TGFB1,GIMAP5,GIMAP1,LYN,EDNRB,CAV1,CD38
GO: Biological Process	GO:0002695	negative regulation of leukocyte activation		0.0006	5	63	TGFB1,GIMAP5,HMOX1,INPP5D,GIMAP1
GO: Biological Process	GO:0051240	positive regulation of multicellular organismal process		0.000604	10	263	TGFB1,GIMAP5,ADA,HMOX1,TF,GIMAP1,PF4,PTGS1,CAV1,CD38
GO: Biological Process	GO:0035295	tube development		0.000622	10	264	TGFB1,KDR,ADA,HHEX,PLXND1,IGF1,EPAS1,FLT1,ENG,NFIB
GO: Biological Process	GO:0016044	membrane organization		0.00064	14	472	TGFB1,GIMAP5,DYSF,TIE1,ELMO1,CD93,GIMAP1,EHD4,DNM3,STAB1,CAV2,CAV1,CD36,CD47
GO: Biological Process	GO:0002260	lymphocyte homeostasis		0.000668	4	37	TGFB1,GIMAP5,ADA,GIMAP1
GO: Biological Process	GO:0048871	multicellular organismal homeostasis		0.00069	6	98	GIMAP5,KDR,INPP5D,GIMAP1,EPAS1,CD38
GO: Biological Process	GO:0043619	regulation of transcription from RNA polymerase II promoter in response to oxidative stress		0.000693	2	4	HMOX1,EPAS1
GO: Biological Process	GO:0002686	negative regulation of leukocyte migration		0.000693	2	4	ADA,HMOX1
GO: Biological Process	GO:0033089	positive regulation of T cell differentiation in the thymus		0.000693	2	4	ADA,IL2RG
GO: Biological Process	GO:0001934	positive regulation of protein amino acid phosphorylation		0.000728	6	99	TGFB1,LYN,EDNRB,IGF1,CAV1,ENG
GO: Biological Process	GO:0001763	morphogenesis of a branching structure		0.000738	7	137	TGFB1,KDR,HHEX,PLXND1,IGF1,FLT1,ENG
GO: Biological Process	GO:0051480	cytosolic calcium ion homeostasis		0.000738	7	137	TGFB1,GIMAP5,GIMAP1,LYN,EDNRB,CAV1,CD38
GO: Biological Process	GO:0009967	positive regulation of signal transduction		0.00077	11	321	TGFB1,ADA,HMOX1,HHEX,PLK2,LYN,IGF1,CAV2,CAV1,FLT1,ENG
GO: Biological Process	GO:0050866	negative regulation of cell activation		0.000796	5	67	TGFB1,GIMAP5,HMOX1,INPP5D,GIMAP1
GO: Biological Process	GO:0006909	phagocytosis		0.000796	5	67	TGFB1,ELMO1,CD93,CD36,CD47
GO: Biological Process	GO:0002573	myeloid leukocyte differentiation		0.000809	6	101	TGFB1,GIMAP5,INPP5D,GIMAP1,PF4,CD36
GO: Biological Process	GO:0002706	regulation of lymphocyte mediated immunity		0.000851	5	68	TGFB1,B2M,GIMAP5,GIMAP1,HLA-C
GO: Biological Process	GO:0006915	apoptosis		0.000863	25	1173	TGFB1,B2M,GIMAP5,ELMO1,ADA,C8orf4,HMOX1,SGK1,SRGN,AHR,INPP5D,GIMAP1,HLA-C,EGLN3,EDNRB,PF4,ANXA1,DUSP1,IGF1,MEF2C,CAV1,CASP4,CD38,CD36,UACA
GO: Biological Process	GO:0045582	positive regulation of T cell differentiation		0.000902	4	40	GIMAP5,ADA,GIMAP1,IL2RG
GO: Biological Process	GO:0046634	regulation of alpha-beta T cell activation		0.000902	4	40	GIMAP5,ADA,GIMAP1,IL2RG
GO: Biological Process	GO:0043370	regulation of CD4-positive, alpha beta T cell differentiation		0.000909	3	18	GIMAP5,GIMAP1,IL2RG
GO: Biological Process	GO:0006939	smooth muscle contraction		0.00091	5	69	ADA,EDNRB,PTGS1,CAV1,FLT1
GO: Biological Process	GO:0002520	immune system development		0.000913	13	434	TGFB1,GIMAP5,KDR,ADA,INPP5D,ETS1,GIMAP1,LYN,PF4,GPR183,IL2RG,EPAS1,CD36
GO: Biological Process	GO:0010324	membrane invagination		0.000924	10	278	TGFB1,ELMO1,CD93,EHD4,DNM3,STAB1,CAV2,CAV1,CD36,CD47
GO: Biological Process	GO:0006897	endocytosis		0.000924	10	278	TGFB1,ELMO1,CD93,EHD4,DNM3,STAB1,CAV2,CAV1,CD36,CD47
GO: Biological Process	GO:0051272	positive regulation of cell motion		0.000943	6	104	TGFB1,KDR,ETS1,LYN,IGF1,FLT1
GO: Biological Process	GO:0043627	response to estrogen stimulus		0.000991	6	105	TGFB1,TIMP3,HMOX1,DUSP1,CAV1,CD38
GO: Biological Process	GO:0050818	regulation of coagulation		0.000991	4	41	ANXA2,CAV1,PLAU,PROCR
GO: Biological Process	GO:0006940	regulation of smooth muscle contraction		0.000991	4	41	ADA,PTGS1,CAV1,FLT1
GO: Biological Process	GO:0012501	programmed cell death		0.000998	25	1185	TGFB1,B2M,GIMAP5,ELMO1,ADA,C8orf4,HMOX1,SGK1,SRGN,AHR,INPP5D,GIMAP1,HLA-C,EGLN3,EDNRB,PF4,ANXA1,DUSP1,IGF1,MEF2C,CAV1,CASP4,CD38,CD36,UACA
GO: Biological Process	GO:0055065	metal ion homeostasis		0.001011	9	233	TGFB1,GIMAP5,KDR,GIMAP1,LYN,EDNRB,CAV1,CD38,GPR12
GO: Biological Process	GO:0046649	lymphocyte activation		0.001038	11	333	TGFB1,GIMAP5,ADA,INPP5D,GIMAP1,GPR183,IL2RG,CD38,LCP1,ELF4,CD47
GO: Biological Process	GO:0002718	regulation of cytokine production during immune response		0.001071	3	19	GIMAP5,HMOX1,GIMAP1
GO: Biological Process	GO:0001816	cytokine production		0.001074	9	235	TGFB1,GIMAP5,HMOX1,SRGN,INPP5D,FABP4,GIMAP1,LYN,PF4
GO: Biological Process	GO:0042327	positive regulation of phosphorylation		0.001093	6	107	TGFB1,LYN,EDNRB,IGF1,CAV1,ENG
GO: Biological Process	GO:0002313	mature B cell differentiation during immune response		0.001146	2	5	ADA,GPR183
GO: Biological Process	GO:0002246	healing during inflammatory response		0.001146	2	5	TGFB1,HMOX1
GO: Biological Process	GO:0043618	regulation of transcription from RNA polymerase II promoter in response to stress		0.001146	2	5	HMOX1,EPAS1
GO: Biological Process	GO:0002312	B cell activation during immune response		0.001146	2	5	ADA,GPR183
GO: Biological Process	GO:0045619	regulation of lymphocyte differentiation		0.001175	5	73	GIMAP5,ADA,INPP5D,GIMAP1,IL2RG
GO: Biological Process	GO:0002700	regulation of production of molecular mediator of immune response		0.001188	4	43	TGFB1,GIMAP5,HMOX1,GIMAP1
GO: Biological Process	GO:0043270	positive regulation of ion transport		0.001188	4	43	GIMAP5,SGK1,GIMAP1,CAV1
GO: Biological Process	GO:0010524	positive regulation of calcium ion transport into cytosol		0.00125	3	20	GIMAP5,GIMAP1,CAV1
GO: Biological Process	GO:0032570	response to progesterone stimulus		0.00125	3	20	TGFB1,CAV1,CD38
GO: Biological Process	GO:0045937	positive regulation of phosphate metabolic process		0.001262	6	110	TGFB1,LYN,EDNRB,IGF1,CAV1,ENG
GO: Biological Process	GO:0010562	positive regulation of phosphorus metabolic process		0.001262	6	110	TGFB1,LYN,EDNRB,IGF1,CAV1,ENG
GO: Biological Process	GO:0030003	cellular cation homeostasis		0.001271	10	290	TGFB1,GIMAP5,TF,GIMAP1,LYN,EDNRB,PRND,CAV1,CD38,GPR12
GO: Biological Process	GO:0032526	response to retinoic acid		0.001295	4	44	TIE1,TEK,DUSP1,CD38
GO: Biological Process	GO:0002708	positive regulation of lymphocyte mediated immunity		0.001295	4	44	B2M,GIMAP5,GIMAP1,HLA-C
GO: Biological Process	GO:0002705	positive regulation of leukocyte mediated immunity		0.001295	4	44	B2M,GIMAP5,GIMAP1,HLA-C
GO: Biological Process	GO:0009991	response to extracellular stimulus		0.001318	9	242	TGFB1,TIMP3,TIE1,HMOX1,TEK,LYN,DUSP1,CAV1,CD38
GO: Biological Process	GO:0051704	multi-organism process		0.001325	18	750	TGFB1,B2M,KDR,ADA,CD93,VIM,HLA-C,LYN,LYZ,RSAD2,LY96,IL2RG,STAB1,CAV1,CD38,FLT1,PLAU,CD47
GO: Biological Process	GO:0034101	erythrocyte homeostasis		0.001326	5	75	HMOX1,INPP5D,ETS1,LYN,EPAS1
GO: Biological Process	GO:0048545	response to steroid hormone stimulus		0.001355	8	196	TGFB1,TIMP3,HMOX1,FABP4,PTGS1,DUSP1,CAV1,CD38
GO: Biological Process	GO:0006809	nitric oxide biosynthetic process		0.00141	4	45	GIMAP5,GCHFR,GIMAP1,CAV1
GO: Biological Process	GO:0046632	alpha-beta T cell differentiation		0.00141	4	45	GIMAP5,ADA,GIMAP1,IL2RG
GO: Biological Process	GO:0008219	cell death		0.00142	26	1284	TGFB1,B2M,GIMAP5,ELMO1,ADA,C8orf4,HMOX1,SGK1,SRGN,AHR,INPP5D,GIMAP1,HLA-C,LYZ,EGLN3,EDNRB,PF4,ANXA1,DUSP1,IGF1,MEF2C,CAV1,CASP4,CD38,CD36,UACA
GO: Biological Process	GO:0032845	negative regulation of homeostatic process		0.001446	3	21	TGFB1,INPP5D,CD38
GO: Biological Process	GO:0016265	death		0.001517	26	1290	TGFB1,B2M,GIMAP5,ELMO1,ADA,C8orf4,HMOX1,SGK1,SRGN,AHR,INPP5D,GIMAP1,HLA-C,LYZ,EGLN3,EDNRB,PF4,ANXA1,DUSP1,IGF1,MEF2C,CAV1,CASP4,CD38,CD36,UACA
GO: Biological Process	GO:0046209	nitric oxide metabolic process		0.001531	4	46	GIMAP5,GCHFR,GIMAP1,CAV1
GO: Biological Process	GO:0042310	vasoconstriction		0.001531	4	46	EDNRB,PTGS1,CAV1,CD38
GO: Biological Process	GO:0001909	leukocyte mediated cytotoxicity		0.001531	4	46	B2M,GIMAP5,GIMAP1,HLA-C
GO: Biological Process	GO:0002697	regulation of immune effector process		0.001585	6	115	TGFB1,B2M,GIMAP5,HMOX1,GIMAP1,HLA-C
GO: Biological Process	GO:0022407	regulation of cell-cell adhesion		0.00166	4	47	TGFB1,ADA,FXYD5,CD47
GO: Biological Process	GO:0045639	positive regulation of myeloid cell differentiation		0.00166	4	47	INPP5D,ETS1,PF4,CD36
GO: Biological Process	GO:0010647	positive regulation of cell communication		0.001691	11	354	TGFB1,ADA,HMOX1,HHEX,PLK2,LYN,IGF1,CAV2,CAV1,FLT1,ENG
GO: Biological Process	GO:0043620	regulation of transcription in response to stress		0.001707	2	6	HMOX1,EPAS1
GO: Biological Process	GO:0007568	aging		0.001731	6	117	TGFB1,TIMP3,ADA,INPP5D,PTGS1,ENG
GO: Biological Process	GO:0002521	leukocyte differentiation		0.001741	9	252	TGFB1,GIMAP5,ADA,INPP5D,GIMAP1,PF4,GPR183,IL2RG,CD36
GO: Biological Process	GO:0043066	negative regulation of apoptosis		0.001889	12	414	GIMAP5,ADA,HMOX1,GIMAP1,EDNRB,PF4,ANXA1,DUSP1,IGF1,MEF2C,CAV1,CASP4
GO: Biological Process	GO:0002367	cytokine production during immune response		0.001896	3	23	GIMAP5,HMOX1,GIMAP1
GO: Biological Process	GO:0006874	cellular calcium ion homeostasis		0.001971	8	208	TGFB1,GIMAP5,GIMAP1,LYN,EDNRB,CAV1,CD38,GPR12
GO: Biological Process	GO:0050906	detection of stimulus involved in sensory perception		0.002082	5	83	LXN,RTP4,GNGT2,RTP3,TRPC3
GO: Biological Process	GO:0050900	leukocyte migration		0.002082	5	83	ADA,HMOX1,EDNRB,PF4,CD34
GO: Biological Process	GO:0043069	negative regulation of programmed cell death		0.002087	12	419	GIMAP5,ADA,HMOX1,GIMAP1,EDNRB,PF4,ANXA1,DUSP1,IGF1,MEF2C,CAV1,CASP4
GO: Biological Process	GO:0060548	negative regulation of cell death		0.002171	12	421	GIMAP5,ADA,HMOX1,GIMAP1,EDNRB,PF4,ANXA1,DUSP1,IGF1,MEF2C,CAV1,CASP4
GO: Biological Process	GO:0001776	leukocyte homeostasis		0.002249	4	51	TGFB1,GIMAP5,ADA,GIMAP1
GO: Biological Process	GO:0050870	positive regulation of T cell activation		0.002312	5	85	GIMAP5,ADA,GIMAP1,IL2RG,CD47
GO: Biological Process	GO:0006979	response to oxidative stress		0.002317	7	167	ADA,HMOX1,SEPP1,PTGS1,DUSP1,EPAS1,CD38
GO: Biological Process	GO:0045586	regulation of gamma-delta T cell differentiation		0.002373	2	7	GIMAP5,GIMAP1
GO: Biological Process	GO:0002922	positive regulation of humoral immune response		0.002373	2	7	GIMAP5,GIMAP1
GO: Biological Process	GO:0002335	mature B cell differentiation		0.002373	2	7	ADA,GPR183
GO: Biological Process	GO:0045588	positive regulation of gamma-delta T cell differentiation		0.002373	2	7	GIMAP5,GIMAP1
GO: Biological Process	GO:0002925	positive regulation of humoral immune response mediated by circulating immunoglobulin		0.002373	2	7	GIMAP5,GIMAP1
GO: Biological Process	GO:0046645	positive regulation of gamma-delta T cell activation		0.002373	2	7	GIMAP5,GIMAP1
GO: Biological Process	GO:0046643	regulation of gamma-delta T cell activation		0.002373	2	7	GIMAP5,GIMAP1
GO: Biological Process	GO:0042454	ribonucleoside catabolic process		0.002373	2	7	ADA,CDA
GO: Biological Process	GO:0009143	nucleoside triphosphate catabolic process		0.002423	3	25	ADA,ENPP3,ENTPD1
GO: Biological Process	GO:0043029	T cell homeostasis		0.002423	3	25	TGFB1,GIMAP5,GIMAP1
GO: Biological Process	GO:0001569	patterning of blood vessels		0.002423	3	25	PLXND1,FLT1,ENG
GO: Biological Process	GO:0007169	transmembrane receptor protein tyrosine kinase signaling pathway		0.002447	10	317	TGFB1,TIMP3,TIE1,KDR,HHEX,TEK,IGF1,DOK4,FLT1,FLT4
GO: Biological Process	GO:0006468	protein amino acid phosphorylation		0.00251	18	795	TGFB1,TIE1,KDR,YES1,ERG,SGK1,PRKCH,TEK,PLK2,LYN,ABI3,EDNRB,GMFG,IGF1,CAV1,FLT1,ENG,FLT4
GO: Biological Process	GO:0030098	lymphocyte differentiation		0.002561	7	170	TGFB1,GIMAP5,ADA,INPP5D,GIMAP1,GPR183,IL2RG
GO: Biological Process	GO:0033189	response to vitamin A		0.002591	4	53	TIE1,TEK,DUSP1,CD38
GO: Biological Process	GO:0031667	response to nutrient levels		0.002637	8	218	TGFB1,TIMP3,TIE1,HMOX1,TEK,DUSP1,CAV1,CD38
GO: Biological Process	GO:0050778	positive regulation of immune response		0.002734	7	172	B2M,GIMAP5,KLHL6,ADA,GIMAP1,HLA-C,LYN
GO: Biological Process	GO:0035150	regulation of tube size		0.002826	5	89	HMOX1,EDNRB,PTGS1,CAV1,CD38
GO: Biological Process	GO:0050880	regulation of blood vessel size		0.002826	5	89	HMOX1,EDNRB,PTGS1,CAV1,CD38
GO: Biological Process	GO:0051094	positive regulation of developmental process		0.002848	17	740	TGFB1,B2M,GIMAP5,ADA,HMOX1,INPP5D,ETS1,GIMAP1,HLA-C,LYN,PF4,IL2RG,DUSP1,CASP4,CD38,CD36,UACA
GO: Biological Process	GO:0044057	regulation of system process		0.002863	10	324	ADA,HMOX1,TF,EDNRB,PTGS1,CAV1,EPAS1,CD38,FLT1,ICA1
GO: Biological Process	GO:0002699	positive regulation of immune effector process		0.002968	4	55	B2M,GIMAP5,GIMAP1,HLA-C
GO: Biological Process	GO:0006793	phosphorus metabolic process		0.003015	23	1145	TGFB1,TIE1,KDR,YES1,ERG,SGK1,PRKCH,INPP5D,TEK,PLK2,LYN,ABI3,EDNRB,GMFG,DUSP1,IGF1,ENPP3,CAV1,FLT1,ENG,FLT4,PTPRB,PPAP2A
GO: Biological Process	GO:0006796	phosphate metabolic process		0.003015	23	1145	TGFB1,TIE1,KDR,YES1,ERG,SGK1,PRKCH,INPP5D,TEK,PLK2,LYN,ABI3,EDNRB,GMFG,DUSP1,IGF1,ENPP3,CAV1,FLT1,ENG,FLT4,PTPRB,PPAP2A
GO: Biological Process	GO:0043367	CD4-positive, alpha beta T cell differentiation		0.003033	3	27	GIMAP5,GIMAP1,IL2RG
GO: Biological Process	GO:0031401	positive regulation of protein modification process		0.003057	6	131	TGFB1,LYN,EDNRB,IGF1,CAV1,ENG
GO: Biological Process	GO:0006875	cellular metal ion homeostasis		0.003114	8	224	TGFB1,GIMAP5,GIMAP1,LYN,EDNRB,CAV1,CD38,GPR12
GO: Biological Process	GO:0045779	negative regulation of bone resorption		0.003141	2	8	INPP5D,CD38
GO: Biological Process	GO:0043094	cellular metabolic compound salvage		0.003141	2	8	ADA,CDA
GO: Biological Process	GO:0032689	negative regulation of interferon-gamma production		0.003141	2	8	GIMAP5,GIMAP1
GO: Biological Process	GO:0031579	membrane raft organization		0.003141	2	8	CAV2,CAV1
GO: Biological Process	GO:0042492	gamma-delta T cell differentiation		0.003141	2	8	GIMAP5,GIMAP1
GO: Biological Process	GO:0050863	regulation of T cell activation		0.003174	6	132	TGFB1,GIMAP5,ADA,GIMAP1,IL2RG,CD47
GO: Biological Process	GO:0003018	vascular process in circulatory system		0.003262	5	92	HMOX1,EDNRB,PTGS1,CAV1,CD38
GO: Biological Process	GO:0010742	macrophage derived foam cell differentiation		0.00337	3	28	TGFB1,PF4,CD36
GO: Biological Process	GO:0003012	muscle system process		0.003377	8	227	DYSF,ADA,HMOX1,EDNRB,PTGS1,IGF1,CAV1,FLT1
GO: Biological Process	GO:0048878	chemical homeostasis		0.003385	14	564	TGFB1,GIMAP5,KDR,HMOX1,FABP4,TF,GIMAP1,LYN,EDNRB,PRND,IGF1,CAV1,CD38,GPR12
GO: Biological Process	GO:0008285	negative regulation of cell proliferation		0.003434	11	388	TGFB1,IFITM3,HMOX1,INPP5D,ETS1,CAV2,CAV1,SLFN12,NFIB,CDH5,PPAP2A
GO: Biological Process	GO:0042110	T cell activation		0.003561	8	229	TGFB1,GIMAP5,ADA,GIMAP1,IL2RG,LCP1,ELF4,CD47
GO: Biological Process	GO:0009725	response to hormone stimulus		0.00357	11	390	TGFB1,TIMP3,HMOX1,SGK1,FABP4,LYN,PTGS1,ADCY4,DUSP1,CAV1,CD38
GO: Biological Process	GO:0046850	regulation of bone remodeling		0.003579	5	94	TGFB1,SRGN,INPP5D,RSAD2,CD38
GO: Biological Process	GO:0035239	tube morphogenesis		0.003627	7	181	TGFB1,KDR,HHEX,PLXND1,IGF1,FLT1,ENG
GO: Biological Process	GO:0042113	B cell activation		0.003678	6	136	TGFB1,ADA,INPP5D,GPR183,IL2RG,CD38
GO: Biological Process	GO:0051171	regulation of nitrogen compound metabolic process		0.003745	5	95	TGFB1,GIMAP5,GIMAP1,CAV1,ELF4
GO: Biological Process	GO:0051606	detection of stimulus		0.003951	6	138	LXN,RTP4,GNGT2,RTP3,LY96,TRPC3
GO: Biological Process	GO:0045579	positive regulation of B cell differentiation		0.00401	2	9	INPP5D,IL2RG
GO: Biological Process	GO:0009164	nucleoside catabolic process		0.00401	2	9	ADA,CDA
GO: Biological Process	GO:0030947	regulation of vascular endothelial growth factor receptor signaling pathway		0.00401	2	9	HHEX,FLT1
GO: Biological Process	GO:0002923	regulation of humoral immune response mediated by circulating immunoglobulin		0.00401	2	9	GIMAP5,GIMAP1
GO: Biological Process	GO:0051250	negative regulation of lymphocyte activation		0.004069	4	60	TGFB1,GIMAP5,INPP5D,GIMAP1
GO: Biological Process	GO:0051048	negative regulation of secretion		0.004069	4	60	ADA,HMOX1,SRGN,PTGS1
GO: Biological Process	GO:0002449	lymphocyte mediated immunity		0.004093	6	139	TGFB1,B2M,GIMAP5,INPP5D,GIMAP1,HLA-C
GO: Biological Process	GO:0045768	positive regulation of anti-apoptosis		0.004111	3	30	HMOX1,DUSP1,CAV1
GO: Biological Process	GO:0050819	negative regulation of coagulation		0.004111	3	30	ANXA2,PLAU,PROCR
GO: Biological Process	GO:0045580	regulation of T cell differentiation		0.004318	4	61	GIMAP5,ADA,GIMAP1,IL2RG
GO: Biological Process	GO:0042509	regulation of tyrosine phosphorylation of STAT protein		0.004515	3	31	LYN,IGF1,CAV1
GO: Biological Process	GO:0002285	lymphocyte activation during immune response		0.004515	3	31	ADA,GPR183,LCP1
GO: Biological Process	GO:0050801	ion homeostasis		0.004591	12	462	TGFB1,GIMAP5,KDR,HMOX1,TF,GIMAP1,LYN,EDNRB,PRND,CAV1,CD38,GPR12
GO: Biological Process	GO:0034103	regulation of tissue remodeling		0.004661	5	100	TGFB1,SRGN,INPP5D,RSAD2,CD38
GO: Biological Process	GO:0051051	negative regulation of transport		0.004698	6	143	TGFB1,ADA,HMOX1,SRGN,PTGS1,UACA
GO: Biological Process	GO:0042592	homeostatic process		0.004757	19	912	TGFB1,GIMAP5,PDIA5,KDR,ADA,HMOX1,INPP5D,ETS1,FABP4,TF,GIMAP1,LYN,EDNRB,PRND,IGF1,CAV1,EPAS1,CD38,GPR12
GO: Biological Process	GO:0051050	positive regulation of transport		0.004837	8	241	TGFB1,GIMAP5,SGK1,GIMAP1,CAV1,CD38,UACA,CD47
GO: Biological Process	GO:0022603	regulation of anatomical structure morphogenesis		0.004873	13	526	TGFB1,TIE1,KDR,HMOX1,HHEX,TEK,SIPA1,PF4,STAB1,CAV1,CD38,EMP1,CDA
GO: Biological Process	GO:0002712	regulation of B cell mediated immunity		0.004943	3	32	TGFB1,GIMAP5,GIMAP1
GO: Biological Process	GO:0051928	positive regulation of calcium ion transport		0.004943	3	32	GIMAP5,GIMAP1,CAV1
GO: Biological Process	GO:0002889	regulation of immunoglobulin mediated immune response		0.004943	3	32	TGFB1,GIMAP5,GIMAP1
GO: Biological Process	GO:0030166	proteoglycan biosynthetic process		0.004943	3	32	IGF1,MAN1C1,CSGALNACT1
GO: Biological Process	GO:0030888	regulation of B cell proliferation		0.004943	3	32	ADA,INPP5D,CD38
GO: Biological Process	GO:0033138	positive regulation of peptidyl-serine phosphorylation		0.004976	2	10	TGFB1,CAV1
GO: Biological Process	GO:0002720	positive regulation of cytokine production during immune response		0.004976	2	10	GIMAP5,GIMAP1
GO: Biological Process	GO:0043129	surfactant homeostasis		0.004976	2	10	KDR,EPAS1
GO: Biological Process	GO:0046629	gamma-delta T cell activation		0.004976	2	10	GIMAP5,GIMAP1
GO: Biological Process	GO:0048875	chemical homeostasis within a tissue		0.004976	2	10	KDR,EPAS1
GO: Biological Process	GO:0001906	cell killing		0.005419	4	65	B2M,GIMAP5,GIMAP1,HLA-C
GO: Biological Process	GO:0007519	skeletal muscle tissue development		0.005546	6	148	TGFB1,VAMP5,IGF1,MEF2C,CAV2,CAV1
GO: Biological Process	GO:0060538	skeletal muscle organ development		0.005914	6	150	TGFB1,VAMP5,IGF1,MEF2C,CAV2,CAV1
GO: Biological Process	GO:0034656	nucleobase, nucleoside and nucleotide catabolic process		0.006039	2	11	ADA,CDA
GO: Biological Process	GO:0034655	nucleobase, nucleoside, nucleotide and nucleic acid catabolic process		0.006039	2	11	ADA,CDA
GO: Biological Process	GO:0002467	germinal center formation		0.006039	2	11	KLHL6,ADA
GO: Biological Process	GO:0001916	positive regulation of T cell mediated cytotoxicity		0.006039	2	11	B2M,HLA-C
GO: Biological Process	GO:0016192	vesicle-mediated transport		0.00623	15	669	TGFB1,ELMO1,HMOX1,CD93,VAMP5,LYN,EHD4,DNM3,STAB1,CAV2,CAV1,EXOC3L,CD36,RASSF9,CD47
GO: Biological Process	GO:0030218	erythrocyte differentiation		0.006357	4	68	INPP5D,ETS1,LYN,EPAS1
GO: Biological Process	GO:0030193	regulation of blood coagulation		0.00637	3	35	ANXA2,CAV1,PLAU
GO: Biological Process	GO:0070666	regulation of mast cell proliferation		0.00637	3	35	ADA,INPP5D,CD38
GO: Biological Process	GO:0070662	mast cell proliferation		0.00637	3	35	ADA,INPP5D,CD38
GO: Biological Process	GO:0007260	tyrosine phosphorylation of STAT protein		0.00637	3	35	LYN,IGF1,CAV1
GO: Biological Process	GO:0045428	regulation of nitric oxide biosynthetic process		0.00637	3	35	GIMAP5,GIMAP1,CAV1
GO: Biological Process	GO:0001817	regulation of cytokine production		0.006391	7	201	TGFB1,GIMAP5,HMOX1,SRGN,INPP5D,GIMAP1,PF4
GO: Biological Process	GO:0046849	bone remodeling		0.006441	5	108	TGFB1,SRGN,INPP5D,RSAD2,CD38
GO: Biological Process	GO:0003013	circulatory system process		0.006588	8	254	ADA,HMOX1,EDNRB,PTGS1,CAV1,EPAS1,CD38,FLI1
GO: Biological Process	GO:0008015	blood circulation		0.006588	8	254	ADA,HMOX1,EDNRB,PTGS1,CAV1,EPAS1,CD38,FLI1
GO: Biological Process	GO:0019229	regulation of vasoconstriction		0.006894	3	36	PTGS1,CAV1,CD38
GO: Biological Process	GO:0007259	JAK-STAT cascade		0.007039	4	70	LYN,IGF1,CAV1,NMI
GO: Biological Process	GO:0030183	B cell differentiation		0.007039	4	70	ADA,INPP5D,GPR183,IL2RG
GO: Biological Process	GO:0009719	response to endogenous stimulus		0.007081	11	428	TGFB1,TIMP3,HMOX1,SGK1,FABP4,LYN,PTGS1,ADCY4,DUSP1,CAV1,CD38
GO: Biological Process	GO:0045648	positive regulation of erythrocyte differentiation		0.007195	2	12	INPP5D,ETS1
GO: Biological Process	GO:0042522	regulation of tyrosine phosphorylation of Stat5 protein		0.007195	2	12	IGF1,CAV1
GO: Biological Process	GO:0046902	regulation of mitochondrial membrane permeability		0.007195	2	12	GIMAP5,GIMAP1
GO: Biological Process	GO:0001933	negative regulation of protein amino acid phosphorylation		0.007444	3	37	TGFB1,CAV1,ENG
GO: Biological Process	GO:0045767	regulation of anti-apoptosis		0.007444	3	37	HMOX1,DUSP1,CAV1
GO: Biological Process	GO:0001932	regulation of protein amino acid phosphorylation		0.007568	6	158	TGFB1,LYN,EDNRB,IGF1,CAV1,ENG
GO: Biological Process	GO:0031347	regulation of defense response		0.007568	6	158	GIMAP5,ADA,FABP4,GIMAP1,UACA,CD47
GO: Cellular Component	GO:0031226	intrinsic to plasma membrane		0	40	1303	TIE1,RASGRP3,MPP1,KDR,LYVE1,APLNR,VAMP5,TEK,HLA-C,LYN,GPIHBP1,TM4SF1,EDNRB,GPR183,IL1R1,IL2RG,CLEC1A,ENPP3,VSIG2,STAB1,CAV2,CAV1,ENTPD1,CD36,FLT1,ENG,FLT4,FLRT3,FLRT2,GPR12,LPAR4,GPR97,TRPC3,CD200,PTPRB,CD97,ICAM2,PROCR,PPAP2A,CD47
GO: Cellular Component	GO:0005887	integral to plasma membrane		0	39	1277	TIE1,RASGRP3,MPP1,KDR,LYVE1,APLNR,VAMP5,TEK,HLA-C,LYN,TM4SF1,EDNRB,GPR183,IL1R1,IL2RG,CLEC1A,ENPP3,VSIG2,STAB1,CAV2,CAV1,ENTPD1,CD36,FLT1,ENG,FLT4,FLRT3,FLRT2,GPR12,LPAR4,GPR97,TRPC3,CD200,PTPRB,CD97,ICAM2,PROCR,PPAP2A,CD47
GO: Cellular Component	GO:0031091	platelet alpha granule		0.000002	7	58	TGFB1,SRGN,F8,PF4,IGF1,PECAM1,CD36
GO: Cellular Component	GO:0044421	extracellular region part		0.000012	26	1002	TGFB1,EGFL7,TIMP3,ADA,HMOX1,SPARCL1,SEPP1,SRGN,TF,F8,TFPI,LYZ,GPIHBP1,PF4,LY96,CD109,ANXA2,IGF1,PECAM1,ENTPD1,FLT1,LGALS8,ENG,FLRT3,FLRT2,CD97
GO: Cellular Component	GO:0009986	cell surface		0.00003	14	370	TGFB1,ADA,CD93,HLA-C,GPIHBP1,IL2RG,CAV2,CAV1,CD38,CD36,CD34,ENG,GPM6A,ROBO4
GO: Cellular Component	GO:0005615	extracellular space		0.000055	23	904	TGFB1,EGFL7,TIMP3,ADA,HMOX1,SPARCL1,SEPP1,SRGN,TF,F8,TFPI,LYZ,GPIHBP1,PF4,LY96,CD109,ANXA2,IGF1,PECAM1,FLT1,LGALS8,ENG,CD97
GO: Cellular Component	GO:0005885	Arp2/3 protein complex		0.000058	3	8	ARPC3,ARPC1B,ARPC5
GO: Cellular Component	GO:0031093	platelet alpha granule lumen		0.000077	5	43	TGFB1,SRGN,F8,PF4,IGF1
GO: Cellular Component	GO:0031410	cytoplasmic vesicle		0.000086	19	686	TGFB1,DYSF,IFITM3,CD93,APLNR,SRGN,GCHFR,TF,F8,PF4,ANXA2,IGF1,PECAM1,CAV2,CAV1,EXOC3L,CD36,RASSF9,ICA1
GO: Cellular Component	GO:0060205	cytoplasmic membrane-bounded vesicle lumen		0.000106	5	46	TGFB1,SRGN,F8,PF4,IGF1
GO: Cellular Component	GO:0031983	vesicle lumen		0.000131	5	48	TGFB1,SRGN,F8,PF4,IGF1
GO: Cellular Component	GO:0031982	vesicle		0.000147	19	715	TGFB1,DYSF,IFITM3,CD93,APLNR,SRGN,GCHFR,TF,F8,PF4,ANXA2,IGF1,PECAM1,CAV2,CAV1,EXOC3L,CD36,RASSF9,ICA1
GO: Cellular Component	GO:0030141	secretory granule		0.000201	10	241	TGFB1,SRGN,TF,F8,PF4,IGF1,PECAM1,EXOC3L,CD36,ICA1
GO: Cellular Component	GO:0048471	perinuclear region of cytoplasm		0.000253	11	296	RASGRP3,RASIP1,TF,SIPA1,LYN,ANXA2,DNM3,ENPP3,CAV2,CAV1,UACA
GO: Cellular Component	GO:0016023	cytoplasmic membrane-bounded vesicle		0.000323	17	638	TGFB1,DYSF,IFITM3,CD93,SRGN,GCHFR,TF,F8,PF4,ANXA2,IGF1,PECAM1,CAV2,EXOC3L,CD36,RASSF9,ICA1
GO: Cellular Component	GO:0031988	membrane-bounded vesicle		0.000444	17	656	TGFB1,DYSF,IFITM3,CD93,SRGN,GCHFR,TF,F8,PF4,ANXA2,IGF1,PECAM1,CAV2,EXOC3L,CD36,RASSF9,ICA1
GO: Cellular Component	GO:0044433	cytoplasmic vesicle part		0.000677	10	281	TGFB1,DYSF,SRGN,F8,PF4,IGF1,PECAM1,CD36,RASSF9,ICA1
GO: Cellular Component	GO:0045121	membrane raft		0.000894	7	149	HMOX1,SDPR,LYN,PECAM1,CAV2,CAV1,CD36
GO: Cellular Component	GO:0005901	caveola		0.001998	4	52	HMOX1,SDPR,CAV2,CAV1
GO: Cellular Component	GO:0005624	membrane fraction		0.002473	19	904	MPP1,LYVE1,HMOX1,YES1,LYN,EDNRB,PTGS1,ANXA2,VSIG2,CAV2,CAV1,CD38,CD36,ENG,EMP1,MGAT2,CDH5,UACA,PPAP2A
GO: Cellular Component	GO:0000267	cell fraction		0.002631	23	1192	MPP1,LYVE1,HMOX1,YES1,FABP4,GCHFR,LYN,EDNRB,PTGS1,ANXA2,PECAM1,VSIG2,CAV2,CAV1,CD38,CD36,ENG,EMP1,MGAT2,CSGALNACT1,CDH5,UACA,PPAP2A
GO: Cellular Component	GO:0005626	insoluble fraction		0.003623	19	936	MPP1,LYVE1,HMOX1,YES1,LYN,EDNRB,PTGS1,ANXA2,VSIG2,CAV2,CAV1,CD38,CD36,ENG,EMP1,MGAT2,CDH5,UACA,PPAP2A
GO: Cellular Component	GO:0031092	platelet alpha granule membrane		0.00449	2	10	PECAM1,CD36
Mouse Phenotype	MP:0000259	abnormal vascular development		0	25	335	TGFB1,EGFL7,TIMP3,TIE1,TLL1,KDR,AHR,ETS1,HHEX,TEK,VIM,PTGS1,ANXA2,PLXND1,HEG1,MEF2C,EPAS1,FLI1,FLT1,ENG,FLT4,PLAU,CDH5,PTPRB,ROBO4
Mouse Phenotype	MP:0000260	abnormal angiogenesis		0	19	209	EGFL7,TIMP3,TIE1,KDR,AHR,ETS1,TEK,VIM,PTGS1,ANXA2,PLXND1,EPAS1,FLT1,ENG,FLT4,PLAU,CDH5,PTPRB,ROBO4
Mouse Phenotype	MP:0003542	abnormal vascular endothelial cell development		0	8	25	TGFB1,TIE1,KDR,PLXND1,HEG1,MEF2C,FLT1,CDH5
Mouse Phenotype	MP:0001790	abnormal immune system physiology		0	53	1458	TGFB1,BCL6B,B2M,GIMAP5,TIMP3,RASGRP3,PON2,GIMAP4,KLHL6,ADA,LYVE1,HMOX1,CD93,SEPP1,AHR,INPP5D,ETS1,VIM,HLA-C,TFPI,LYN,LYZ,EDNRB,RSAD2,GPR183,LY96,PTGS1,IL1R1,IL2RG,ANXA1,DUSP1,HEG1,MEF2C,PECAM1,CAV1,CASP4,B3GNT2,CD38,ENTPD1,CD36,FLI1,FLT1,FLT4,ELF4,ELK3,PLAU,MGAT2,CD200,CD97,ICAM2,PROCR,CD47,ICA1
Mouse Phenotype	MP:0001614	abnormal blood vessel morphology		0	32	666	TGFB1,EGFL7,TIMP3,TIE1,TLL1,PON2,KDR,HMOX1,SOX18,AHR,ETS1,HHEX,FABP4,TEK,VIM,LYZ,EDNRB,PTGS1,ANXA2,PLXND1,HEG1,MEF2C,PECAM1,EPAS1,FLI1,FLT1,ENG,FLT4,PLAU,CDH5,PTPRB,ROBO4
Mouse Phenotype	MP:0001544	abnormal cardiovascular system physiology		0	40	987	TGFB1,B2M,EGFL7,TIMP3,TIE1,TLL1,PON2,KDR,LYVE1,HMOX1,SOX18,APLNR,AHR,ETS1,FABP4,TEK,VIM,TFPI,LYZ,EGLN3,EDNRB,PTGS1,PLXND1,DUSP1,HEG1,IGF1,MEF2C,PECAM1,CAV1,EPAS1,ENTPD1,CD36,FLI1,ENG,FLT4,ELK3,PLAU,MGAT2,CDH5,ROBO4
Mouse Phenotype	MP:0002925	abnormal cardiovascular development		0.000001	27	527	TGFB1,EGFL7,TIMP3,TIE1,TLL1,KDR,AHR,ETS1,HHEX,TEK,VIM,EDNRB,PTGS1,ANXA2,PLXND1,HEG1,MEF2C,EPAS1,FLI1,FLT1,ENG,FLT4,FLRT3,PLAU,CDH5,PTPRB,ROBO4
Mouse Phenotype	MP:0000249	abnormal blood vessel physiology		0.000003	18	279	TGFB1,PON2,KDR,HMOX1,SOX18,ETS1,FABP4,VIM,LYZ,EDNRB,PECAM1,CAV1,EPAS1,ENTPD1,ENG,ELK3,PLAU,ROBO4
Mouse Phenotype	MP:0000263	absent organized vascular network		0.000007	4	8	TIE1,KDR,TEK,PTPRB
Mouse Phenotype	MP:0002127	abnormal cardiovascular system morphology		0.000009	39	1076	TGFB1,EGFL7,TIMP3,TIE1,TLL1,PON2,KDR,LYVE1,HMOX1,SOX18,AHR,ETS1,HHEX,FABP4,TEK,VIM,TFPI,LYZ,EDNRB,PTGS1,ANXA2,PLXND1,HEG1,MEF2C,PECAM1,CAV1,EPAS1,ENTPD1,CD36,FLI1,FLT1,ENG,FLT4,FLRT3,ELK3,PLAU,CDH5,PTPRB,ROBO4
Mouse Phenotype	MP:0001651	necrosis		0.00001	8	58	TGFB1,TIE1,KDR,ADA,TEK,IL1R1,ENG,PLAU
Mouse Phenotype	MP:0002420	abnormal adaptive immunity		0.00001	36	955	TGFB1,BCL6B,B2M,RASGRP3,PON2,GIMAP4,KLHL6,ADA,CD93,AHR,INPP5D,ETS1,VIM,HLA-C,LYN,LYZ,RSAD2,GPR183,LY96,IL1R1,IL2RG,ANXA1,MEF2C,PECAM1,B3GNT2,CD38,ENTPD1,CD36,FLI1,FLT1,ELF4,PLAU,CD200,ICAM2,CD47,ICA1
Mouse Phenotype	MP:0002419	abnormal innate immunity		0.000011	20	369	PON2,CD93,AHR,INPP5D,TFPI,LYN,LYZ,LY96,IL1R1,IL2RG,ANXA1,DUSP1,MEF2C,B3GNT2,ENTPD1,CD36,FLT1,PLAU,CD200,PROCR
Mouse Phenotype	MP:0000685	abnormal immune system morphology		0.000012	45	1350	TGFB1,BCL6B,B2M,GIMAP5,TIMP3,RASGRP3,KLHL6,ADA,LYVE1,HMOX1,YES1,ERG,SOX18,SRGN,AHR,INPP5D,ETS1,HHEX,SIPA1,HLA-C,LYN,LYZ,EGLN3,RSAD2,GPR183,LY96,PTGS1,IL1R1,IL2RG,HEG1,MEF2C,PECAM1,B3GNT2,EPAS1,CD38,FLI1,CD34,FLT4,ELF4,ELK3,PLAU,MGAT2,CD200,CD97,CD47
Mouse Phenotype	MP:0008721	abnormal chemokine level		0.000012	6	29	AHR,LYN,LYZ,IL1R1,DUSP1,CD36
Mouse Phenotype	MP:0002123	abnormal hematopoiesis		0.000012	45	1353	TGFB1,BCL6B,B2M,GIMAP5,TIMP3,RASGRP3,KDR,KLHL6,ADA,HMOX1,YES1,ERG,SRGN,AHR,INPP5D,ETS1,HHEX,TEK,TF,SIPA1,HLA-C,LYN,LYZ,EGLN3,RSAD2,PF4,GPR183,LY96,IL1R1,IL2RG,MEF2C,B3GNT2,EPAS1,CD38,ENTPD1,FLI1,CD34,ENG,ELF4,PLAU,MGAT2,CD200,CD97,PROCR,CD47
Mouse Phenotype	MP:0002429	abnormal blood cell morphology/development		0.000016	45	1367	TGFB1,BCL6B,B2M,GIMAP5,TIMP3,RASGRP3,KDR,KLHL6,ADA,HMOX1,YES1,ERG,SRGN,AHR,INPP5D,ETS1,HHEX,TEK,TF,SIPA1,HLA-C,LYN,LYZ,EGLN3,RSAD2,PF4,GPR183,LY96,IL1R1,IL2RG,MEF2C,B3GNT2,EPAS1,CD38,ENTPD1,FLI1,CD34,ENG,ELF4,PLAU,MGAT2,CD200,CD97,PROCR,CD47
Mouse Phenotype	MP:0002421	abnormal cell-mediated immunity		0.000024	35	952	TGFB1,BCL6B,B2M,RASGRP3,PON2,GIMAP4,ADA,CD93,AHR,INPP5D,ETS1,VIM,HLA-C,LYN,LYZ,RSAD2,GPR183,LY96,IL1R1,IL2RG,ANXA1,MEF2C,PECAM1,B3GNT2,CD38,ENTPD1,CD36,FLI1,FLT1,ELF4,PLAU,CD200,ICAM2,CD47,ICA1
Mouse Phenotype	MP:0004787	abnormal dorsal aorta morphology		0.000032	8	68	TLL1,KDR,TEK,MEF2C,FLT1,ENG,FLT4,CDH5
Mouse Phenotype	MP:0001622	abnormal vasculogenesis		0.000032	7	50	TIE1,KDR,HHEX,TEK,HEG1,CDH5,PTPRB
Mouse Phenotype	MP:0005385	cardiovascular system phenotype		0.000032	45	1402	TGFB1,B2M,EGFL7,TIMP3,TIE1,TLL1,PON2,KDR,LYVE1,HMOX1,SOX18,APLNR,AHR,ETS1,HHEX,FABP4,TEK,VIM,TFPI,LYZ,EGLN3,EDNRB,PTGS1,ANXA2,PLXND1,DUSP1,HEG1,IGF1,MEF2C,PECAM1,CAV1,EPAS1,ENTPD1,CD36,FLI1,FLT1,ENG,FLT4,FLRT3,ELK3,PLAU,MGAT2,CDH5,PTPRB,ROBO4
Mouse Phenotype	MP:0002442	abnormal leukocyte physiology		0.000042	34	936	TGFB1,BCL6B,B2M,RASGRP3,PON2,GIMAP4,ADA,CD93,AHR,INPP5D,ETS1,VIM,HLA-C,LYN,LYZ,RSAD2,GPR183,LY96,IL1R1,IL2RG,ANXA1,MEF2C,PECAM1,B3GNT2,CD38,ENTPD1,CD36,FLI1,FLT1,ELF4,PLAU,CD200,ICAM2,ICA1
Mouse Phenotype	MP:0004038	lymphangiectasis		0.00006	3	5	LYVE1,HEG1,ELK3
Mouse Phenotype	MP:0001819	abnormal immune cell physiology		0.000061	34	952	TGFB1,BCL6B,B2M,RASGRP3,PON2,GIMAP4,ADA,CD93,AHR,INPP5D,ETS1,VIM,HLA-C,LYN,LYZ,RSAD2,GPR183,LY96,IL1R1,IL2RG,ANXA1,MEF2C,PECAM1,B3GNT2,CD38,ENTPD1,CD36,FLI1,FLT1,ELF4,PLAU,CD200,ICAM2,ICA1
Mouse Phenotype	MP:0009676	abnormal hemostasis		0.000062	13	197	TGFB1,HMOX1,AHR,INPP5D,F8,TFPI,PF4,PTGS1,ANXA2,ENTPD1,PLAU,MGAT2,PROCR
Mouse Phenotype	MP:0002551	abnormal blood coagulation		0.000062	13	197	TGFB1,HMOX1,AHR,INPP5D,F8,TFPI,PF4,PTGS1,ANXA2,ENTPD1,PLAU,MGAT2,PROCR
Mouse Phenotype	MP:0003828	pulmonary edema		0.000064	5	24	TIMP3,TIE1,AHR,DUSP1,PECAM1
Mouse Phenotype	MP:0003659	abnormal lymph circulation		0.00007	4	13	LYVE1,HEG1,FLT4,ELK3
Mouse Phenotype	MP:0001879	abnormal lymphatic vessel morphology		0.000079	5	25	LYVE1,SOX18,HEG1,FLT4,ELK3
Mouse Phenotype	MP:0005048	thrombosis		0.000103	8	80	TGFB1,HMOX1,AHR,TFPI,PF4,ANXA2,PLAU,PROCR
Mouse Phenotype	MP:0002441	abnormal granulocyte morphology		0.000104	15	267	BCL6B,GIMAP5,TIMP3,ADA,HMOX1,SRGN,INPP5D,SIPA1,LYN,LYZ,IL1R1,IL2RG,MEF2C,CD34,CD97
Mouse Phenotype	MP:0003543	abnormal vascular endothelial cell differentiation		0.000119	3	6	TGFB1,KDR,FLT1
Mouse Phenotype	MP:0002128	abnormal blood circulation		0.000152	21	480	TIE1,KDR,LYVE1,SOX18,ETS1,TEK,VIM,TFPI,LYZ,EDNRB,PTGS1,PLXND1,HEG1,CAV1,EPAS1,ENTPD1,FLI1,ENG,FLT4,ELK3,MGAT2
Mouse Phenotype	MP:0002133	abnormal respiratory system physiology		0.000168	24	595	TGFB1,TIMP3,TIE1,ADA,HMOX1,YES1,AHR,LYZ,EDNRB,PTGS1,IL1R1,IL2RG,DUSP1,HEG1,IGF1,MEF2C,PECAM1,CAV1,ENG,NFIB,ELK3,PLAU,ICAM2,KLF7
Mouse Phenotype	MP:0008713	abnormal cytokine level		0.000182	13	219	TGFB1,B2M,HMOX1,AHR,INPP5D,LYN,LYZ,IL1R1,DUSP1,CASP4,CD36,PLAU,CD200
Mouse Phenotype	MP:0009642	abnormal blood homeostasis		0.000199	42	1365	TGFB1,DYSF,PON2,ADA,HMOX1,SGK1,SOX18,AHR,INPP5D,ABCG2,FABP4,TF,VIM,F8,TFPI,LYZ,GPIHBP1,EGLN3,EDNRB,PF4,PTGS1,SAT1,IL1R1,IL2RG,ANXA2,PLXND1,DUSP1,IGF1,CAV1,CASP4,EPAS1,CD38,ENTPD1,CD36,NFIB,NPL,GPR12,PLAU,MGAT2,PROCR,PPAP2A,KLF7
Mouse Phenotype	MP:0008835	abnormal intercellular signaling peptide or protein level		0.000217	13	223	TGFB1,B2M,HMOX1,AHR,INPP5D,LYN,LYZ,IL1R1,DUSP1,CASP4,CD36,PLAU,CD200
Mouse Phenotype	MP:0008250	abnormal myeloid leukocyte morphology		0.000224	20	457	TGFB1,BCL6B,B2M,GIMAP5,TIMP3,ADA,HMOX1,SRGN,AHR,INPP5D,HHEX,SIPA1,LYN,LYZ,IL1R1,IL2RG,MEF2C,CD34,CD200,CD97
Mouse Phenotype	MP:0003227	abnormal vascular branching morphogenesis		0.000231	5	31	TIMP3,TIE1,KDR,ETS1,TEK
Mouse Phenotype	MP:0002398	abnormal bone marrow cell morphology/development		0.00026	31	895	TGFB1,BCL6B,B2M,GIMAP5,KLHL6,ADA,ERG,INPP5D,ETS1,HHEX,TF,SIPA1,LYN,LYZ,RSAD2,PF4,GPR183,LY96,IL1R1,IL2RG,MEF2C,B3GNT2,EPAS1,ENTPD1,FLI1,CD34,ELF4,PLAU,MGAT2,ICAM2,PROCR
Mouse Phenotype	MP:0003229	abnormal vitelline vasculature		0.00028	11	170	TGFB1,TIE1,KDR,TEK,EDNRB,MEF2C,EPAS1,ENG,FLT4,CDH5,PTPRB
Mouse Phenotype	MP:0005388	respiratory system phenotype		0.000303	29	819	TGFB1,TIMP3,TIE1,ADA,HMOX1,YES1,AHR,INPP5D,HHEX,LYZ,EDNRB,PTGS1,IL1R1,IL2RG,DUSP1,HEG1,IGF1,MEF2C,PECAM1,CAV2,CAV1,B3GNT2,ENTPD1,ENG,NFIB,ELK3,PLAU,ICAM2,KLF7
Mouse Phenotype	MP:0001179	thick alveolar septum		0.000314	5	33	TIE1,DUSP1,CAV2,CAV1,NFIB
Mouse Phenotype	MP:0001718	abnormal yolk sac morphology		0.000335	13	233	TGFB1,TIE1,KDR,TEK,TFPI,EDNRB,MEF2C,EPAS1,FLI1,ENG,FLT4,CDH5,PTPRB
Mouse Phenotype	MP:0002483	abnormal acute phase protein physiology		0.00035	4	19	TFPI,IL1R1,PLAU,PROCR
Mouse Phenotype	MP:0008246	abnormal leukocyte morphology		0.000403	35	1090	TGFB1,BCL6B,B2M,GIMAP5,TIMP3,RASGRP3,KLHL6,ADA,HMOX1,ERG,SRGN,AHR,INPP5D,ETS1,HHEX,SIPA1,HLA-C,LYN,LYZ,RSAD2,GPR183,LY96,IL1R1,IL2RG,MEF2C,B3GNT2,CD38,FLI1,CD34,ELF4,PLAU,MGAT2,CD200,CD97,CD47
Mouse Phenotype	MP:0002225	abnormal spleen cellularity		0.000424	12	208	TGFB1,GIMAP5,KLHL6,ADA,HMOX1,AHR,INPP5D,SIPA1,LYN,EGLN3,IL2RG,FLI1
Mouse Phenotype	MP:0002488	abnormal phagocyte physiology		0.000437	16	338	PON2,CD93,AHR,INPP5D,LYN,LYZ,LY96,IL1R1,ANXA1,MEF2C,B3GNT2,ENTPD1,CD36,FLT1,PLAU,CD200
Mouse Phenotype	MP:0002723	abnormal immune serum protein physiology		0.000444	25	674	TGFB1,B2M,TIMP3,RASGRP3,ADA,HMOX1,AHR,INPP5D,TFPI,LYN,LYZ,RSAD2,GPR183,LY96,IL1R1,IL2RG,DUSP1,PECAM1,CASP4,B3GNT2,CD36,FLI1,PLAU,CD200,PROCR
Mouse Phenotype	MP:0000322	increased granulocyte number		0.000458	11	180	GIMAP5,TIMP3,ADA,HMOX1,INPP5D,SIPA1,LYN,LYZ,IL2RG,MEF2C,CD97
Mouse Phenotype	MP:0002139	abnormal liver/biliary system physiology		0.000464	14	273	TGFB1,TIMP3,ADA,HMOX1,SEPP1,AHR,ABCG2,FABP4,LYN,LYZ,SAT1,PECAM1,CAV1,GPR12
Mouse Phenotype	MP:0003544	abnormal vascular endothelial cell migration		0.000481	3	9	KDR,PLXND1,FLT1
Mouse Phenotype	MP:0000716	abnormal immune system cell morphology		0.000491	35	1101	TGFB1,BCL6B,B2M,GIMAP5,TIMP3,RASGRP3,KLHL6,ADA,HMOX1,ERG,SRGN,AHR,INPP5D,ETS1,HHEX,SIPA1,HLA-C,LYN,LYZ,RSAD2,GPR183,LY96,IL1R1,IL2RG,MEF2C,B3GNT2,CD38,FLI1,CD34,ELF4,PLAU,MGAT2,CD200,CD97,CD47
Mouse Phenotype	MP:0000420	ruffled hair		0.000525	4	21	TIMP3,YES1,LYZ,ENG
Mouse Phenotype	MP:0008469	abnormal protein level		0.000533	17	379	TGFB1,B2M,DYSF,PON2,ADA,HMOX1,AHR,INPP5D,LYN,LYZ,IL1R1,DUSP1,CASP4,CD36,PLAU,MGAT2,CD200
Mouse Phenotype	MP:0002522	abnormal chemotactic factor physiology		0.000541	6	56	AHR,LYN,LYZ,IL1R1,DUSP1,CD36
Mouse Phenotype	MP:0000609	abnormal liver physiology		0.000634	13	249	TGFB1,TIMP3,ADA,HMOX1,SEPP1,AHR,FABP4,LYN,LYZ,SAT1,PECAM1,CAV1,GPR12
Mouse Phenotype	MP:0002224	abnormal spleen size		0.000662	19	459	TGFB1,B2M,GIMAP5,KLHL6,ADA,HMOX1,YES1,AHR,INPP5D,ETS1,SIPA1,LYN,LYZ,EGLN3,PTGS1,IL2RG,EPAS1,FLI1,MGAT2
Mouse Phenotype	MP:0001785	edema		0.00069	14	284	TGFB1,EGFL7,TIMP3,TIE1,SOX18,AHR,ETS1,HHEX,TEK,DUSP1,HEG1,PECAM1,ENG,FLT4
Mouse Phenotype	MP:0001634	internal hemorrhage		0.000704	12	220	TIE1,KDR,TEK,VIM,TFPI,LYZ,EDNRB,PLXND1,HEG1,FLI1,ENG,FLT4
Mouse Phenotype	MP:0005602	decreased angiogenesis		0.000718	6	59	EGFL7,TIE1,TEK,PLXND1,ENG,CDH5
Mouse Phenotype	MP:0008071	absent B cells		0.000718	6	59	B2M,INPP5D,ETS1,LYN,LYZ,IL2RG
Mouse Phenotype	MP:0002413	abnormal megakaryocyte progenitor cell morphology		0.00074	10	161	GIMAP5,ERG,LYN,LYZ,PF4,IL2RG,ENTPD1,FLI1,ICAM2,PROCR
Mouse Phenotype	MP:0002425	altered susceptibility to autoimmune disorder		0.000756	11	191	TGFB1,B2M,HMOX1,LYZ,IL1R1,DUSP1,PECAM1,CD38,PLAU,CD200,ICA1
Mouse Phenotype	MP:0009698	heart hemorrhage		0.000785	5	40	TIE1,TEK,EDNRB,HEG1,FLT4
Mouse Phenotype	MP:0009785	altered susceptibility to infection induced morbidity/mortality		0.000785	5	40	B2M,HMOX1,HLA-C,LYZ,CD97
Mouse Phenotype	MP:0008096	abnormal plasma cell number		0.000785	5	40	B2M,RASGRP3,ETS1,GPR183,IL2RG
Mouse Phenotype	MP:0002452	abnormal antigen presenting cell physiology		0.000927	23	627	B2M,RASGRP3,PON2,ADA,CD93,AHR,INPP5D,ETS1,LYN,LYZ,RSAD2,GPR183,LY96,IL1R1,IL2RG,ANXA1,B3GNT2,CD36,FLI1,FLT1,ELF4,PLAU,CD200
Mouse Phenotype	MP:0000217	abnormal leukocyte cell number		0.000961	29	877	TGFB1,BCL6B,B2M,GIMAP5,TIMP3,RASGRP3,KLHL6,ADA,HMOX1,ERG,SRGN,INPP5D,ETS1,SIPA1,HLA-C,LYN,LYZ,GPR183,IL1R1,IL2RG,MEF2C,FLI1,CD34,ELF4,PLAU,MGAT2,CD200,CD97,CD47
Mouse Phenotype	MP:0006138	congestive heart failure		0.001108	6	64	TIMP3,TIE1,TLL1,KDR,TEK,EPAS1
Mouse Phenotype	MP:0002451	abnormal macrophage physiology		0.001257	13	268	PON2,CD93,AHR,INPP5D,LYN,LYZ,LY96,ANXA1,B3GNT2,CD36,FLT1,PLAU,CD200
Mouse Phenotype	MP:0002414	abnormal myeloblast morphology/development		0.001318	24	684	TGFB1,BCL6B,B2M,GIMAP5,KLHL6,ADA,ERG,INPP5D,ETS1,HHEX,LYN,LYZ,RSAD2,GPR183,LY96,IL1R1,IL2RG,MEF2C,B3GNT2,FLI1,CD34,ELF4,PLAU,MGAT2
Mouse Phenotype	MP:0000489	abnormal large intestine morphology		0.001378	8	117	TGFB1,B2M,AHR,LYZ,EDNRB,IL2RG,PLAU,MGAT2
Mouse Phenotype	MP:0004783	abnormal cardinal vein morphology		0.001414	4	27	TLL1,HEG1,FLT4,PTPRB
Mouse Phenotype	MP:0003957	abnormal nitric oxide homeostasis		0.001414	4	27	EDNRB,DUSP1,PECAM1,CAV1
Mouse Phenotype	MP:0002096	abnormal skin condition/ morphology		0.001434	22	607	TGFB1,B2M,TIE1,KDR,SOX18,PRKCH,AHR,ABCG2,PLK2,TFPI,LYZ,EGLN3,EDNRB,PTGS1,IL1R1,IGF1,CAV1,CD34,FLT4,CDH5,PTPRB,UACA
Mouse Phenotype	MP:0003724	increased susceptibility to induced arthritis		0.001551	3	13	DUSP1,PECAM1,CD200
Mouse Phenotype	MP:0002487	abnormal fibrinogen physiology		0.001551	3	13	TFPI,PLAU,PROCR
Mouse Phenotype	MP:0006054	spinal hemorrhage		0.001551	3	13	KDR,TFPI,FLI1
Mouse Phenotype	MP:0005425	increased macrophage cell number		0.001586	7	93	B2M,ADA,HMOX1,LYN,LYZ,IL2RG,CD200
Mouse Phenotype	MP:0000267	abnormal heart development		0.001616	14	310	TGFB1,TIE1,TLL1,KDR,HHEX,TEK,EDNRB,PLXND1,HEG1,MEF2C,ENG,FLRT3,CDH5,PTPRB
Mouse Phenotype	MP:0001951	abnormal breathing		0.001616	12	242	TIMP3,ADA,YES1,LYZ,EDNRB,PTGS1,MEF2C,ENG,NFIB,ELK3,PLAU,KLF7
Mouse Phenotype	MP:0002463	abnormal neutrophil physiology		0.001622	8	120	INPP5D,LYN,LYZ,LY96,IL1R1,MEF2C,ENTPD1,PLAU
Mouse Phenotype	MP:0000364	abnormal vascular regression		0.001626	4	28	AHR,PTGS1,FLT4,PTPRB
Mouse Phenotype	MP:0005461	abnormal dendritic cell morphology		0.001644	6	69	TGFB1,ADA,AHR,INPP5D,LYZ,IL2RG
Mouse Phenotype	MP:0002501	abnormal inflammatory mediator physiology		0.001723	19	497	TGFB1,B2M,TIMP3,HMOX1,AHR,INPP5D,LYN,LYZ,RSAD2,LY96,IL1R1,IL2RG,DUSP1,PECAM1,CASP4,B3GNT2,CD36,PLAU,CD200
Mouse Phenotype	MP:0000689	abnormal spleen morphology		0.001737	22	616	TGFB1,B2M,GIMAP5,KLHL6,ADA,HMOX1,YES1,AHR,INPP5D,ETS1,SIPA1,LYN,LYZ,EGLN3,PTGS1,IL2RG,PECAM1,EPAS1,FLI1,CD34,MGAT2,CD200
Mouse Phenotype	MP:0002462	abnormal granulocyte physiology		0.001811	10	181	INPP5D,LYN,LYZ,LY96,IL1R1,IL2RG,MEF2C,ENTPD1,PLAU,ICAM2
Mouse Phenotype	MP:0002315	abnormal respiratory signs/symptoms		0.001858	12	246	TIMP3,ADA,YES1,LYZ,EDNRB,PTGS1,MEF2C,ENG,NFIB,ELK3,PLAU,KLF7
Mouse Phenotype	MP:0000493	rectal prolapse		0.00186	4	29	B2M,AHR,PLAU,MGAT2
Mouse Phenotype	MP:0000691	enlarged spleen		0.001937	14	316	B2M,HMOX1,YES1,AHR,INPP5D,SIPA1,LYN,LYZ,EGLN3,PTGS1,IL2RG,EPAS1,FLI1,MGAT2
Mouse Phenotype	MP:0004068	dilated dorsal aorta		0.001947	3	14	TLL1,MEF2C,CDH5
Mouse Phenotype	MP:0002439	abnormal plasma cell morphology		0.001993	5	49	B2M,RASGRP3,ETS1,GPR183,IL2RG
Mouse Phenotype	MP:0001657	abnormal induced morbidity/mortality		0.001996	14	317	B2M,TIMP3,HMOX1,SEPP1,AHR,VIM,HLA-C,LYZ,PTGS1,IL2RG,DUSP1,CAV1,CD36,CD97
Mouse Phenotype	MP:0004720	abnormal platelet morphology		0.001999	8	124	GIMAP5,ERG,LYN,LYZ,PF4,ENTPD1,FLI1,PROCR
Mouse Phenotype	MP:0001914	hemorrhage		0.002029	16	390	TIE1,KDR,SOX18,ETS1,TEK,VIM,TFPI,LYZ,EDNRB,PLXND1,HEG1,EPAS1,FLI1,ENG,FLT4,MGAT2
Mouse Phenotype	MP:0000237	decreased blood cell number		0.002055	23	665	TGFB1,BCL6B,B2M,GIMAP5,RASGRP3,KLHL6,ADA,ERG,SRGN,INPP5D,ETS1,SIPA1,HLA-C,LYN,LYZ,GPR183,IL1R1,IL2RG,FLI1,CD34,ELF4,MGAT2,CD47
Mouse Phenotype	MP:0001844	autoimmune response		0.002058	12	249	TGFB1,B2M,HMOX1,LYN,LYZ,IL1R1,DUSP1,PECAM1,CD38,PLAU,CD200,ICA1
Mouse Phenotype	MP:0002270	abnormal respiratory alveoli morphology		0.002095	9	154	TGFB1,TIMP3,TIE1,ADA,LYZ,DUSP1,CAV2,CAV1,NFIB
Mouse Phenotype	MP:0005005	abnormal self tolerance		0.002129	12	250	TGFB1,B2M,HMOX1,LYN,LYZ,IL1R1,DUSP1,PECAM1,CD38,PLAU,CD200,ICA1
Mouse Phenotype	MP:0008125	abnormal dendritic cell number		0.002182	5	50	TGFB1,ADA,INPP5D,LYZ,IL2RG
Mouse Phenotype	MP:0001915	intracranial hemorrhage		0.0022	6	73	KDR,TEK,VIM,TFPI,PLXND1,FLI1
Mouse Phenotype	MP:0002417	abnormal megakaryocyte morphology		0.002289	9	156	GIMAP5,ERG,LYN,LYZ,PF4,IL2RG,ENTPD1,FLI1,PROCR
Mouse Phenotype	MP:0009577	abnormal developmental vascular remodeling		0.002395	4	31	AHR,PTGS1,FLT4,PTPRB
Mouse Phenotype	MP:0003691	abnormal microglial cell physiology		0.002401	3	15	LYN,CD36,CD200
Mouse Phenotype	MP:0000726	absent lymphocyte		0.002411	7	100	B2M,INPP5D,ETS1,HLA-C,LYN,LYZ,IL2RG
Mouse Phenotype	MP:0000228	abnormal thrombopoiesis		0.002443	8	128	GIMAP5,ERG,LYN,LYZ,PF4,ENTPD1,FLI1,PROCR
Mouse Phenotype	MP:0002445	abnormal mononuclear leukocyte differentiation		0.002511	22	634	TGFB1,BCL6B,B2M,GIMAP5,KLHL6,ADA,ERG,INPP5D,ETS1,HHEX,LYN,LYZ,RSAD2,GPR183,LY96,IL1R1,IL2RG,B3GNT2,FLI1,ELF4,PLAU,MGAT2
Mouse Phenotype	MP:0000693	spleen hyperplasia		0.002526	6	75	HMOX1,INPP5D,SIPA1,LYN,IL2RG,FLI1
Mouse Phenotype	MP:0005000	abnormal immune tolerance		0.002596	12	256	TGFB1,B2M,HMOX1,LYN,LYZ,IL1R1,DUSP1,PECAM1,CD38,PLAU,CD200,ICA1
Mouse Phenotype	MP:0000218	increased leukocyte cell number		0.002671	20	556	TGFB1,BCL6B,B2M,GIMAP5,TIMP3,ADA,HMOX1,INPP5D,ETS1,SIPA1,HLA-C,LYN,LYZ,IL2RG,MEF2C,FLI1,ELF4,PLAU,CD200,CD97
Mouse Phenotype	MP:0003690	abnormal glial cell physiology		0.002698	4	32	VIM,LYN,CD36,CD200
Mouse Phenotype	MP:0005460	abnormal leukopoiesis		0.002752	23	680	TGFB1,BCL6B,B2M,GIMAP5,KLHL6,ADA,ERG,INPP5D,ETS1,HHEX,LYN,LYZ,RSAD2,GPR183,LY96,IL1R1,IL2RG,MEF2C,B3GNT2,FLI1,ELF4,PLAU,MGAT2
Mouse Phenotype	MP:0005428	abnormal clinical chemistry		0.002813	36	1256	TGFB1,DYSF,PON2,ADA,HMOX1,YES1,SGK1,SOX18,AHR,INPP5D,ABCG2,FABP4,TF,VIM,LYZ,GPIHBP1,EGLN3,EDNRB,PTGS1,SAT1,IL1R1,IL2RG,PLXND1,DUSP1,IGF1,CAV1,CASP4,EPAS1,CD38,CD36,NFIB,NPL,GPR12,PLAU,MGAT2,KLF7
Mouse Phenotype	MP:0008126	increased dendritic cell number		0.002916	3	16	ADA,INPP5D,LYZ
Domain	IPR000742	EGF_3	InterPro	0.000005	11	169	EGFL7,ELTD1,TIE1,TLL1,CLEC14A,CD93,TEK,PTGS1,STAB1,PLAU,CD97
Domain	PS00345	ETS_DOMAIN_1	PROSITE	0.000006	5	23	ERG,ETS1,FLI1,ELF4,ELK3
Domain	PS00346	ETS_DOMAIN_2	PROSITE	0.000006	5	23	ERG,ETS1,FLI1,ELF4,ELK3
Domain	PS50061	ETS_DOMAIN_3	PROSITE	0.000006	5	23	ERG,ETS1,FLI1,ELF4,ELK3
Domain	PS50026	EGF_3	PROSITE	0.00001	11	181	EGFL7,ELTD1,TIE1,TLL1,CLEC14A,CD93,TEK,PTGS1,STAB1,PLAU,CD97
Domain	PF04548	AIG1	Pfam	0.000016	3	5	GIMAP5,GIMAP4,GIMAP1
Domain	IPR006703	AIG1	InterPro	0.000016	3	5	GIMAP5,GIMAP4,GIMAP1
Domain	SM00219	TyrKc	SMART	0.000024	7	73	TIE1,KDR,YES1,TEK,LYN,FLT1,FLT4
Domain	IPR008266	Tyr_pkinase_AS	InterPro	0.000047	7	81	TIE1,KDR,YES1,TEK,LYN,FLT1,FLT4
Domain	PF07714	Pkinase_Tyr	Pfam	0.000051	7	82	TIE1,KDR,YES1,TEK,LYN,FLT1,FLT4
Domain	IPR009134	VEGFR_N	InterPro	0.000055	3	7	KDR,FLT1,FLT4
Domain	SM00181	EGF	SMART	0.000062	9	147	EGFL7,ELTD1,TIE1,CLEC14A,CD93,TEK,PTGS1,STAB1,PLAU
Domain	IPR006210	EGF	InterPro	0.000062	9	147	EGFL7,ELTD1,TIE1,CLEC14A,CD93,TEK,PTGS1,STAB1,PLAU
Domain	PS00109	PROTEIN_KINASE_TYR	PROSITE	0.00007	7	86	TIE1,KDR,YES1,TEK,LYN,FLT1,FLT4
Domain	PS00240	RECEPTOR_TYR_KIN_III	PROSITE	0.000087	3	8	KDR,FLT1,FLT4
Domain	IPR001824	RecepttyrkinsIII	InterPro	0.000087	3	8	KDR,FLT1,FLT4
Domain	IPR000418	Ets	InterPro	0.000117	4	22	ERG,ETS1,FLI1,ELF4
Domain	SM00413	ETS	SMART	0.000117	4	22	ERG,ETS1,FLI1,ELF4
Domain	PF00178	Ets	Pfam	0.000117	4	22	ERG,ETS1,FLI1,ELF4
Domain	IPR013032	EGF_like_reg	InterPro	0.000126	10	199	EGFL7,ELTD1,TIE1,TLL1,CLEC14A,CD93,TEK,PTGS1,STAB1,PLAU
Domain	IPR003118	SAM_PNT	InterPro	0.00013	3	9	ERG,ETS1,FLI1
Domain	PF02198	SAM_PNT	Pfam	0.00013	3	9	ERG,ETS1,FLI1
Domain	SM00251	SAM_PNT	SMART	0.00013	3	9	ERG,ETS1,FLI1
Domain	IPR001612	Caveolin	InterPro	0.000139	2	2	CAV2,CAV1
Domain	PS01210	CAVEOLIN	PROSITE	0.000139	2	2	CAV2,CAV1
Domain	PF01146	Caveolin	Pfam	0.000139	2	2	CAV2,CAV1
Domain	IPR001245	Tyr_pkinase	InterPro	0.000149	7	97	TIE1,KDR,YES1,TEK,LYN,FLT1,FLT4
Domain	PS01186	EGF_2	PROSITE	0.000168	10	206	EGFL7,ELTD1,TIE1,TLL1,CLEC14A,CD93,TEK,PTGS1,STAB1,PLAU
Domain	IPR013783	Ig-like_fold	InterPro	0.000205	14	388	B2M,GPR116,TIE1,KDR,TEK,HLA-C,IL1R1,PECAM1,FLT1,FLT4,CD200,ICAM2,CD47,ROBO4
Domain	IPR007110	Ig-like	InterPro	0.000249	13	348	B2M,GPR116,KDR,TEK,HLA-C,IL1R1,PECAM1,FLT1,FLT4,CD200,ICAM2,CD47,ROBO4
Domain	SM00335	ANX	SMART	0.000331	3	12	ANXA3,ANXA1,ANXA2
Domain	PD000143	Annexin	ProDom	0.000331	3	12	ANXA3,ANXA1,ANXA2
Domain	G3DSA:1.10.220.10	Annexin	Gene3D	0.000331	3	12	ANXA3,ANXA1,ANXA2
Domain	PS00223	ANNEXIN	PROSITE	0.000331	3	12	ANXA3,ANXA1,ANXA2
Domain	PF00191	Annexin	Pfam	0.000331	3	12	ANXA3,ANXA1,ANXA2
Domain	PS50835	IG_LIKE	PROSITE	0.000384	13	364	B2M,GPR116,KDR,TEK,HLA-C,IL1R1,PECAM1,FLT1,FLT4,CD200,ICAM2,CD47,ROBO4
Domain	PF01825	GPS	Pfam	0.000407	4	30	ELTD1,GPR116,GPR97,CD97
Domain	IPR001464	Annexin	InterPro	0.000426	3	13	ANXA3,ANXA1,ANXA2
Domain	IPR013091	EGF_Ca_bd_2	InterPro	0.000431	5	54	EGFL7,ELTD1,TLL1,CD93,CD97
Domain	PF07645	EGF_CA	Pfam	0.000431	5	54	EGFL7,ELTD1,TLL1,CD93,CD97
Domain	SM00303	GPS	SMART	0.000463	4	31	ELTD1,GPR116,GPR97,CD97
Domain	PS50221	GPS	PROSITE	0.000591	4	33	ELTD1,GPR116,GPR97,CD97
Domain	IPR000203	PKD_cys_rich	InterPro	0.000664	4	34	ELTD1,GPR116,GPR97,CD97
Domain	SM00060	FN3	SMART	0.000811	7	128	TIE1,TEK,IL2RG,FLRT3,FLRT2,PTPRB,ROBO4
Domain	SM00179	EGF_CA	SMART	0.00088	5	63	EGFL7,ELTD1,TLL1,CD93,CD97
Domain	IPR003961	FN_III	InterPro	0.001062	7	134	TIE1,TEK,IL2RG,FLRT3,FLRT2,PTPRB,ROBO4
Domain	IPR000152	Asx_hydroxyl_S	InterPro	0.001088	5	66	EGFL7,ELTD1,CLEC14A,CD93,CD97
Domain	IPR001881	EGF_Ca_bd	InterPro	0.001164	5	67	EGFL7,ELTD1,TLL1,CD93,CD97
Domain	IPR002048	EF_hand_Ca_bd	InterPro	0.001165	8	176	ELTD1,RASGRP3,SPARCL1,EHD4,S100A16,S100A10,S100A13,LCP1
Domain	PS01187	EGF_CA	PROSITE	0.001419	5	70	EGFL7,ELTD1,TLL1,CD93,CD97
Domain	PS50853	FN3	PROSITE	0.001548	7	143	TIE1,TEK,IL2RG,FLRT3,FLRT2,PTPRB,ROBO4
Domain	PS00010	ASX_HYDROXYL	PROSITE	0.001609	5	72	EGFL7,ELTD1,CLEC14A,CD93,CD97
Domain	PF07974	EGF_2	Pfam	0.001929	4	45	EGFL7,TIE1,TEK,STAB1
Domain	IPR013111	EGF_extracell	InterPro	0.001929	4	45	EGFL7,TIE1,TEK,STAB1
Domain	PS00022	EGF_1	PROSITE	0.002301	8	196	EGFL7,TIE1,TLL1,CLEC14A,TEK,PTGS1,STAB1,PLAU
Domain	PD003407	CaBP_S100	ProDom	0.002422	3	23	S100A16,S100A10,S100A13
Domain	G3DSA:2.60.40.30	FN_III-like	Gene3D	0.002449	7	155	TIE1,TEK,IL2RG,FLRT3,FLRT2,PTPRB,ROBO4
Domain	PF00002	7tm_2	Pfam	0.002451	4	48	ELTD1,GPR116,GPR97,CD97
Domain	PS00650	G_PROTEIN_RECEP_F2_2	PROSITE	0.002451	4	48	ELTD1,GPR116,GPR97,CD97
Domain	IPR013787	S100_Ca_bd_sub	InterPro	0.002744	3	24	S100A16,S100A10,S100A13
Domain	PF00041	fn3	Pfam	0.002766	6	118	TIE1,TEK,FLRT3,FLRT2,PTPRB,ROBO4
Domain	PS00018	EF_HAND_1	PROSITE	0.003028	7	161	ELTD1,RASGRP3,SPARCL1,EHD4,S100A16,S100A13,LCP1
Domain	PS00303	S100_CABP	PROSITE	0.003091	3	25	S100A16,S100A10,S100A13
Domain	IPR001751	S100_Ca_bd	InterPro	0.003091	3	25	S100A16,S100A10,S100A13
Domain	IPR008957	FN_III-like	InterPro	0.003243	7	163	TIE1,TEK,IL2RG,FLRT3,FLRT2,PTPRB,ROBO4
Domain	IPR013151	Ig	InterPro	0.003355	7	164	GPR116,TIE1,IL1R1,PECAM1,FLT1,FLT4,CD200
Domain	PF00047	ig	Pfam	0.003355	7	164	GPR116,TIE1,IL1R1,PECAM1,FLT1,FLT4,CD200
Pathway	hif2pathway	HIF-2-alpha transcription factor network	NCI-Nature Curated	0.000005	6	34	KDR,ABCG2,ETS1,EGLN3,EPAS1,FLT1
Pathway	vegfr1_2_pathway	Signaling events mediated by VEGFR1 and VEGFR2	NCI-Nature Curated	0.000019	7	62	KDR,YES1,CAV1,EPAS1,FLT1,FLT4,CDH5
Pathway	109582	Hemostasis	Reactome	0.000038	8	94	TGFB1,F8,TFPI,PF4,IGF1,PECAM1,CD36,PLAU
Pathway	PROSTAGLANDIN_SYNTHESIS_REGULATION	PROSTAGLANDIN_SYNTHESIS_REGULATION	MSigDB	0.000039	5	29	EDNRB,ANXA3,PTGS1,ANXA1,ANXA2
Pathway	hif1_tfpathway	HIF-1-alpha transcription factor network	NCI-Nature Curated	0.000238	6	65	HMOX1,ABCG2,ETS1,TF,EGLN3,ENG
Pathway	PW:0000243	vascular endothelial growth factor signaling	Pathway Ontology	0.00028	4	24	KDR,EGLN3,FLT1,FLT4
Pathway	glypican_1pathway	Glypican 1 network	NCI-Nature Curated	0.000448	4	27	TGFB1,YES1,LYN,FLT1
Pathway	PW:0000351	altered vascular endothelial growth factor signaling involving the main players	Pathway Ontology	0.000547	2	3	KDR,FLT4
Pathway	NO1PATHWAY	NO1PATHWAY	MSigDB	0.00077	4	31	KDR,CAV1,FLT1,FLT4
Pathway	h_lympathway	Adhesion and Diapedesis of Lymphocytes	CGAP BioCarta	0.000801	3	14	PECAM1,CD34,ICAM2
Pubmed	16335952	Human plasma N-glycoproteome analysis by immunoaffinity subtraction, hydrazide chemistry, and mass spectrometry.		0	17	257	TGFB1,ELTD1,GPR116,LYVE1,SPARCL1,SEPP1,TF,F8,TFPI,CD109,PLXND1,B3GNT2,FLT4,LPAR4,CDH5,ICAM2,ROBO4
Pubmed	18593464	Novel splice variants derived from the receptor tyrosine kinase superfamily are potential therapeutics for rheumatoid arthritis.		0	5	21	TIE1,KDR,TEK,FLT1,FLT4
Pubmed	11814688	Human ortholog to mouse gene imap38 encoding an ER-localizable G-protein belongs to a gene family clustered on chromosome 7q32-36.		0	4	9	GIMAP5,GIMAP4,GIMAP1,GIMAP6
Pubmed	14687619	All three receptors for vascular endothelial growth factor (VEGF) are expressed on B-chronic lymphocytic leukemia (CLL) cells.		0	3	3	KDR,FLT1,FLT4
Pubmed	19661015	Angiogenic squamous dysplasia-like phenomenon in oral epithelial precursor lesions.		0	3	3	PECAM1,CD34,ENG
Pubmed	10579917	Signaling via vascular endothelial growth factor receptors.		0	3	3	KDR,FLT1,FLT4
Pubmed	16100712	Mutation finding in patients with dysferlin deficiency and role of the dysferlin interacting proteins annexin A1 and A2 in muscular dystrophies.		0	3	3	DYSF,ANXA1,ANXA2
Pubmed	14991534	Long-term prognostic significance of neoangiogenesis in breast carcinomas: comparison of Tie-2/Tek, CD105, and CD31 immunocytochemical expression.		0	3	3	TEK,PECAM1,ENG
Pubmed	16835828	Immunolocalizations of VEGF, its receptors flt-1, KDR and TGF-beta's in epithelial ovarian tumors.		0	3	4	TGFB1,KDR,FLT1
Pubmed	11807987	Somatic mutation of vascular endothelial growth factor receptors in juvenile hemangioma.		0	3	4	KDR,FLT1,FLT4
Pubmed	15474311	Comparative analysis of the human gimap gene cluster encoding a novel GTPase family.		0	4	14	GIMAP5,GIMAP4,GIMAP1,GIMAP6
Pubmed	11162547	Interactions among subunits of human Arp2/3 complex: p20-Arc as the hub.		0.000001	3	5	ARPC3,ARPC1B,ARPC5
Pubmed	17088944	Immunolocalization and expression of vascular endothelial growth factor receptors (VEGFRs) and neuropilins (NRPs) on keratinocytes in human epidermis.		0.000001	3	5	KDR,FLT1,FLT4
Pubmed	11964296	Human immune associated nucleotide 1: a member of a new guanosine triphosphatase family expressed in resting T and B cells.		0.000001	3	5	GIMAP5,GIMAP4,GIMAP6
Pubmed	19066962	Protein expression profiling of vascular endothelial growth factor and its receptors identifies subclasses of hepatocellular carcinoma and predicts survival.		0.000001	3	5	KDR,FLT1,FLT4
Pubmed	17601350	A genetic association analysis of cognitive ability and cognitive ageing using 325 markers for 109 genes associated with oxidative stress or cognition.		0.000001	7	119	PON2,HMOX1,SEPP1,TF,VIM,PLAU,CTSH
Pubmed	18977241	Oxidative stress, telomere length and biomarkers of physical aging in a cohort aged 79 years from the 1932 Scottish Mental Survey.		0.000001	7	119	PON2,HMOX1,SEPP1,TF,VIM,PLAU,CTSH
Pubmed	12464608	Cooperative interaction of hypoxia-inducible factor-2alpha (HIF-2alpha ) and Ets-1 in the transcriptional activation of vascular endothelial growth factor receptor-2 (Flk-1).		0.000002	3	6	KDR,ETS1,EPAS1
Pubmed	17722983	Early endocardial morphogenesis requires Scl/Tal1.		0.000002	3	6	KDR,FLT1,FLT4
Pubmed	12810700	VEGF guides angiogenic sprouting utilizing endothelial tip cell filopodia.		0.000002	3	6	KDR,FLT1,FLT4
Pubmed	18625704	Activation of the VEGFR1 chromatin domain: an angiogenic signal-ETS1/HIF-2alpha regulatory axis.		0.000002	3	6	ETS1,EPAS1,FLT1
Pubmed	12975309	The secreted protein discovery initiative (SPDI), a large-scale effort to identify novel human secreted and transmembrane proteins: a bioinformatics assessment.		0.000002	17	1002	EGFL7,ELTD1,TMEM204,CLEC14A,LRRC3B,LYVE1,DHRS7,FXYD5,LRRC33,ITM2A,PRND,CLEC1A,VSIG2,FLRT3,FLRT2,CSGALNACT1,ROBO4
Pubmed	11741539	Reconstitution of human Arp2/3 complex reveals critical roles of individual subunits in complex structure and activity.		0.000003	3	7	ARPC3,ARPC1B,ARPC5
Pubmed	10858437	Collagen, convulxin, and thrombin stimulate aggregation-independent tyrosine phosphorylation of CD31 in platelets. Evidence for the involvement of Src family kinases.		0.000003	3	7	YES1,LYN,PECAM1
Pubmed	11986954	B-CLL cells are capable of synthesis and secretion of both pro- and anti-angiogenic molecules.		0.000003	3	7	KDR,FLT1,ENG
Pubmed	1715582	Membrane glycoprotein IV (CD36) is physically associated with the Fyn, Lyn, and Yes protein-tyrosine kinases in human platelets.		0.000003	3	7	YES1,LYN,CD36
Pubmed	18564921	Candidate gene analysis in primary lymphedema.		0.000004	4	25	KDR,LYVE1,SOX18,FABP4
Pubmed	9681824	Erg proteins, transcription factors of the Ets family, form homo, heterodimers and ternary complexes via two distinct domains.		0.000004	3	8	ERG,ETS1,FLI1
Pubmed	14506282	Dysferlin interacts with annexins A1 and A2 and mediates sarcolemmal wound-healing.		0.000004	3	8	DYSF,ANXA1,ANXA2
Pubmed	9359840	Mammalian actin-related protein 2/3 complex localizes to regions of lamellipodial protrusion and is composed of evolutionarily conserved proteins.		0.000004	3	8	ARPC3,ARPC1B,ARPC5
Pubmed	9230079	The human Arp2/3 complex is composed of evolutionarily conserved subunits and is localized to cellular regions of dynamic actin filament assembly.		0.000004	3	8	ARPC3,ARPC1B,ARPC5
Pubmed	11721045	Crystal structure of Arp2/3 complex.		0.000009	3	10	ARPC3,ARPC1B,ARPC5
Pubmed	18648544	IGF1 is a common target gene of Ewing's sarcoma fusion proteins in mesenchymal progenitor cells.		0.000009	3	10	ERG,IGF1,FLI1
Pubmed	12164325	Genotype frequencies of 50 polymorphisms for 241 Japanese non-cancer patients.		0.000018	4	36	TGFB1,IL1R1,IGF1,CD36
Pubmed	12414992	The scaffolding domain of caveolin 2 is responsible for its Golgi localization in Caco-2 cells.		0.000019	2	2	CAV2,CAV1
Pubmed	16617095	Apoptosis of pulmonary microvascular endothelial cells stimulates vascular smooth muscle cell growth.		0.000019	2	2	TGFB1,KDR
Pubmed	10865839	Properties of two VEGF receptors, Flt-1 and KDR, in signal transduction.		0.000019	2	2	KDR,FLT1
Pubmed	15944914	Localization of annexins I, II, IV and VII in whole prostate sections from radical prostatectomy patients.		0.000019	2	2	ANXA1,ANXA2
Pubmed	19039203	Increased serum levels of anti-angiogenic factors soluble fms-like tyrosine kinase and soluble endoglin in sickle cell disease.		0.000019	2	2	FLT1,ENG
Pubmed	18155753	Histological, immunohistochemical and biological data in assessing interstitial fibrosis in patients with chronic glomerulonephritis.		0.000019	2	2	TGFB1,VIM
Pubmed	18402976	High-reproducible flow cytometric endothelial progenitor cell determination in human peripheral blood as CD34+/CD144+/CD3- lymphocyte sub-population.		0.000019	2	2	CD34,CDH5
Pubmed	14760936	Vascular endothelial growth factor and its soluble receptors VEGFR-1 and VEGFR-2 in the serum of patients with systemic lupus erythematosus.		0.000019	2	2	KDR,FLT1
Pubmed	9361015	Cell-type and tissue-specific expression of caveolin-2. Caveolins 1 and 2 co-localize and form a stable hetero-oligomeric complex in vivo.		0.000019	2	2	CAV2,CAV1
Pubmed	15291808	Platelet factor 4 disrupts the intracellular signalling cascade induced by vascular endothelial growth factor by both KDR dependent and independent mechanisms.		0.000019	2	2	KDR,PF4
Pubmed	15302870	An annexin 2 phosphorylation switch mediates p11-dependent translocation of annexin 2 to the cell surface.		0.000019	2	2	S100A10,ANXA2
Pubmed	9551996	Human CD38 (ADP-ribosyl cyclase) is a counter-receptor of CD31, an Ig superfamily member.		0.000019	2	2	PECAM1,CD38
Pubmed	16297654	Cross-talk between IGF-I and TGF-beta signaling pathways.		0.000019	2	2	TGFB1,IGF1
Pubmed	19069168	[Genetic risk factors of ischemic stroke identified by a genome-wide association study]		0.000019	2	2	APLNR,PRKCH
Pubmed	12694195	Regulated interaction of endothelin B receptor with caveolin-1.		0.000019	2	2	EDNRB,CAV1
Pubmed	19082506	Hypoxia-induced reduction of sVEGFR-2 levels in human colonic microvascular endothelial cells in vitro: Comparative study with HUVEC.		0.000019	2	2	KDR,FLT1
Pubmed	17599955	Quantitative real-time reverse transcription PCR study of the expression of vascular endothelial growth factor (VEGF) splice variants and VEGF receptors (VEGFR-1 and VEGFR-2) in non small cell lung cancer.		0.000019	2	2	KDR,FLT1
Pubmed	16111879	Decreased TGF-beta1 and IGF-1 protein expression in rat embryo skull bone in folic acid-restricted diet.		0.000019	2	2	TGFB1,IGF1
Pubmed	2148288	Protein-protein recognition via short amphiphilic helices; a mutational analysis of the binding site of annexin II for p11.		0.000019	2	2	S100A10,ANXA2
Pubmed	8126087	Tumor-specific expression of the RGD-alpha3(IV)NC1 domain suppresses endothelial tube formation and tumor growth in mice.		0.000019	2	2	KDR,FLT1
Pubmed	11852061	Identification of functional VEGF receptors on human platelets.		0.000019	2	2	KDR,FLT1
Pubmed	18218912	A maximal exercise bout increases the number of circulating CD34+/KDR+ endothelial progenitor cells in healthy subjects. Relation with lipid profile.		0.000019	2	2	KDR,CD34
Pubmed	18441094	Glucocorticoid regulation of CD38 expression in human airway smooth muscle cells: role of dual specificity phosphatase 1.		0.000019	2	2	DUSP1,CD38
Pubmed	13679511	The annexin 2/S100A10 complex controls the distribution of transferrin receptor-containing recycling endosomes.		0.000019	2	2	S100A10,ANXA2
Pubmed	12658549	Human Schlemm's canal cells express the endothelial adherens proteins, VE-cadherin and PECAM-1.		0.000019	2	2	PECAM1,CDH5
Pubmed	15821778	Endoglin (cd105) and S100A13 as markers of active angiogenesis in endometriosis.		0.000019	2	2	S100A13,ENG
Pubmed	17579118	Coculture with prostate cancer cells alters endoglin expression and attenuates transforming growth factor-beta signaling in reactive bone marrow stromal cells.		0.000019	2	2	TGFB1,ENG
Pubmed	16552334	Differential kinetics of plasma CD105 and transforming growth factor beta expression early in human acute pancreatitis.		0.000019	2	2	TGFB1,ENG
Pubmed	12444200	The serum and glucocorticoid-inducible kinase SGK1 and the Na+/H+ exchange regulating factor NHERF2 synergize to stimulate the renal outer medullary K+ channel ROMK1.		0.000019	2	2	SLC9A3R2,SGK1
Pubmed	11824379	Involvement of VEGFR-2 (kdr/flk-1) but not VEGFR-1 (flt-1) in VEGF-A and VEGF-C-induced tube formation by human microvascular endothelial cells in fibrin matrices in vitro.		0.000019	2	2	KDR,FLT1
Pubmed	1312667	A novel endothelial cell surface receptor tyrosine kinase with extracellular epidermal growth factor homology domains.		0.000019	2	2	TIE1,TEK
Pubmed	15474514	Heterodimerization with vascular endothelial growth factor receptor-2 (VEGFR-2) is necessary for VEGFR-3 activity.		0.000019	2	2	KDR,FLT4
Pubmed	19200976	Expression of vascular endothelial growth factor receptors in the endometrium of septate uterus.		0.000019	2	2	KDR,FLT1
Pubmed	17671707	The overexpression of caveolin-1 and caveolin-2 correlates with a poor prognosis and tumor progression in esophageal squamous cell carcinoma.		0.000019	2	2	CAV2,CAV1
Pubmed	18701445	Quantitative proteomics reveals GIMAP family proteins 1 and 4 to be differentially regulated during human T helper cell differentiation.		0.000019	2	2	GIMAP4,GIMAP1
Pubmed	11056124	The vascular character of ovarian follicular granulosa cells: phenotypic and functional evidence for an endothelial-like cell population.		0.000019	2	2	PECAM1,FLT1
Pubmed	19465936	Aryl hydrocarbon receptor inhibition downregulates the TGF-beta/Smad pathway in human glioblastoma cells.		0.000019	2	2	TGFB1,AHR
Pubmed	14996703	VEGF receptor phosphorylation status and apoptosis is modulated by a green tea component, epigallocatechin-3-gallate (EGCG), in B-cell chronic lymphocytic leukemia.		0.000019	2	2	KDR,FLT1
Pubmed	18195090	Transcription factor Erg regulates angiogenesis and endothelial apoptosis through VE-cadherin.		0.000019	2	2	ERG,CDH5
Pubmed	15849182	Annexin A2-S100A10 heterotetramer, a novel substrate of thioredoxin.		0.000019	2	2	S100A10,ANXA2
Pubmed	18975312	Angiogenesis in systemic sclerosis: Impaired expression of vascular endothelial growth factor receptor 1 in endothelial progenitor-derived cells under hypoxic conditions.		0.000019	2	2	KDR,FLT1
Pubmed	9973224	Expression of vascular endothelial growth factor and its receptors in hematopoietic malignancies.		0.000019	2	2	KDR,FLT1
Pubmed	8955167	Partial mediation of glucocorticoid antiproliferative effects by lipocortins.		0.000019	2	2	ANXA1,ANXA2
Pubmed	10218480	Sequence and detailed organization of the human caveolin-1 and -2 genes located near the D7S522 locus (7q31.1). Methylation of a CpG island in the 5' promoter region of the caveolin-1 gene in human breast cancer cell lines.		0.000019	2	2	CAV2,CAV1
Pubmed	12426207	Vascular endothelial growth factor-induced genes in human umbilical vein endothelial cells: relative roles of KDR and Flt-1 receptors.		0.000019	2	2	KDR,FLT1
Pubmed	18356031	Immunohistochemical expression of vascular endothelial growth factor A (VEGF), and its receptors (VEGFR1, 2) in normal and pathologic conditions of the human thymus.		0.000019	2	2	KDR,FLT1
Pubmed	17277740	Vitreous induces heme oxygenase-1 expression mediated by transforming growth factor-beta and reactive oxygen species generation in human retinal pigment epithelial cells.		0.000019	2	2	TGFB1,HMOX1
Pubmed	18985821	Solitary fibrous tumor of the liver expressing CD34 and vimentin: a case report.		0.000019	2	2	VIM,CD34
Pubmed	16303180	ELF4 is fused to ERG in a case of acute myeloid leukemia with a t(X;21)(q25-26;q22).		0.000019	2	2	ERG,ELF4
Pubmed	14967383	In vivo regulation of mRNA expression of vascular endothelial growth factor receptors (KDR and flt-1) in the human oviduct.		0.000019	2	2	KDR,FLT1
Pubmed	15968725	High expressions of caveolins on the proliferating bile ductules in primary biliary cirrhosis.		0.000019	2	2	CAV2,CAV1
Pubmed	10995770	Evidence for heterotypic interaction between the receptor tyrosine kinases TIE-1 and TIE-2.		0.000019	2	2	TIE1,TEK
Pubmed	15574370	S100A10, annexin A2, and annexin a2 heterotetramer as candidate plasminogen receptors.		0.000019	2	2	S100A10,ANXA2
Pubmed	17194459	Oxidized LDL specifically promotes the initiation of monocyte invasion during transendothelial migration with upregulated PECAM-1 and downregulated VE-cadherin on endothelial junctions.		0.000019	2	2	PECAM1,CDH5
Pubmed	9256359	Vascular endothelial growth factor and its receptors in normal human testicular tissue.		0.000019	2	2	KDR,FLT1
Pubmed	12041672	Signal transduction of chemokine platelet factor 4 in human erythroleukemia cells.		0.000019	2	2	TGFB1,PF4
Pubmed	17567933	Specificity protein 1 and Smad-dependent regulation of human heme oxygenase-1 gene by transforming growth factor-beta1 in renal epithelial cells.		0.000019	2	2	TGFB1,HMOX1
Pubmed	17210583	Soluble endoglin is an accurate predictor and a pathogenic molecule in pre-eclampsia.		0.000019	2	2	FLT1,ENG
Pubmed	12730231	Phospholipid-associated annexin A2-S100A10 heterotetramer and its subunits: characterization of the interaction with tissue plasminogen activator, plasminogen, and plasmin.		0.000019	2	2	S100A10,ANXA2
Pubmed	19253312	Soluble endoglin and transforming growth factor-beta1 in women who subsequently developed preeclampsia.		0.000019	2	2	TGFB1,ENG
Pubmed	16244790	Overexpression of caveolin-1 and -2 in cell lines and in human samples of inflammatory breast cancer.		0.000019	2	2	CAV2,CAV1
Pubmed	15917307	Identification of BCRP as transporter of benzo[a]pyrene conjugates metabolically formed in Caco-2 cells and its induction by Ah-receptor agonists.		0.000019	2	2	AHR,ABCG2
Pubmed	18519815	No convincing evidence for a role of CD31-CD38 interactions in the pathogenesis of chronic lymphocytic leukemia.		0.000019	2	2	PECAM1,CD38
Pubmed	16786116	Expression of vascular endothelial growth factor receptors is closely related to the histological grade of hepatocellular carcinoma.		0.000019	2	2	KDR,FLT1
Pubmed	18162457	In vitro cultured progenitors and precursors of cardiac cell lineages from human normal and post-ischemic hearts.		0.000019	2	2	KDR,F8
Pubmed	16829517	Fli1 and Ets1 have distinct roles in connective tissue growth factor/CCN2 gene regulation and induction of the profibrotic gene program.		0.000019	2	2	ETS1,FLI1
Pubmed	9886297	The crystal structure of a complex of p11 with the annexin II N-terminal peptide.		0.000019	2	2	S100A10,ANXA2
Pubmed	11906036	Urokinase plasminogen activator and TGF-beta production in immunosuppressed patients with and without Pneumocystis carinii.		0.000019	2	2	TGFB1,PLAU
Pubmed	17971878	The p11/S100A10 light chain of annexin A2 is dispensable for annexin A2 association to endosomes and functions in endosomal transport.		0.000019	2	2	S100A10,ANXA2
Pubmed	12393634	Differential movements of VE-cadherin and PECAM-1 during transmigration of polymorphonuclear leukocytes through human umbilical vein endothelium.		0.000019	2	2	PECAM1,CDH5
Pubmed	11554755	SOX18 directly interacts with MEF2C in endothelial cells.		0.000019	2	2	SOX18,MEF2C
Pubmed	19116766	Tyrosine phosphatase beta regulates angiopoietin-Tie2 signaling in human endothelial cells.		0.000019	2	2	TEK,PTPRB
Pubmed	14623317	Molecular requirements for the regulation of the renal outer medullary K(+) channel ROMK1 by the serum- and glucocorticoid-inducible kinase SGK1.		0.000019	2	2	SLC9A3R2,SGK1
Pubmed	18330824	Whole-genome microarray and targeted analysis of angiogenesis-regulating gene expression (ENG, FLT1, VEGF, PlGF) in placentas from pre-eclamptic and small-for-gestational-age pregnancies.		0.000019	2	2	FLT1,ENG
Pubmed	12113294	Serum adenosine deaminase and cytidine deaminase activities in patients with systemic lupus erythematosus.		0.000019	2	2	ADA,CDA
Pubmed	9801158	Genes encoding human caveolin-1 and -2 are co-localized to the D7S522 locus (7q31.1), a known fragile site (FRA7G) that is frequently deleted in human cancers.		0.000019	2	2	CAV2,CAV1
Pubmed	15817451	Caveolin-1 enhances tissue factor pathway inhibitor exposure and function on the cell surface.		0.000019	2	2	TFPI,CAV1
Pubmed	1360410	The sequence of human caveolin reveals identity with VIP21, a component of transport vesicles.		0.000019	2	2	CAV2,CAV1
Pubmed	18771978	First-trimester serum levels of soluble endoglin and soluble fms-like tyrosine kinase-1 as first-trimester markers for late-onset preeclampsia.		0.000019	2	2	FLT1,ENG
Pubmed	19287991	Comparative study of human colonic tumor-derived endothelial cells (HCTEC) and normal colonic microvascular endothelial cells (HCMEC): Hypoxia-induced sVEGFR-1 and sVEGFR-2 levels.		0.000019	2	2	KDR,FLT1
Pubmed	17898556	[Expression of caveolin in hepatocellular carcinoma: association with unpaired artery formation and radiologic findings]		0.000019	2	2	CAV2,CAV1
Pubmed	18922939	Transforming growth factor-beta1 and CD105 promote the migration of hepatocellular carcinoma-derived endothelium.		0.000019	2	2	TGFB1,ENG
Pubmed	17429142	CD31 and CD34 expression as immunohistochemical markers of endothelial transdifferentiation in human cutaneous melanoma.		0.000019	2	2	PECAM1,CD34
Pubmed	15203191	Transforming growth factor Beta1 induction of tissue inhibitor of metalloproteinases 3 in articular chondrocytes is mediated by reactive oxygen species.		0.000019	2	2	TGFB1,TIMP3
Pubmed	16230353	Phosphoinositide specificity of and mechanism of lipid domain formation by annexin A2-p11 heterotetramer.		0.000019	2	2	S100A10,ANXA2
Pubmed	10087206	Human caveolin-1 and caveolin-2 are closely linked genes colocalized with WI-5336 in a region of 7q31 frequently deleted in tumors.		0.000019	2	2	CAV2,CAV1
Pubmed	19019335	Spontaneous preterm birth in African Americans is associated with infection and inflammatory response gene variants.		0.000019	6	125	TGFB1,TIMP3,PON2,PTGS1,IL1R1,IGF1
Pubmed	15340161	Signal peptide prediction based on analysis of experimentally verified cleavage sites.		0.000021	8	263	TIE1,CLEC14A,TEK,TFPI,VSIG2,FLT4,FLRT2,GPR97
Pubmed	18818748	Preterm birth in Caucasians is associated with coagulation and inflammation pathway gene variants.		0.000021	6	128	TGFB1,TIMP3,PON2,PTGS1,IL1R1,IGF1
Pubmed	19527514	Racial disparity in pathophysiologic pathways of preterm birth based on genetic variants.		0.000021	6	128	TGFB1,TIMP3,PON2,PTGS1,IL1R1,IGF1
Pubmed	11071635	Stem cell factor induces phosphatidylinositol 3'-kinase-dependent Lyn/Tec/Dok-1 complex formation in hematopoietic cells.		0.000043	3	16	YES1,INPP5D,LYN
Pubmed	18081315	Serine 23 and 36 phosphorylation of caveolin-2 is differentially regulated by targeting to lipid raft/caveolae and in mitotic endothelial cells.		0.000056	2	3	CAV2,CAV1
Pubmed	12648214	Caveolin expression and localization in human keratinocytes suggest a role in lamellar granule biogenesis.		0.000056	2	3	CAV2,CAV1
Pubmed	12813462	Peroxisome proliferator-activated receptor-gamma upregulates caveolin-1 and caveolin-2 expression in human carcinoma cells.		0.000056	2	3	CAV2,CAV1
Pubmed	15996661	STAT1 and Nmi are downstream targets of Ets-1 transcription factor in MCF-7 human breast cancer cell.		0.000056	2	3	ETS1,NMI
Pubmed	8898866	Mapping of a regulatory important site for protein kinase C phosphorylation in the N-terminal domain of annexin II.		0.000056	2	3	S100A10,ANXA2
Pubmed	15817662	Complete inhibition of goiter in mice requires combined gene therapy modification of angiopoietin, vascular endothelial growth factor, and fibroblast growth factor signaling.		0.000056	2	3	TEK,FLT1
Pubmed	10644439	Identification of FLRT1, FLRT2, and FLRT3: a novel family of transmembrane leucine-rich repeat proteins.		0.000056	2	3	FLRT3,FLRT2
Pubmed	16169405	Microvascular density, vascular endothelial growth factor A, and its receptors in endometrial blood vessels in patients with menorrhagia.		0.000056	2	3	KDR,FLT1
Pubmed	14674128	[Correlation between transcriptional activity of vascular endothelial growth factor (VEFG) and transcriptional activity of its receptors (FLT-1 and FLK-1) in low-grade squamous intraepithelial lesions (LSIL) of uterine cervix]		0.000056	2	3	KDR,FLT1
Pubmed	19165391	Iron metabolism genes, low-level lead exposure, and QT interval.		0.000056	2	3	HMOX1,TF
Pubmed	18239069	Glucocorticoid (GC)-mediated down-regulation of urokinase plasminogen activator expression via the serum and GC regulated kinase-1/forkhead box O3a pathway.		0.000056	2	3	SGK1,PLAU
Pubmed	8613703	Serglycin-binding proteins in activated macrophages and platelets.		0.000056	2	3	SRGN,PF4
Pubmed	17709546	Urokinase-type plasminogen activator stimulation of monocyte matrix metalloproteinase-1 production is mediated by plasmin-dependent signaling through annexin A2 and inhibited by inactive plasmin.		0.000056	2	3	ANXA2,PLAU
Pubmed	16439688	CD34-/CD133+/VEGFR-2+ endothelial progenitor cell subpopulation with potent vasoregenerative capacities.		0.000056	2	3	KDR,CD34
Pubmed	12529448	Regulation of vascular endothelial growth factor receptor-2 activity by caveolin-1 and plasma membrane cholesterol.		0.000056	2	3	KDR,CAV1
Pubmed	12439912	Expression of vascular endothelial growth factor and its receptors KDR and Flt-1 in gastric cancer cells.		0.000056	2	3	KDR,FLT1
Pubmed	15526283	Differentiation of human colon adenocarcinoma cells alters the expression and intracellular localization of annexins A1, A2, and A5.		0.000056	2	3	ANXA1,ANXA2
Pubmed	16530705	The VEGF-C/Flt-4 axis promotes invasion and metastasis of cancer cells.		0.000056	2	3	KDR,FLT4
Pubmed	16893970	Vascular endothelial cadherin controls VEGFR-2 internalization and signaling from intracellular compartments.		0.000056	2	3	KDR,CDH5
Pubmed	14976184	Myeloid Elf-1-like factor, an ETS transcription factor, up-regulates lysozyme transcription in epithelial cells through interaction with promyelocytic leukemia protein.		0.000056	2	3	LYZ,ELF4
Pubmed	9171348	Translocation of the Csk homologous kinase (Chk/Hyl) controls activity of CD36-anchored Lyn tyrosine kinase in thrombin-stimulated platelets.		0.000056	2	3	LYN,CD36
Pubmed	19412349	Maternal circulating levels of activin A, inhibin A, sFlt-1 and endoglin at parturition in normal pregnancy and pre-eclampsia.		0.000056	2	3	FLT1,ENG
Pubmed	12633858	Involvement of caveolin-2 in caveolar biogenesis in MDCK cells.		0.000056	2	3	CAV2,CAV1
Pubmed	15849510	Insulinlike growth factor-I-mediated migration and invasion of human colon carcinoma cells requires activation of c-Met and urokinase plasminogen activator receptor.		0.000056	2	3	IGF1,PLAU
Pubmed	17348207	[Study on the correlationship between the expression of nm23H1mRNA, TGF-beta1mRNA and tumor metastases, survival rate with prostate cancer]		0.000056	2	3	TGFB1,PECAM1
Pubmed	10513816	Differential mechanisms of inorganic pyrophosphate production by plasma cell membrane glycoprotein-1 and B10 in chondrocytes.		0.000056	2	3	TGFB1,ENPP3
Pubmed	15135240	Sequential expression of VEGF and its receptors in human placental villi during very early pregnancy: differences between placental vasculogenesis and angiogenesis.		0.000056	2	3	KDR,FLT1
Pubmed	16984913	Identification of an AHNAK binding motif specific for the Annexin2/S100A10 tetramer.		0.000056	2	3	S100A10,ANXA2
Pubmed	9435229	Vascular endothelial growth factor D (VEGF-D) is a ligand for the tyrosine kinases VEGF receptor 2 (Flk1) and VEGF receptor 3 (Flt4).		0.000056	2	3	KDR,FLT4
Pubmed	2450918	Specific associations of fluorescent beta-2-microglobulin with cell surfaces. The affinity of different H-2 and HLA antigens for beta-2-microglobulin.		0.000056	2	3	B2M,HLA-C
Pubmed	19741061	VEGF gene haplotypes are associated with sarcoidosis.		0.000056	2	3	KDR,FLT1
Pubmed	11866538	Vascular endothelial growth factor modulates the Tie-2:Tie-1 receptor complex.		0.000056	2	3	TIE1,TEK
Pubmed	17956952	Placental productions and expressions of soluble endoglin, soluble fms-like tyrosine kinase receptor-1, and placental growth factor in normal and preeclamptic pregnancies.		0.000056	2	3	FLT1,ENG
Pubmed	19250636	IGF-I induced rapid recruitment of integrin beta1 to lipid rafts is Caveolin-1 dependent.		0.000056	2	3	IGF1,CAV1
Pubmed	12138116	Estrogen receptor alpha-mediated silencing of caveolin gene expression in neuronal cells.		0.000056	2	3	CAV2,CAV1
Pubmed	19383239	Expression of CD34, alpha-smooth muscle actin and transforming growth factor-beta1 in squamous intraepithelial lesions and squamous cell carcinoma of the cervix.		0.000056	2	3	TGFB1,CD34
Pubmed	10675563	Phospholipase D2: functional interaction with caveolin in low-density membrane microdomains.		0.000056	2	3	CAV2,CAV1
Pubmed	17336974	Wall discontinuities and increased expression of vascular endothelial growth factor-A and vascular endothelial growth factor receptors 1 and 2 in endometrial blood vessels of women with menorrhagia.		0.000056	2	3	KDR,FLT1
Pubmed	18656381	Circulating vascular endothelial growth factor and its soluble receptors in patients with liver cirrhosis: possible association with hepatic function impairment.		0.000056	2	3	KDR,FLT1
Pubmed	12743374	The phosphorylation of caveolin-2 on serines 23 and 36 modulates caveolin-1-dependent caveolae formation.		0.000056	2	3	CAV2,CAV1
Pubmed	18931684	Suppressed NFAT-dependent VEGFR1 expression and constitutive VEGFR2 signaling in infantile hemangioma.		0.000056	2	3	KDR,FLT1
Pubmed	15048167	Immunohistochemical analysis of CD31, CD36, and CD44 antigens in human omentum.		0.000056	2	3	PECAM1,CD36
Pubmed	10777578	Human procathepsin B interacts with the annexin II tetramer on the surface of tumor cells.		0.000056	2	3	S100A10,ANXA2
Pubmed	18421240	PlGF-1 and VEGFR-1 pathway regulation of the external epithelial hemato-ocular barrier. A model for retinal edema.		0.000056	2	3	KDR,FLT1
Pubmed	18175241	A longitudinal study of angiogenic (placental growth factor) and anti-angiogenic (soluble endoglin and soluble vascular endothelial growth factor receptor-1) factors in normal pregnancy and patients destined to develop preeclampsia and deliver a small for gestational age neonate.		0.000056	2	3	FLT1,ENG
Pubmed	12376363	TGF-beta1 stimulates HO-1 via the p38 mitogen-activated protein kinase in A549 pulmonary epithelial cells.		0.000056	2	3	TGFB1,HMOX1
Pubmed	18065769	Caveolin-1 interacts and cooperates with the transforming growth factor-beta type I receptor ALK1 in endothelial caveolae.		0.000056	2	3	TGFB1,CAV1
Pubmed	16969385	IGF-I and IGFBP-3 augment transforming growth factor-beta actions in human renal carcinoma cells.		0.000056	2	3	TGFB1,IGF1
Pubmed	17824845	Annexins sense changes in intracellular pH during hypoxia.		0.000056	2	3	S100A10,ANXA2
Pubmed	15249540	Endomucin, a sialomucin expressed in high endothelial venules, supports L-selectin-mediated rolling.		0.000056	2	3	EMCN,CD34
Pubmed	17728252	Regulated proteolytic processing of Tie1 modulates ligand responsiveness of the receptor-tyrosine kinase Tie2.		0.000056	2	3	TIE1,TEK
Pubmed	19055786	Variations in host genes encoding adhesion molecules and susceptibility to falciparum malaria in India.		0.000056	2	3	PECAM1,CD36
Pubmed	12387817	The Na(+)/H(+) exchanger regulatory factor 2 mediates phosphorylation of serum- and glucocorticoid-induced protein kinase 1 by 3-phosphoinositide-dependent protein kinase 1.		0.000056	2	3	SLC9A3R2,SGK1
Pubmed	19301310	Role of the VEGFR3/VEGFD receptor axis in TGFbeta1 activation of primary prostate cell lines.		0.000056	2	3	TGFB1,FLT4
Pubmed	18598695	Filamin A is a novel caveolin-1-dependent target in IGF-I-stimulated cancer cell migration.		0.000056	2	3	IGF1,CAV1
Pubmed	19165674	Serum sFlt1:PlGF ratio, PlGF, and soluble endoglin levels in gestational proteinuria.		0.000056	2	3	FLT1,ENG
Pubmed	18219106	Differential Notch and TGFbeta signaling in primary colorectal tumors and their corresponding metastases.		0.000056	2	3	TGFB1,VIM
Pubmed	17615539	Different caveolin isoforms in the retina of melanoma malignum affected human eye.		0.000056	2	3	CAV2,CAV1
Pubmed	15183893	Vascular endothelial growth factor receptor-1 and receptor-2 initiate a phosphatidylinositide 3-kinase-dependent clonogenic response in acute myeloid leukemia cells.		0.000056	2	3	KDR,FLT1
Pubmed	15492987	Expression of vascular endothelial growth factor (VEGF) and its receptors (VEGF-R1 [Flt-1] and VEGF-R2 [KDR/Flk-1]) in tumorlets and in neuroendocrine cell hyperplasia of the lung.		0.000056	2	3	KDR,FLT1
Pubmed	12949011	Angiogenic growth factor response to acute systemic exercise in human skeletal muscle.		0.000056	2	3	KDR,FLT1
Pubmed	17013089	Circulating serum levels of angiogenic factors and vascular endothelial growth factor receptors 1 and 2 in melanoma patients.		0.000056	2	3	KDR,FLT1
Pubmed	16959214	Malignant hematopoietic cells induce an increased expression of VEGFR-1 and VEGFR-3 on bone marrow endothelial cells via AKT and mTOR signalling pathways.		0.000056	2	3	FLT1,FLT4
Pubmed	11294831	BENE, a novel raft-associated protein of the MAL proteolipid family, interacts with caveolin-1 in human endothelial-like ECV304 cells.		0.000056	2	3	CAV2,CAV1
Pubmed	19421150	Tie2-mediated multidrug resistance in malignant gliomas is associated with upregulation of ABC transporters.		0.000056	2	3	ABCG2,TEK
Pubmed	16733295	Significant expression of endoglin (CD105), TGFbeta-1 and TGFbeta R-2 in the atherosclerotic aorta: an immunohistological study.		0.000056	2	3	TGFB1,ENG
Pubmed	19135290	Maternal, gestational and neonatal characteristics and maternal angiogenic factors in normotensive pregnancies.		0.000056	2	3	FLT1,ENG
Pubmed	17692281	Differential mitotic activation of endogenous c-Src, c-Yes, and Lyn in HeLa cells.		0.000056	2	3	YES1,LYN
Pubmed	12920240	Vascular endothelial growth factor expression, beta-catenin tyrosine phosphorylation, and endothelial proliferative behavior: a pathway for transformation?		0.000056	2	3	KDR,FLT1
Pubmed	17581860	The formation of the cAMP/protein kinase A-dependent annexin 2-S100A10 complex with cystic fibrosis conductance regulator protein (CFTR) regulates CFTR channel function.		0.000056	2	3	S100A10,ANXA2
Pubmed	18317954	Prognostic and predictive value of vascular endothelial growth factor and its soluble receptors, VEGFR-1 and VEGFR-2 levels in the sera of small cell lung cancer patients.		0.000056	2	3	KDR,FLT1
Pubmed	14654077	Immature B cell malignancies synthesize VEGF, VEGFR-1 (Flt-1) and VEGFR-2 (KDR).		0.000056	2	3	KDR,FLT1
Pubmed	16754747	Identification of CD109 as part of the TGF-beta receptor system in human keratinocytes.		0.000056	2	3	TGFB1,CD109
Pubmed	19707156	Expression of VEGF and VEGF receptors in childhood precursor B-cell acute lymphoblastic leukemia evaluated by immunohistochemistry.		0.000056	2	3	KDR,FLT1
Pubmed	19419943	Soluble angiogenesis markers in gastric tumor patients.		0.000056	2	3	KDR,ENG
Pubmed	12509223	Src kinase becomes preferentially associated with the VEGFR, KDR/Flk-1, following VEGF stimulation of vascular endothelial cells.		0.000056	2	3	YES1,FLT1
Pubmed	8621427	Identification of vascular endothelial growth factor determinants for binding KDR and FLT-1 receptors. Generation of receptor-selective VEGF variants by site-directed mutagenesis.		0.000056	2	3	KDR,FLT1
Pubmed	11950700	Vascular endothelial growth factor induces SHC association with vascular endothelial cadherin: a potential feedback mechanism to control vascular endothelial growth factor receptor-2 signaling.		0.000056	2	3	KDR,CDH5
Pubmed	11751930	Glucocorticoid activation of Na(+)/H(+) exchanger isoform 3 revisited. The roles of SGK1 and NHERF2.		0.000056	2	3	SLC9A3R2,SGK1
Pubmed	17572512	Upregulation of thrombospondin-1(TSP-1) and its binding partners, CD36 and CD47, in sporadic inclusion body myositis.		0.000056	2	3	CD36,CD47
Pubmed	15610528	Overproduction of VEGF concomitantly expressed with its receptors promotes growth and survival of melanoma cells through MAPK and PI3K signaling.		0.000056	2	3	KDR,FLT1
Pubmed	19578796	Association of genetic variants with chronic kidney disease in individuals with different lipid profiles.		0.000056	6	152	TGFB1,PON2,HMOX1,PECAM1,CD36,ENG
Pubmed	9263011	gp 120s derived from four syncytium-inducing HIV-1 strains induce different patterns of CD4 association with lymphocyte surface molecules.		0.000087	3	20	HLA-C,CD38,PTPRB
Pubmed	14718574	The human plasma proteome: a nonredundant list developed by combination of four separate sources.		0.000091	6	166	SEPP1,TF,F8,PF4,IGF1,CD34
Pubmed	12652295	A novel function for tissue inhibitor of metalloproteinases-3 (TIMP3): inhibition of angiogenesis by blockage of VEGF binding to VEGF receptor-2.		0.000112	2	4	TIMP3,KDR
Pubmed	18436804	Urokinase plasminogen activator upregulates paraoxonase 2 expression in macrophages via an NADPH oxidase-dependent mechanism.		0.000112	2	4	PON2,PLAU
Pubmed	7521304	Src-related protein tyrosine kinases are physically associated with the surface antigen CD36 in human dermal microvascular endothelial cells.		0.000112	2	4	YES1,CD36
Pubmed	7929439	Different signal transduction properties of KDR and Flt1, two receptors for vascular endothelial growth factor.		0.000112	2	4	KDR,YES1
Pubmed	19235591	YY1 Over-expression in human brain gliomas and meningiomas correlates with TGF-beta1, IGF-1 and FGF-2 mRNA levels.		0.000112	2	4	TGFB1,IGF1
Pubmed	11693202	Integrin activation is required for VEGF and FGF receptor protein presence on human microvascular endothelial cells.		0.000112	2	4	KDR,FLT1
Pubmed	19658040	Mutation analysis of the growth factor genes PlGF, Flt1, IGF-I, and IGF-IR in intrauterine growth restriction with abnormal placental blood flow.		0.000112	2	4	IGF1,FLT1
Pubmed	1544885	p21rasGAP association with Fyn, Lyn, and Yes in thrombin-activated platelets.		0.000112	2	4	YES1,LYN
Pubmed	18316602	Vascular endothelial cadherin promotes breast cancer progression via transforming growth factor beta signaling.		0.000112	2	4	TGFB1,CDH5
Pubmed	11749962	Transferrin binds insulin-like growth factors and affects binding properties of insulin-like growth factor binding protein-3.		0.000112	2	4	TF,IGF1
Pubmed	12743594	EAPII interacts with ETS1 and modulates its transcriptional function.		0.000112	2	4	ETS1,FLI1
Pubmed	19258394	Differential trafficking of Src, Lyn, Yes and Fyn is specified by the state of palmitoylation in the SH4 domain.		0.000112	2	4	YES1,LYN
Pubmed	15166498	Increased expression of VEGF-receptors (FLT-1, KDR, NRP-1) and thrombospondin-1 is associated with glomeruloid microvascular proliferation, an aggressive angiogenic phenotype, in malignant melanoma.		0.000112	2	4	KDR,FLT1
Pubmed	16002039	Plasmodium falciparum malaria in south-west Nigerian children: is the polymorphism of ICAM-1 and E-selectin genes contributing to the clinical severity of malaria?		0.000112	2	4	PECAM1,CD36
Pubmed	19372622	Role of stromal cell-derived factor-1alpha, level and value of circulating interleukin-10 and endothelial progenitor cells in patients with acute myocardial infarction undergoing primary coronary angioplasty.		0.000112	2	4	KDR,CD34
Pubmed	10557082	Functional interaction of vascular endothelial-protein-tyrosine phosphatase with the angiopoietin receptor Tie-2.		0.000112	2	4	TEK,PTPRB
Pubmed	12882960	The inositol 5'-phosphatase SHIP-1 and the Src kinase Lyn negatively regulate macrophage colony-stimulating factor-induced Akt activity.		0.000112	2	4	INPP5D,LYN
Pubmed	15703204	Maxi-K channels localize to caveolae in human myometrium: a role for an actin-channel-caveolin complex in the regulation of myometrial smooth muscle K+ current.		0.000112	2	4	CAV2,CAV1
Pubmed	15590415	Co-localization of P2Y1 receptor and NTPDase1/CD39 within caveolae in human placenta.		0.000112	2	4	CAV1,ENTPD1
Pubmed	16904002	Caveolin-1 and -2 in airway epithelium: expression and in situ association as detected by FRET-CLSM.		0.000112	2	4	CAV2,CAV1
Pubmed	12796773	Role of PlGF in the intra- and intermolecular cross talk between the VEGF receptors Flt1 and Flk1.		0.000112	2	4	KDR,FLT1
Pubmed	19020728	Glioma cells enhance endothelial progenitor cell angiogenesis via VEGFR-2, not VEGFR-1.		0.000112	2	4	KDR,FLT1
Pubmed	19447876	Nuclear factor-kappaB-mediated transforming growth factor-beta-induced expression of vimentin is an independent predictor of biochemical recurrence after radical prostatectomy.		0.000112	2	4	TGFB1,VIM
Pubmed	18614962	Genetic risk factors of bronchopulmonary dysplasia.		0.000112	2	4	TGFB1,IGF1
Pubmed	12215337	Expression of von Willebrand's factor, CD34, CD31, and vascular endothelial growth factor in uterine leiomyomas.		0.000112	2	4	PECAM1,CD34
Pubmed	17884818	Transforming growth factor-beta regulates DNA binding activity of transcription factor Fli1 by p300/CREB-binding protein-associated factor-dependent acetylation.		0.000112	2	4	TGFB1,FLI1
Pubmed	17999956	Evidence for annexin II-S100A10 complex and plasmin in mobilization of cytokine activity of human TrpRS.		0.000112	2	4	S100A10,ANXA2
Pubmed	19636022	Phase I dose escalation study of telatinib, a tyrosine kinase inhibitor of vascular endothelial growth factor receptor 2 and 3, platelet-derived growth factor receptor beta, and c-Kit, in patients with advanced or metastatic solid tumors.		0.000112	2	4	KDR,FLT4
Pubmed	9398617	Interactions of FLT-1 and KDR with phospholipase C gamma: identification of the phosphotyrosine binding sites.		0.000112	2	4	KDR,FLT1
Pubmed	1522903	Gene fusion with an ETS DNA-binding domain caused by chromosome translocation in human tumours.		0.000112	2	4	ETS1,FLI1
Pubmed	19021062	Lactate dehydrogenase 5 expression in non-Hodgkin B-cell lymphomas is associated with hypoxia regulated proteins.		0.000112	2	4	KDR,EPAS1
Pubmed	15064349	Macrophage surface expression of annexins I and II in the phagocytosis of apoptotic lymphocytes.		0.000112	2	4	ANXA1,ANXA2
Pubmed	14600159	Snake venom vascular endothelial growth factors (VEGFs) exhibit potent activity through their specific recognition of KDR (VEGF receptor 2).		0.000112	2	4	KDR,FLT1
Pubmed	2969496	Chromosomal localization of the human genes for lipocortin I and lipocortin II.		0.000112	2	4	ANXA1,ANXA2
Pubmed	15702480	Interaction and functional interplay between endoglin and ALK-1, two components of the endothelial transforming growth factor-beta receptor complex.		0.000112	2	4	TGFB1,ENG
Pubmed	11039464	GP2, a GPI-anchored protein in the apical plasma membrane of the pancreatic acinar cell, co-immunoprecipitates with src kinases and caveolin.		0.000112	2	4	YES1,CAV1
Pubmed	18675456	The distribution of angiopoietin-1, angiopoietin-2 and their receptors tie-1 and tie-2 in the very early human placenta.		0.000112	2	4	TIE1,TEK
Pubmed	12607599	Immunohistochemical expression of basic fibroblast growth factor, vascular endothelial growth factor, and their receptors in stage IV non-Hodgkin lymphoma.		0.000112	2	4	KDR,FLT1
Pubmed	7821789	Construction of a human full-length cDNA bank.		0.000129	4	59	SRGN,S100A10,ANXA2,CTSH
Pubmed	18996102	Physiogenomic comparison of edema and BMI in patients receiving rosiglitazone or pioglitazone.		0.000164	5	117	TGFB1,KDR,FABP4,TEK,IGF1
Pubmed	12003790	Histamine stimulates phosphorylation of adherens junction proteins and alters their link to vimentin.		0.000185	2	5	VIM,CDH5
Pubmed	18609713	Measurement of circulating levels of VEGF-A, -C, and -D and their receptors, VEGFR-1 and -2 in gastric adenocarcinoma.		0.000185	2	5	KDR,FLT1
Pubmed	19176991	The plasminogen activator system and cancer.		0.000185	2	5	ANXA2,PLAU
Pubmed	10350061	Differential association of cytoplasmic signalling molecules SHP-1, SHP-2, SHIP and phospholipase C-gamma1 with PECAM-1/CD31.		0.000185	2	5	INPP5D,PECAM1
Pubmed	8769474	Roles for calreticulin and a novel glycoprotein, tapasin, in the interaction of MHC class I molecules with TAP.		0.000185	2	5	B2M,HLA-C
Pubmed	18164291	Heterogeneity and timing of translocation and membrane-mediated assembly of different annexins.		0.000185	2	5	ANXA1,ANXA2
Pubmed	10512675	Identification of genes (SPON2 and C20orf2) differentially expressed between cancerous and noncancerous lung cells by mRNA differential display.		0.000185	2	5	ANXA1,ANXA2
Pubmed	12600646	The role of Vif during HIV-1 infection: interaction with novel host cellular factors.		0.000185	2	5	VIM,SAT1
Pubmed	18829111	Secretion of MMP-2 and MMP-9 induced by VEGF autocrine loop correlates with clinical features in childhood acute lymphoblastic leukemia.		0.000185	2	5	FLT1,FLT4
Pubmed	17724803	Expression of angiopoietin-1, 2 and 4 and Tie-1 and 2 in gastrointestinal stromal tumor, leiomyoma and schwannoma.		0.000185	2	5	TIE1,TEK
Pubmed	12846735	Clustering-induced tyrosine phosphorylation of nephrin by Src family kinases.		0.000185	2	5	YES1,LYN
Pubmed	12015308	Extracellular and cytoplasmic domains of endoglin interact with the transforming growth factor-beta receptors I and II.		0.000185	2	5	TGFB1,ENG
Pubmed	18955504	Chromatin immunoprecipitation on microarray analysis of Smad2/3 binding sites reveals roles of ETS1 and TFAP2A in transforming growth factor beta signaling.		0.000185	2	5	TGFB1,ETS1
Pubmed	10749680	The Shc-related adaptor protein, Sck, forms a complex with the vascular-endothelial-growth-factor receptor KDR in transfected cells.		0.000185	2	5	KDR,FLT1
Pubmed	16820871	Expression analysis of peptide growth factors VEGF, FGF2, TGFB1, EGF and IGF1 in prostate cancer and benign prostatic hyperplasia.		0.000185	2	5	TGFB1,IGF1
Pubmed	7545683	Association of 75/80-kDa phosphoproteins and the tyrosine kinases Lyn, Fyn, and Lck with the B cell molecule CD20. Evidence against involvement of the cytoplasmic regions of CD20.		0.000185	2	5	TEK,LYN
Pubmed	15156561	Regulation of HIF prolyl hydroxylases by hypoxia-inducible factors.		0.000185	2	5	EGLN3,EPAS1
Pubmed	12234928	VE-PTP and VE-cadherin ectodomains interact to facilitate regulation of phosphorylation and cell contacts.		0.000185	2	5	CDH5,PTPRB
Pubmed	9334186	The Ets transcription factors interact with each other and with the c-Fos/c-Jun complex via distinct protein domains in a DNA-dependent and -independent manner.		0.000185	2	5	ERG,ETS1
Pubmed	15016828	Interaction between hex and GATA transcription factors in vascular endothelial cells inhibits flk-1/KDR-mediated vascular endothelial growth factor signaling.		0.000185	2	5	KDR,HHEX
Pubmed	18564920	HGF and MET mutations in primary and secondary lymphedema.		0.000185	2	5	SOX18,FLT4
Pubmed	15247232	Differential function of the prolyl hydroxylases PHD1, PHD2, and PHD3 in the regulation of hypoxia-inducible factor.		0.000185	2	5	EGLN3,EPAS1
Pubmed	9837809	Molecular genetics of the caveolin gene family: implications for human cancers, diabetes, Alzheimer disease, and muscular dystrophy.		0.000185	2	5	CAV2,CAV1
Pubmed	15001984	Tenascin-C upregulation by transforming growth factor-beta in human dermal fibroblasts involves Smad3, Sp1, and Ets1.		0.000185	2	5	TGFB1,ETS1
Pubmed	18757300	A cross-talk between stromal cell-derived factor-1 and transforming growth factor-beta controls the quiescence/cycling switch of CD34(+) progenitors through FoxO3 and mammalian target of rapamycin.		0.000185	2	5	TGFB1,CD34
Pubmed	18640487	Association of donor inflammation- and apoptosis-related genotypes and delayed allograft function after kidney transplantation.		0.000185	2	5	TGFB1,HMOX1
Pubmed	10391209	Characterization of single-nucleotide polymorphisms in coding regions of human genes.		0.000212	4	67	TFPI,ANXA3,IGF1,CD36
Pubmed	19625176	PTEN identified as important risk factor of chronic obstructive pulmonary disease.		0.000255	8	376	TGFB1,SEPP1,AHR,PTGS1,IGF1,CAV1,ENG,CTSH
Pubmed	12660155	Functional expression of the epithelial Ca(2+) channels (TRPV5 and TRPV6) requires association of the S100A10-annexin 2 complex.		0.000277	2	6	S100A10,ANXA2
Pubmed	1720539	Two additional protein-tyrosine kinases expressed in human lung: fourth member of the fibroblast growth factor receptor family and an intracellular protein-tyrosine kinase.		0.000277	2	6	YES1,LYN
Pubmed	15665527	Requirement of PDZ domains for the stimulation of the epithelial Ca2+ channel TRPV5 by the NHE regulating factor NHERF2 and the serum and glucocorticoid inducible kinase SGK1.		0.000277	2	6	SLC9A3R2,SGK1
Pubmed	10212252	Flotillins/cavatellins are differentially expressed in cells and tissues and form a hetero-oligomeric complex with caveolins in vivo. Characterization and epitope-mapping of a novel flotillin-1 monoclonal antibody probe.		0.000277	2	6	CAV2,CAV1
Pubmed	10934204	Identification of guanine nucleotide exchange factors (GEFs) for the Rap1 GTPase. Regulation of MR-GEF by M-Ras-GTP interaction.		0.000277	2	6	RAPGEF5,RASGRP3
Pubmed	11004484	Expression of purinergic receptors (ionotropic P2X1-7 and metabotropic P2Y1-11) during myeloid differentiation of HL60 cells.		0.000277	2	6	ENTPD1,LPAR4
Pubmed	17314099	NM23-H1 tumor suppressor physically interacts with serine-threonine kinase receptor-associated protein, a transforming growth factor-beta (TGF-beta) receptor-interacting protein, and negatively regulates TGF-beta signaling.		0.000277	2	6	TGFB1,SGK1
Pubmed	11928807	Growth factor-dependent proliferation and invasion of muscle satellite cells require the cell-associated fibrinolytic system.		0.000277	2	6	TGFB1,PLAU
Pubmed	17540773	The interaction of endoglin with beta-arrestin2 regulates transforming growth factor-beta-mediated ERK activation and migration in endothelial cells.		0.000277	2	6	TGFB1,ENG
Pubmed	11313879	c-Fos oncogene regulator Elk-1 interacts with BRCA1 splice variants BRCA1a/1b and enhances BRCA1a/1b-mediated growth suppression in breast cancer cells.		0.000277	2	6	ETS1,FLI1
Pubmed	9169439	Thrombspondin acts via integrin-associated protein to activate the platelet integrin alphaIIbbeta3.		0.000277	2	6	LYN,CD47
Pubmed	15985432	Flow activates ERK1/2 and endothelial nitric oxide synthase via a pathway involving PECAM1, SHP2, and Tie2.		0.000277	2	6	TEK,PECAM1
Pubmed	19299629	Sequencing of TGF-beta pathway genes in familial cases of intracranial aneurysm.		0.000277	2	6	TGFB1,ENG
Pubmed	15746084	Angiopoietin-1 promotes lymphatic sprouting and hyperplasia.		0.000277	2	6	TEK,FLT4
Pubmed	10949935	A novel zinc finger gene is fused to EWS in small round cell tumor.		0.000277	2	6	ERG,FLI1
Pubmed	16130169	Proteomics of human umbilical vein endothelial cells applied to etoposide-induced apoptosis.		0.000311	4	74	FABP4,VIM,ANXA3,ANXA1
Pubmed	15063762	Genetic variations in humans associated with differences in the course of hepatitis C.		0.000363	3	32	TGFB1,ADA,CD34
Pubmed	11443118	CrkL is recruited through its SH2 domain to the erythropoietin receptor and plays a role in Lyn-mediated receptor signaling.		0.000387	2	7	INPP5D,LYN
Pubmed	17891484	Association of polymorphisms of angiogenesis genes with breast cancer.		0.000387	2	7	KDR,FLT1
Pubmed	10733577	Dok-3, a novel adapter molecule involved in the negative regulation of immunoreceptor signaling.		0.000387	2	7	INPP5D,LYN
Pubmed	10748054	CD22 forms a quaternary complex with SHIP, Grb2, and Shc. A pathway for regulation of B lymphocyte antigen receptor-induced calcium flux.		0.000387	2	7	INPP5D,LYN
Pubmed	15599946	The expression and regulation of ADAMTS-1, -4, -5, -9, and -15, and TIMP-3 by TGFbeta1 in prostate cells: relevance to the accumulation of versican.		0.000387	2	7	TGFB1,TIMP3
Pubmed	18434302	Endothelial cell annexin A2 regulates polyubiquitination and degradation of its binding partner S100A10/p11.		0.000387	2	7	S100A10,ANXA2
Pubmed	15542434	Suppression of angiogenesis and tumor growth by selective inhibition of angiopoietin-2.		0.000387	2	7	KDR,TEK
Pubmed	12138090	QM, a putative tumor suppressor, regulates proto-oncogene c-yes.		0.000387	2	7	YES1,LYN
Pubmed	18636124	Polymorphisms in the estrogen receptor 1 and vitamin C and matrix metalloproteinase gene families are associated with susceptibility to lymphoma.		0.000402	5	142	TIMP3,AHR,PTGS1,IGF1,FLT1
Pubmed	19167335	Large-scale structural analysis of the classical human protein tyrosine phosphatome.		0.000435	3	34	TIE1,TEK,PTPRB
Pubmed	15166241	SHIP1 and Lyn Kinase Negatively Regulate Integrin alpha IIb beta 3 signaling in platelets.		0.000515	2	8	INPP5D,LYN
Pubmed	12538589	Regulation of a transient receptor potential (TRP) channel by tyrosine phosphorylation. SRC family kinase-dependent tyrosine phosphorylation of TRPV4 on TYR-253 mediates its response to hypotonic stress.		0.000515	2	8	YES1,LYN
Pubmed	9079689	Characterization of a subset of the basic-helix-loop-helix-PAS superfamily that interacts with components of the dioxin signaling pathway.		0.000515	2	8	AHR,EPAS1
Pubmed	12095061	Interleukin 1 and chronic rejection: possible genetic links in human heart allografts.		0.000515	2	8	TGFB1,IL1R1
Pubmed	12435584	Novel human G protein-coupled receptors with long N-terminals containing GPS domains and Ser/Thr-rich regions.		0.000515	2	8	GPR116,GPR97
Pubmed	17318185	Semaphorin-4A, an activator for T-cell-mediated immunity, suppresses angiogenesis via Plexin-D1.		0.000515	2	8	KDR,PLXND1
Pubmed	10207087	Functional and physical interactions between AML1 proteins and an ETS protein, MEF: implications for the pathogenesis of t(8;21)-positive leukemias.		0.000515	2	8	ETS1,ELF4
Pubmed	15252009	Transforming growth factor-beta stimulates epithelial-mesenchymal transformation in the proepicardium.		0.000515	2	8	TF,DNM3
Pubmed	19692168	Genetic Susceptibility to Distinct Bladder Cancer Subphenotypes.		0.000547	8	422	TGFB1,SEPP1,AHR,PTGS1,IGF1,CAV1,ENG,CTSH
Pubmed	16263699	Elucidation of N-glycosylation sites on human platelet proteins: a glycoproteomic approach.		0.000605	3	38	TGFB1,CD109,CD36
Pubmed	15203201	The human and mouse repertoire of the adhesion family of G-protein-coupled receptors.		0.000605	3	38	ELTD1,GPR116,GPR97
Pubmed	14726805	Mutations in genes required for T-cell development: IL7R, CD45, IL2RG, JAK3, RAG1, RAG2, ARTEMIS, and ADA and severe combined immunodeficiency: HuGE review.		0.00066	2	9	ADA,IL2RG
Pubmed	9846487	Schlafen, a new family of growth regulatory genes that affect thymocyte development.		0.00066	2	9	SLFN5,SLFN12
Pubmed	16696853	A yeast 2-hybrid analysis of human GTP cyclohydrolase I protein interactions.		0.00066	2	9	GCHFR,CNRIP1
Pubmed	9751712	HIV-1 tat binds TAFII250 and represses TAFII250-dependent transcription of major histocompatibility class I genes.		0.00066	2	9	B2M,HLA-C
Pubmed	19141860	Genetic variants in the candidate genes of the apoptosis pathway and susceptibility to chronic myeloid leukemia.		0.000704	3	40	KDR,ABCG2,IL1R1
Pubmed	17244347	Pathways and genes differentially expressed in the motor cortex of patients with sporadic amyotrophic lateral sclerosis.		0.000822	2	10	B2M,ANXA2
Pubmed	16720576	Members of RTP and REEP gene families influence functional bitter taste receptor expression.		0.000822	2	10	RTP4,RTP3
Pubmed	10491200	Effect of serine and tyrosine phosphorylation on retroviral proteinase substrates.		0.000822	2	10	PRKCH,VIM
Pubmed	16271481	Inherited ACTH insensitivity illuminates the mechanisms of ACTH action.		0.000822	2	10	RTP4,RTP3
Pubmed	1602151	Treatment of Haemophilus aphrophilus endocarditis with ciprofloxacin.		0.00097	4	100	TF,LYN,ANXA1,ANXA2
Pubmed	11233912	Donor cytokine genotype influences the development of acute rejection after renal transplantation.		0.001002	2	11	TGFB1,IL1R1
Pubmed	15723707	Polymorphisms in immunoregulatory genes and the risk of histologic chorioamnionitis in Caucasoid women: a case control study.		0.001002	2	11	TGFB1,IL1R1
Pubmed	15361128	Cytokine gene polymorphisms in Taiwan.		0.001002	2	11	TGFB1,IL1R1
Pubmed	18519826	Molecular genetics of successful smoking cessation: convergent genome-wide association study results.		0.001006	4	101	GPR116,ERG,TEK,CD109
Pubmed	19117745	Cytokine gene polymorphisms and BALF cytokine levels in interstitial lung diseases.		0.001199	2	12	TGFB1,IL1R1
Pubmed	15170937	Association of single nucleotide polymorphisms within cytokine genes with juvenile idiopathic arthritis in the Czech population.		0.001199	2	12	TGFB1,IL1R1
Pubmed	9892651	PSD-95 promotes Fyn-mediated tyrosine phosphorylation of the N-methyl-D-aspartate receptor subunit NR2A.		0.001199	2	12	YES1,LYN
Pubmed	16100774	Cytokine gene polymorphisms in population of ethnic Macedonians.		0.001199	2	12	TGFB1,IL1R1
Pubmed	17889143	Cytokine polymorphisms and risk of infection after kidney transplantation.		0.001413	2	13	TGFB1,IL1R1
Pubmed	19594368	Distribution of cytokine gene polymorphisms in the general Lebanese population: the first report.		0.001413	2	13	TGFB1,IL1R1
Pubmed	17627763	Single nucleotide polymorphisms of cytokine genes in the healthy Slovak population.		0.001413	2	13	TGFB1,IL1R1
Pubmed	16870193	Sustained elevations in NEFA induce cyclooxygenase-2 activity and potentiate THP-1 macrophage foam cell formation.		0.001413	2	13	CAV1,CD36
Pubmed	15944607	Genetic analysis of polymorphisms in biologically relevant candidate genes in patients with abdominal aortic aneurysms.		0.001413	2	13	TGFB1,TIMP3
Pubmed	19332120	Effect of desensitization in solid organ transplant recipients depends on some cytokines genes polymorphism.		0.001413	2	13	TGFB1,IL1R1
Pubmed	17257312	Frequency distribution of cytokine gene polymorphisms in the healthy North Indian population.		0.001413	2	13	TGFB1,IL1R1
Pubmed	19470040	TNF-alpha and IL-10 gene polymorphisms show a weak association with pemphigus vulgaris in the Slovak population.		0.001413	2	13	TGFB1,IL1R1
Pubmed	9704006	Transcriptionally active heterodimer formation of an Arnt-like PAS protein, Arnt3, with HIF-1a, HLF, and clock.		0.001413	2	13	AHR,EPAS1
Pubmed	19408823	Distribution of the 22 cytokine gene polymorphisms in healthy Macedonian population.		0.001413	2	13	TGFB1,IL1R1
Pubmed	16938461	Cytokine gene polymorphisms can alter the effect of Bacillus Calmette-Gu�rin (BCG) immunotherapy.		0.001413	2	13	TGFB1,IL1R1
Pubmed	14557872	Evidence for substantial effect modification by gender in a large-scale genetic association study of the metabolic syndrome among coronary heart disease patients.		0.001413	2	13	TGFB1,IL1R1
Pubmed	17496152	Genomic profile of matrix and vasculature remodeling in TGF-alpha induced pulmonary fibrosis.		0.001413	2	13	CD36,ROBO4
Pubmed	18632425	Cytokine single nucleotide polymorphisms in Iranian populations.		0.001413	2	13	TGFB1,IL1R1
Pubmed	19453261	High-density association study of 383 candidate genes for volumetric BMD at the femoral neck and lumbar spine among older men.		0.00149	7	383	TGFB1,KDR,IL1R1,IGF1,MEF2C,OSTF1,FLT1
Pubmed	18174230	Association of polymorphisms in complement component C3 gene with susceptibility to systemic lupus erythematosus.		0.001602	3	53	TGFB1,LYN,FLI1
Pubmed	11782478	Differential activities of murine single minded 1 (SIM1) and SIM2 on a hypoxic response element. Cross-talk between basic helix-loop-helix/per-Arnt-Sim homology transcription factors.		0.001644	2	14	AHR,EPAS1
Pubmed	19672706	Polymorphisms in the BRCA1 and ABCB1 genes modulate menopausal hormone therapy associated breast cancer risk in postmenopausal women.		0.001644	2	14	TGFB1,IGF1
Pubmed	8892864	Infectivities of human and other primate lentiviruses are activated by desialylation of the virion surface.		0.001644	2	14	MAN1C1,MGAT2
Pubmed	19124506	Common genetic variation in candidate genes and susceptibility to subtypes of breast cancer.		0.001787	4	118	TGFB1,SIPA1,PTGS1,IGF1
Pubmed	19166692	Usefulness of genetic polymorphisms and conventional risk factors to predict coronary heart disease in patients with familial hypercholesterolemia.		0.001892	2	15	PON2,CD93
Pubmed	7759097	Isolation of a YAC clone covering a cluster of nine S100 genes on human chromosome 1q21: rationale for a new nomenclature of the S100 calcium-binding protein family.		0.001892	2	15	S100A10,S100A13
Pubmed	19258923	Genetic susceptibility to respiratory syncytial virus bronchiolitis in preterm children is associated with airway remodeling genes and innate immune genes.		0.002118	5	206	TGFB1,PF4,IL1R1,IL2RG,PECAM1
Pubmed	17703412	Genetic susceptibility to respiratory syncytial virus bronchiolitis is predominantly associated with innate immune genes.		0.002163	5	207	TGFB1,PF4,IL1R1,IL2RG,PECAM1
Pubmed	2355006	Assignment of intrachain disulfide bonds and characterization of potential glycosylation sites of the type 1 recombinant human immunodeficiency virus envelope glycoprotein (gp120) expressed in Chinese hamster ovary cells.		0.002436	2	17	MAN1C1,MGAT2
Pubmed	15857508	Proliferative activity of extracellular HIV-1 Tat protein in human epithelial cells: expression profile of pathogenetically relevant genes.		0.002436	2	17	TGFB1,KDR
Pubmed	11470823	Novel p62dok family members, dok-4 and dok-5, are substrates of the c-Ret receptor tyrosine kinase and mediate neuronal differentiation.		0.002436	2	17	TEK,DOK4
Pubmed	12595908	Variation in immune response genes and chronic Q fever. Concepts: preliminary test with post-Q fever fatigue syndrome.		0.002436	2	17	TGFB1,IL1R1
Pubmed	19176441	Genome-wide interrogation of germline genetic variation associated with treatment response in childhood acute lymphoblastic leukemia.		0.002733	2	18	INPP4B,ELMO1
Pubmed	9169421	Identification of novel human WW domain-containing proteins by cloning of ligand targets.		0.002733	2	18	LYN,IL2RG
Pubmed	15078178	HIV/SIV escape from immune surveillance: focus on Nef.		0.003046	2	19	HLA-C,LYN
Pubmed	10428027	Targeted deficiency or cytosolic truncation of the VE-cadherin gene in mice impairs VEGF-mediated endothelial survival and angiogenesis.		0.003046	2	19	KDR,CDH5
Pubmed	10051567	Angiopoietins 3 and 4: diverging gene counterparts in mice and humans.		0.003046	2	19	TIE1,TEK
Pubmed	7566098	Initial assessment of human gene diversity and expression patterns based upon 83 million nucleotides of cDNA sequence.		0.003068	4	137	ARHGAP29,AHR,FXYD5,S100A13
Pubmed	15550249	RTP family members induce functional expression of mammalian odorant receptors.		0.003375	2	20	RTP4,RTP3
Pubmed	12734410	HIV-1 Nef control of cell signalling molecules: multiple strategies to promote virus replication.		0.003375	2	20	HLA-C,LYN
Pubmed	12560567	Glycosylation inhibitors and neuraminidase enhance human immunodeficiency virus type 1 binding and neutralization by mannose-binding lectin.		0.003375	2	20	MAN1C1,MGAT2
Pubmed	7829101	Isolation of novel and known genes from a human fetal cochlear cDNA library using subtractive hybridization and differential screening.		0.003406	3	69	TEK,TM4SF1,CAV2
Pubmed	18977990	Candidate genes and cerebral palsy: a population-based study.		0.00372	2	21	TFPI,PROCR
Pubmed	7539755	Modulation of CD4 lateral interaction with lymphocyte surface molecules induced by HIV-1 gp120.		0.00372	2	21	HLA-C,CD38
Pubmed	10737800	Shotgun sequencing of the human transcriptome with ORF expressed sequence tags.		0.003985	6	343	GIMAP4,APLNR,STAB1,ENTPD1,LCP1,FLT1
Pubmed	8673525	Influence of N-linked glycans in V4-V5 region of human immunodeficiency virus type 1 glycoprotein gp160 on induction of a virus-neutralizing humoral response.		0.00408	2	22	MAN1C1,MGAT2
Pubmed	9109416	Effect of various glycosidase treatments on the resistance of the HIV-1 envelope to degradation.		0.00408	2	22	MAN1C1,MGAT2
Pubmed	15167446	Genetic analysis of 22 candidate genes for hypertension in the Japanese population.		0.00408	2	22	SGK1,CD36
Pubmed	11994280	HIV-1-Tat protein activates phosphatidylinositol 3-kinase/ AKT-dependent survival pathways in Kaposi's sarcoma cells.		0.00408	2	22	KDR,IGF1
Pubmed	11530211	Folding of the human immunodeficiency virus type 1 envelope glycoprotein in the endoplasmic reticulum.		0.00408	2	22	MAN1C1,MGAT2
Pubmed	15951569	Time-resolved mass spectrometry of tyrosine phosphorylation sites in the epidermal growth factor receptor signaling network reveals dynamic modules.		0.004307	3	75	YES1,ANXA2,CAV1
Pubmed	18980679	Silencing of directional migration in roundabout4 knockdown endothelial cells.		0.004336	1	1	ROBO4
Pubmed	15159324	Polymorphisms in PTGS1 (=COX-1) and risk of colorectal polyps.		0.004336	1	1	PTGS1
Pubmed	16825496	Expression levels of CD38 in T cells predict course of disease in male patients with B-chronic lymphocytic leukemia.		0.004336	1	1	CD38
Pubmed	11806246	Soluble VEGFR-1 secreted by endothelial cells and monocytes is present in human serum and plasma from healthy donors.		0.004336	1	1	FLT1
Pubmed	12485444	Expression of endomucin, a novel endothelial sialomucin, in normal and diseased human skin.		0.004336	1	1	EMCN
Pubmed	16179596	Transcription factor SOX18 is expressed in human coronary atherosclerotic lesions and regulates DNA synthesis and vascular cell growth.		0.004336	1	1	SOX18
Pubmed	17327411	Identification of proangiogenic TIE2-expressing monocytes (TEMs) in human peripheral blood and cancer.		0.004336	1	1	TEK
Pubmed	12948293	Analysis of the human growth hormone receptor and IGF-I coding sequences in children with growth disorders.		0.004336	1	1	IGF1
Pubmed	17666781	Lack of association of HLA-C alleles with late-onset psoriasis in the northern Polish population.		0.004336	1	1	HLA-C
Pubmed	8919688	Sorsby's fundus dystrophy in the British Isles: demonstration of a striking founder effect by microsatellite-generated haplotypes.		0.004336	1	1	TIMP3
Pubmed	19144874	Enhanced CD36 scavenger receptor expression in THP-1 human monocytes in the presence of lupus plasma: linking autoimmunity and atherosclerosis.		0.004336	1	1	CD36
Pubmed	14678493	Transference of recombinant VE-cadherin cytoplasmic domain alters endothelial junctional integrity and porcine microvascular permeability.		0.004336	1	1	CDH5
Pubmed	11228641	Congenital disorders of glycosylation IIa cause growth retardation, mental retardation, and facial dysmorphism.		0.004336	1	1	MGAT2
Pubmed	17511591	Could heme-oxygenase-1 have a role in modulating the recipient immune response to embryonic stem cells?		0.004336	1	1	HMOX1
Pubmed	12028535	Elongation of the cytoplasmic domain, due to a point deletion at exon 7, results in an HLA-C null allele, Cw*0409 N.		0.004336	1	1	HLA-C
Pubmed	16320343	Decreased Lyn expression and translocation to lipid raft signaling domains in B lymphocytes from patients with systemic lupus erythematosus.		0.004336	1	1	LYN
Pubmed	18301242	Immunohistochemical evidence of caveolin-1 expression in the human fetal and neonatal striated muscle and absence in the adult's.		0.004336	1	1	CAV1
Pubmed	17560457	Role of insulin-like growth factor-1 in colon cancerogenesis: a case-control study.		0.004336	1	1	IGF1
Pubmed	3242681	Location of disulphide bonds in human insulin-like growth factors (IGFs) synthesized by recombinant DNA technology.		0.004336	1	1	IGF1
Pubmed	15943912	TGF-beta inhibition of CTL re-stimulation requires accessory cells and induces peroxisome-proliferator-activated receptor-gamma (PPAR-gamma).		0.004336	1	1	HLA-C
Pubmed	15498554	Conformational stability of amyloid fibrils of beta2-microglobulin probed by guanidine-hydrochloride-induced unfolding.		0.004336	1	1	B2M
Pubmed	12010652	The tumour necrosis factor-alpha induced vascular permeability is associated with a reduction of VE-cadherin expression.		0.004336	1	1	CDH5
Pubmed	15246162	Human placenta-derived mesenchymal progenitor cells support culture expansion of long-term culture-initiating cells from cord blood CD34+ cells.		0.004336	1	1	CD34
Pubmed	18700317	[TRPC]		0.004336	1	1	TRPC3
Pubmed	19217217	Dysadherin expression in gastrointestinal stromal tumors (GISTs).		0.004336	1	1	FXYD5
Pubmed	9114008	Cloning and characterization of a putative human serine/threonine protein kinase transcriptionally modified during anisotonic and isotonic alterations of cell volume.		0.004336	1	1	SGK1
Pubmed	8852658	Novel mutations of the endothelin-B receptor gene in isolated patients with Hirschsprung's disease.		0.004336	1	1	EDNRB
Pubmed	12810075	Differential expressions of heme oxygenase-1 gene in CD25- and CD25+ subsets of human CD4+ T cells.		0.004336	1	1	HMOX1
Pubmed	12201837	Molecular defects in coagulation Factor VIII and their impact on Factor VIII function.		0.004336	1	1	F8
Pubmed	8294451	Endoglin forms a heteromeric complex with the signaling receptors for transforming growth factor-beta.		0.004336	1	1	ENG
Pubmed	19230971	CD200 expression may help in differential diagnosis between mantle cell lymphoma and B-cell chronic lymphocytic leukemia.		0.004336	1	1	CD200
Pubmed	19277036	Impact of cellular folate status and epidermal growth factor receptor expression on BCRP/ABCG2-mediated resistance to gefitinib and erlotinib.		0.004336	1	1	ABCG2
Pubmed	18294055	Dysferlin homozygous mutation G1418D causes limb-girdle type 2B in a Mexican family.		0.004336	1	1	DYSF
Pubmed	12151102	Functional dissection of the ETS transcription factor MEF.		0.004336	1	1	ELF4
Pubmed	17650078	Duplications involving int22h-1 of the factor VIII gene: a cause for concern in genetic testing for hemophilia A?		0.004336	1	1	F8
Pubmed	14595120	Transforming growth factor-beta 1 induces apoptosis through Fas ligand-independent activation of the Fas death pathway in human gastric SNU-620 carcinoma cells.		0.004336	1	1	TGFB1
Pubmed	11744164	Functional regulatory regions of human transcription factor MEF2C.		0.004336	1	1	MEF2C
Pubmed	16740750	The coincidence of chromosome 15 aberrations and beta2-microglobulin gene mutations is causative for the total loss of human leukocyte antigen class I expression in melanoma.		0.004336	1	1	B2M
Pubmed	15869621	The protective effect of the factor XIII Val34Leu mutation on the risk of deep venous thrombosis is dependent on the fibrinogen level.		0.004336	1	1	F8
Pubmed	17892594	Controversy surrounding the increased expression of TGF beta 1 in asthma.		0.004336	1	1	TGFB1
Pubmed	17680535	[The relationship between the gene polymorphism of TGF-beta1 and early renal injury in patients with essential hypertension, and the effect of the gene polymorphism of TGF- beta1 on the individual treatment with valsartan]		0.004336	1	1	TGFB1
Pubmed	7550309	Night blindness in Sorsby's fundus dystrophy reversed by vitamin A.		0.004336	1	1	TIMP3
Pubmed	18237549	Insulin-like growth factor I (CA) repeats are associated with higher melanoma's Breslow index but not associated with the presence of the melanoma. A pilot study.		0.004336	1	1	IGF1
Pubmed	16140924	The proto-oncogene ERG in megakaryoblastic leukemias.		0.004336	1	1	ERG
Pubmed	18245894	[Genomic approaches to bone and joint diseases. An order made medical system for management of osteoporosis: an attempt using genetic information]		0.004336	1	1	TGFB1
Pubmed	18097592	The association of vascular endothelial growth factor receptor-1 with the risk of cancer progression following radical prostatectomy.		0.004336	1	1	FLT1
Pubmed	12800944	Genotype-phenotype analysis for the polymorphic CA repeat in the insulin-like growth factor-I (IGF-I) gene.		0.004336	1	1	IGF1
Pubmed	18775442	A gene-wide investigation on polymorphisms in the ABCG2/BRCP transporter and susceptibility to colorectal cancer.		0.004336	1	1	ABCG2
Pubmed	11267423	TGF-beta1 gene polymorphism is a risk factor for renal dysfunction in heart transplant recipients.		0.004336	1	1	TGFB1
Pubmed	15249199	Role of lateral cell-cell border location and extracellular/transmembrane domains in PECAM/CD31 mechanosensation.		0.004336	1	1	PECAM1
Pubmed	19340002	Vasculogenic mimicry of acute leukemic bone marrow stromal cells.		0.004336	1	1	IGF1
Pubmed	16433617	Insulin-like growth factor-I induces early osteoblast gene expression in human mesenchymal stem cells.		0.004336	1	1	IGF1
Pubmed	11776299	Prevalence of a 23bp insertion in exon 3 of the endothelial cell protein C receptor gene in venous thrombophilia.		0.004336	1	1	PROCR
Pubmed	12417446	Expression of the EGF-TM7 receptor CD97 and its ligand CD55 (DAF) in multiple sclerosis.		0.004336	1	1	CD97
Pubmed	15302582	IGF-1 induces human myotube hypertrophy by increasing cell recruitment.		0.004336	1	1	IGF1
Pubmed	17011274	New variations of the EDNRB gene and its association with sporadic Hirschsprung's disease in Korea.		0.004336	1	1	EDNRB
Pubmed	11675018	Two messenger RNAs and five isoforms for Po66-CBP, a galectin-8 homolog in a human lung carcinoma cell line.		0.004336	1	1	LGALS8
Pubmed	12203998	Identification of seven novel mutations of F8C by DHPLC.		0.004336	1	1	F8
Pubmed	12943995	TGF beta1 induces multiple independent signals to regulate human trophoblastic differentiation: mechanistic insights.		0.004336	1	1	TGFB1
Pubmed	18215718	MD-2 controls bacterial lipopolysaccharide hyporesponsiveness in human intestinal epithelial cells.		0.004336	1	1	LY96
Pubmed	7833915	Assignment of a locus for dominantly inherited venous malformations to chromosome 9p.		0.004336	1	1	TEK
Pubmed	7627717	Functional properties of human vascular endothelial cadherin (7B4/cadherin-5), an endothelium-specific cadherin.		0.004336	1	1	CDH5
Pubmed	16409473	The Ser219-->Gly dimorphism of the endothelial protein C receptor contributes to the higher soluble protein levels observed in individuals with the A3 haplotype.		0.004336	1	1	PROCR
Pubmed	19369946	Genetic associations of LYN with systemic lupus erythematosus.		0.004336	1	1	LYN
Pubmed	1384492	Platelet-agglutinating protein p37 from a thrombotic thrombocytopenic purpura plasma forms complexes with platelet membrane glycoprotein IV (CD36).		0.004336	1	1	CD36
Pubmed	12514788	Transforming growth factor-beta1 induces tumor stroma and reduces tumor infiltrate in cervical cancer.		0.004336	1	1	TGFB1
Pubmed	11703343	Characterization of protein C receptor expression in monocytes.		0.004336	1	1	PROCR
Pubmed	3032784	Isolation, expression, and the primary structure of HLA-Cw1 and HLA-Cw2 genes: evolutionary aspects.		0.004336	1	1	HLA-C
Pubmed	18421072	Plasma fatty acid binding protein 4 is associated with atherogenic dyslipidemia in diabetes.		0.004336	1	1	FABP4
Pubmed	17373578	The identification of two germ-line mutations in the human breast cancer resistance protein gene that result in the expression of a low/non-functional protein.		0.004336	1	1	ABCG2
Pubmed	14644079	TEM8 expression stimulates endothelial cell adhesion and migration by regulating cell-matrix interactions on collagen.		0.004336	1	1	F8
Pubmed	18082198	Association of polymorphisms in TGFB1 and prostate cancer prognosis.		0.004336	1	1	TGFB1
Pubmed	17322278	TNF-alpha induced CD38 expression in human airway smooth muscle cells: role of MAP kinases and transcription factors NF-kappaB and AP-1.		0.004336	1	1	CD38
Pubmed	18451573	Impact of serum insulin-like growth factor-1 on early prognosis in acute myocardial infarction.		0.004336	1	1	IGF1
Pubmed	19528989	Circulating TGF-beta1 as a reliable biomarker for chronic kidney disease progression in the African-American population.		0.004336	1	1	TGFB1
Pubmed	12859969	Rhodopsin phosphorylation sites and their role in arrestin binding.		0.004336	1	1	ANXA1
Pubmed	17545516	Insulin-like growth factor-I produced by seminal vesicles: relationship to intraepithelial basal cell hyperplasia in the prostate.		0.004336	1	1	IGF1
Pubmed	3455760	Two insulin-like growth factor I messenger RNAs are expressed in human liver.		0.004336	1	1	IGF1
Pubmed	9126924	Lack of allelic exclusion in B cell chronic lymphocytic leukemia.		0.004336	1	1	ARPC1B
Pubmed	12091341	Mutations associated with hemophilia A in the 558-565 loop of the factor VIIIa A2 subunit alter the catalytic activity of the factor Xase complex.		0.004336	1	1	F8
Pubmed	17510952	Investigating the role of p11 (S100A10) sequence variation in susceptibility to major depression.		0.004336	1	1	S100A10
Pubmed	17850762	Aromatic residues of Caveolin-1 binding motif of alpha-hemolysin are essential for membrane penetration.		0.004336	1	1	CAV1
Pubmed	12376324	Glucocorticoids stimulate human sgk1 gene expression by activation of a GRE in its 5'-flanking region.		0.004336	1	1	SGK1
Pubmed	18337117	Evaluation of the transforming growth factor beta1 codon 25 (Arg-->Pro) polymorphism in alcoholic liver disease.		0.004336	1	1	TGFB1
Pubmed	19696792	Single nucleotide polymorphism in ABCG2 is associated with irinotecan-induced severe myelosuppression.		0.004336	1	1	ABCG2
Pubmed	15339698	Type I CD36 deficiency in hematologic disorder.		0.004336	1	1	CD36
Pubmed	8523563	Cytoskeleton association and virion incorporation of the human immunodeficiency virus type 1 Vif protein.		0.004336	1	1	VIM
Pubmed	15979077	Vitamin E inhibits CD36 scavenger receptor expression in hypercholesterolemic rabbits.		0.004336	1	1	CD36
Pubmed	17107821	Skeletal muscle IGF-I isoform expression in healthy women after isometric exercise.		0.004336	1	1	IGF1
Pubmed	3162913	Latent high molecular weight complex of transforming growth factor beta 1. Purification from human platelets and structural characterization.		0.004336	1	1	TGFB1
Pubmed	16780585	Decorin and TGF-beta1 polymorphisms and development of COPD in a general population.		0.004336	1	1	TGFB1
Pubmed	9468526	Identification of the phosphatidic acid phosphatase type 2a isozyme as an androgen-regulated gene in the human prostatic adenocarcinoma cell line LNCaP.		0.004336	1	1	PPAP2A
Pubmed	19234229	The cellular amount of the common gamma-chain influences spontaneous or induced cell proliferation.		0.004336	1	1	IL2RG
Pubmed	12203716	Expression of cathepsins B, H, K, L, and S during human fetal lung development.		0.004336	1	1	CTSH
Pubmed	1984805	Identification of a cell-surface antigen associated with activated T lymphoblasts and activated platelets.		0.004336	1	1	CD109
Pubmed	12431651	TGF-beta 1 gene expression in stable renal transplant recipients: influence of TGF-beta 1 gene polymorphism and immunosuppression.		0.004336	1	1	TGFB1
Pubmed	18673094	Serum levels of adenosine deaminase and pregnancy-related hormones in hyperemesis gravidarum.		0.004336	1	1	ADA
Pubmed	2987867	The human urokinase-plasminogen activator gene and its promoter.		0.004336	1	1	PLAU
Pubmed	17215481	Annexin 1: the new face of an old molecule.		0.004336	1	1	ANXA1
Pubmed	1639429	Detection of mutations in the factor VIII gene using single-stranded conformational polymorphism (SSCP).		0.004336	1	1	F8
Pubmed	17425064	Identification of a functional polymorphism at the adipose fatty acid binding protein gene (FABP4) and demonstration of its association with cardiovascular disease: a path to follow.		0.004336	1	1	FABP4
Pubmed	17259514	Circulating levels of the antiangiogenic marker soluble FMS-like tyrosine kinase 1 are elevated in women with pregestational diabetes and preeclampsia: angiogenic markers in preeclampsia and preexisting diabetes.		0.004336	1	1	FLT1
Pubmed	17661355	Defining ETS transcription regulatory networks and their contribution to breast cancer progression.		0.004336	1	1	ETS1
Pubmed	17107948	Biochemical and structural characterization of the gem GTPase.		0.004336	1	1	GEM
Pubmed	12086318	Heme oxygenase-1, a protective gene that prevents the rejection of transplanted organs.		0.004336	1	1	HMOX1
Pubmed	17896171	Evidence for a possible inhibitory interaction between the HO-1/CO- and Akt/NO-pathways in human endothelial cells.		0.004336	1	1	HMOX1
Pubmed	12194205	Asymmetric vimentin distribution in human spermatozoa.		0.004336	1	1	VIM
Pubmed	16875935	Single nucleotide polymorphisms of the TGFB1 gene and lung cancer risk in a Korean population.		0.004336	1	1	TGFB1
Pubmed	1537377	Regulated expression on human macrophages of endoglin, an Arg-Gly-Asp-containing surface antigen.		0.004336	1	1	ENG
Pubmed	19331718	Correlation of plasma transforming growth factor beta 1 with asthma control test.		0.004336	1	1	TGFB1
Pubmed	2036417	Solution structure of human insulin-like growth factor 1: a nuclear magnetic resonance and restrained molecular dynamics study.		0.004336	1	1	IGF1
Pubmed	16896923	Identification and characterization of a novel human dysferlin transcript: dysferlin_v1.		0.004336	1	1	DYSF
Pubmed	9569189	Factor VIII inhibitors in mild and moderate-severity haemophilia A. UK Haemophilia Centre Directors Organisation.		0.004336	1	1	F8
Pubmed	15307537	In vitro flow evaluation of recombinant tissue factor pathway inhibitor immobilized on collagen impregnated Dacron.		0.004336	1	1	TFPI
Pubmed	18838483	Critical role of COX-1 in prostacyclin production by human endothelial cells under modification of hydroperoxide tone.		0.004336	1	1	PTGS1
Pubmed	16855359	Expression of the fibrinolytic components in endometriosis.		0.004336	1	1	PLAU
Pubmed	18538738	VEGFR-3 expression is restricted to blood and lymphatic vessels in solid tumors.		0.004336	1	1	FLT4
Pubmed	18703768	Plasma insulinlike growth factor 1 and binding-protein 3 and risk of myocardial infarction in women: a prospective study.		0.004336	1	1	IGF1
Pubmed	8076344	ERG gene is translocated in an Ewing's sarcoma cell line.		0.004336	1	1	ERG
Pubmed	16841181	N-linked glycosylation of CD38 is required for its structure stabilization but not for membrane localization.		0.004336	1	1	CD38
Pubmed	19032226	Caveolin-1 expression is a distinct feature of chronic rejection-induced transplant capillaropathy.		0.004336	1	1	CAV1
Pubmed	15170677	[Basic phospholipase of Naja nigricollis venom]		0.004336	1	1	ABCG2
Pubmed	18063859	Study of the relationship between gene polymorphisms of paraoxonase 2 and stroke in a Chinese population.		0.004336	1	1	PON2
Pubmed	18662893	Early programming of the IGF-I axis: negative association between IGF-I in infancy and late adolescence in a 17-year longitudinal follow-up study of healthy subjects.		0.004336	1	1	IGF1
Pubmed	1993173	Intron-exon organization of the human gene coding for the lipoprotein-associated coagulation inhibitor: the factor Xa dependent inhibitor of the extrinsic pathway of coagulation.		0.004336	1	1	TFPI
Pubmed	16098468	Neuronal apoptosis linked to EglN3 prolyl hydroxylase and familial pheochromocytoma genes: developmental culling and cancer.		0.004336	1	1	EGLN3
Pubmed	18303622	[Association between aryl hydrocarbon receptor gene polymorphisms and chromosomal damage in coke-oven workers]		0.004336	1	1	AHR
Pubmed	17570736	Transforming growth factor beta-1 -509C>T polymorphism in Indian patients with primary open angle glaucoma.		0.004336	1	1	TGFB1
Pubmed	10856194	Congenital hereditary lymphedema caused by a mutation that inactivates VEGFR3 tyrosine kinase.		0.004336	1	1	FLT4
Pubmed	19029443	Increased expression of urokinase plasminogen activator in Quebec platelet disorder is linked to megakaryocyte differentiation.		0.004336	1	1	PLAU
Pubmed	17108398	Genetic association study of insulin-like growth factor-I (IGF-I) gene with curve severity and osteopenia in adolescent idiopathic scoliosis.		0.004336	1	1	IGF1
Pubmed	11418669	Unstimulated human CD4 lymphocytes express a cytoplasmic immature form of the common cytokine receptor gamma-chain.		0.004336	1	1	IL2RG
Pubmed	6198240	Isolation of cDNA clones for human adenosine deaminase.		0.004336	1	1	ADA
Pubmed	18312614	Role of TGF-beta1 haplotypes in the occurrence of myocardial infarction in young Italian patients.		0.004336	1	1	TGFB1
Pubmed	9803271	Identification of a mutation (A1879G) of transferrin from cDNA prepared from peripheral blood cells.		0.004336	1	1	TF
Pubmed	7911091	A homology-based molecular model of the proline-rich homeodomain protein Prh, from haematopoietic cells.		0.004336	1	1	HHEX
Pubmed	9886318	A domain mutations in 65 haemophilia A families and molecular modelling of dysfunctional factor VIII proteins.		0.004336	1	1	F8
Pubmed	15196923	Proteolytic cleavage of platelet endothelial cell adhesion molecule-1 (PECAM-1/CD31) is regulated by a calmodulin-binding motif.		0.004336	1	1	PECAM1
Pubmed	17164408	Activation of the IGF1 system characterizes cholangiocyte survival during progression of primary biliary cirrhosis.		0.004336	1	1	IGF1
Pubmed	15894537	Muscle strength response to strength training is influenced by insulin-like growth factor 1 genotype in older adults.		0.004336	1	1	IGF1
Pubmed	19136571	The sequence after the signal peptide of the G protein-coupled endothelin B receptor is required for efficient translocon gating at the endoplasmic reticulum membrane.		0.004336	1	1	EDNRB
Pubmed	8382358	Molecular cloning and characterization of a novel receptor protein tyrosine kinase from human placenta.		0.004336	1	1	TEK
Pubmed	18437151	Serum levels of the adipokine adipocyte fatty acid-binding protein are increased in preeclampsia.		0.004336	1	1	FABP4
Pubmed	15456890	The endothelial cell-specific antibody PAL-E identifies a secreted form of vimentin in the blood vasculature.		0.004336	1	1	VIM
Pubmed	14525760	Bifunctional role for VEGF-induced heme oxygenase-1 in vivo: induction of angiogenesis and inhibition of leukocytic infiltration.		0.004336	1	1	HMOX1
Pubmed	12130501	A monoclonal antibody to vascular endothelial-cadherin inhibits tumor angiogenesis without side effects on endothelial permeability.		0.004336	1	1	CDH5
Pubmed	3467175	Coding sequence and growth regulation of the human vimentin gene.		0.004336	1	1	VIM
Pubmed	17404154	Paraoxonase-2 reduces oxidative stress in vascular cells and decreases endoplasmic reticulum stress-induced caspase activation.		0.004336	1	1	PON2
Pubmed	1985966	Isolation and characterization of a cDNA clone that codes for human spermidine/spermine N1-acetyltransferase.		0.004336	1	1	SAT1
Pubmed	12595498	TGF-beta1-mediated inhibition of HK-2 cell migration.		0.004336	1	1	TGFB1
Pubmed	17707032	Association of transforming growth factor-beta1 gene polymorphism with familial vesicoureteral reflux.		0.004336	1	1	TGFB1
Pubmed	17994220	Association between urokinase haplotypes and outcome from infection-associated acute lung injury.		0.004336	1	1	PLAU
Pubmed	18341540	Correlation of transforming growth factor beta-1 gene polymorphisms C-509T and T869C and the risk of gastric cancer in China.		0.004336	1	1	TGFB1
Pubmed	14605256	Igf-I accelerates ileal epithelial cell migration in culture and newborn mice and may be a mediator of steroid-induced maturation.		0.004336	1	1	IGF1
Pubmed	15000149	TGFbeta and Wnt pathway cross-talk.		0.004336	1	1	TGFB1
Pubmed	11122018	HLA-C and guttate psoriasis.		0.004336	1	1	HLA-C
Pubmed	15226372	Annexin 2 is a phosphatidylinositol (4,5)-bisphosphate binding protein recruited to actin assembly sites at cellular membranes.		0.004336	1	1	ANXA2
Pubmed	8652631	Characterization of single chain urokinase-type plasminogen activator with a novel amino-acid substitution in the kringle structure.		0.004336	1	1	PLAU
Pubmed	16293598	CD38 orchestrates migration, survival, and Th1 immune response of human mature dendritic cells.		0.004336	1	1	CD38
Pubmed	2415429	Molecular cloning of cDNA coding for human preprourokinase.		0.004336	1	1	PLAU
Pubmed	16769589	The spectrum of mutations and molecular pathogenesis of hemophilia A in 181 Portuguese patients.		0.004336	1	1	F8
Pubmed	17524359	Exon grafting yields a "two active-site" lysozyme.		0.004336	1	1	LYZ
Pubmed	17409139	MEK1/2 inhibitors block basal and transforming growth factor 1beta1-stimulated JC virus multiplication.		0.004336	1	1	TGFB1
Pubmed	7772252	Cloning and characterization of human tissue inhibitor of metalloproteinases-3.		0.004336	1	1	TIMP3
Pubmed	16046050	In vitro tumoral progression of human bladder carcinoma: role for TGFbeta.		0.004336	1	1	TGFB1
Pubmed	18471442	Smad signaling pathway is a pivotal component of tissue inhibitor of metalloproteinases-3 regulation by transforming growth factor beta in human chondrocytes.		0.004336	1	1	TIMP3
Pubmed	15619642	Prognostic significance of dysadherin expression in cervical squamous cell carcinoma.		0.004336	1	1	FXYD5
Pubmed	15845911	A locus on chromosome 2 influences levels of tissue factor pathway inhibitor: results from the GAIT study.		0.004336	1	1	TFPI
Pubmed	11759108	17beta-estradiol promotes the synthesis and the secretion of annexin I in the CCRF-CEM human cell line.		0.004336	1	1	ANXA1
Pubmed	10464257	Heparin dodecasaccharide binding to platelet factor-4 and growth-related protein-alpha. Induction of a partially folded state and implications for heparin-induced thrombocytopenia.		0.004336	1	1	PF4
Pubmed	15710596	Identification of 32 novel mutations in the factor VIII gene in Indian patients with hemophilia A.		0.004336	1	1	F8
Pubmed	18296864	Caveolae/caveolin-1 are important modulators of store-operated calcium entry in Hs578/T breast cancer cells.		0.004336	1	1	CAV1
Pubmed	15448190	Evidence that mitogen-activated protein kinase phosphatase-1 induction by proteasome inhibitors plays an antiapoptotic role.		0.004336	1	1	DUSP1
Pubmed	17145161	Desmoid and fibroma tumors differently respond to TGFbeta(1) stimulus and ECM macromolecule accumulation.		0.004336	1	1	TGFB1
Pubmed	8541536	Regulation of KChIP2 potassium channel beta subunit gene expression underlies the gradient of transient outward current in canine and human ventricle.		0.004336	1	1	CD34
Pubmed	1676048	Characterization of ICAM-2 and evidence for a third counter-receptor for LFA-1.		0.004336	1	1	ICAM2
Pubmed	11799107	Bacterial lipopolysaccharide down-regulates expression of GTP cyclohydrolase I feedback regulatory protein.		0.004336	1	1	GCHFR
Pubmed	16225775	Expression of TIMP-3 gene by construction of a eukaryotic cell expression vector and its role in reduction of metastasis in a human breast cancer cell line.		0.004336	1	1	TIMP3
Pubmed	1491005	Human T cell L-plastin bundles actin filaments in a calcium-dependent manner.		0.004336	1	1	LCP1
Pubmed	2714783	Localization of human platelet proteoglycan gene to chromosome 10, band q22.1, by in situ hybridization.		0.004336	1	1	SRGN
Pubmed	12115483	Vasculogenic mimicry and pseudo-comedo formation in breast cancer.		0.004336	1	1	TIE1
Pubmed	18692581	Paracrine action of HO-1-modified mesenchymal stem cells mediates cardiac protection and functional improvement.		0.004336	1	1	HMOX1
Pubmed	19151660	TMPRSS2-ERG gene fusions are infrequent in prostatic ductal adenocarcinomas.		0.004336	1	1	ERG
Pubmed	15854129	Involvement of urokinase-type plasminogen activator in sphingosylphosphorylcholine-induced angiogenesis.		0.004336	1	1	PLAU
Pubmed	17971338	Interaction between a heme oxygenase-1 gene promoter polymorphism and serum beta-carotene levels on 8-year lung function decline in a general population: the European Community Respiratory Health Survey (France).		0.004336	1	1	HMOX1
Pubmed	2486008	Cathepsin H from human placenta.		0.004336	1	1	CTSH
Pubmed	14565460	Intersubunit interactions in human cytidine deaminase.		0.004336	1	1	CDA
Pubmed	9417057	Receptor-activated Ca2+ influx via human Trp3 stably expressed in human embryonic kidney (HEK)293 cells. Evidence for a non-capacitative Ca2+ entry.		0.004336	1	1	TRPC3
Pubmed	7822811	T cell activation and anergy to islet cell antigen in type I diabetes.		0.004336	1	1	ICA1
Pubmed	15219854	N-terminal processing and modifications of caveolin-1 in caveolae from human adipocytes.		0.004336	1	1	CAV1
Pubmed	1390678	1H NMR assignments and secondary structure of human beta 2-microglobulin in solution.		0.004336	1	1	B2M
Pubmed	15140586	The effect of a promoter polymorphism in the heme oxygenase-1 gene on the risk of ischaemic cerebrovascular events: the influence of other vascular risk factors.		0.004336	1	1	HMOX1
Pubmed	17458902	IGF-I plus E2 induces proliferation via activation of ROS-dependent ERKs and JNKs in human breast carcinoma cells.		0.004336	1	1	IGF1
Pubmed	19411448	An absence of stromal caveolin-1 expression predicts early tumor recurrence and poor clinical outcome in human breast cancers.		0.004336	1	1	CAV1
Pubmed	17894227	[Expression of recombinant human doppel protein and analysis of its cytotoxic activities]		0.004336	1	1	PRND
Pubmed	19495426	Expression of Robo4 in the fibrovascular membranes from patients with proliferative diabetic retinopathy and its role in RF/6A and RPE cells.		0.004336	1	1	ROBO4
Pubmed	17853070	Anticipation of subsequent demanding exercise increases the expression of haem oxygenase-1 mRNA in human lymphocytes.		0.004336	1	1	HMOX1
Pubmed	19352388	Expression of endoglin (CD105) in cervical cancer.		0.004336	1	1	ENG
Pubmed	8670140	Structure and critical residues at the active site of spermidine/spermine-N1-acetyltransferase.		0.004336	1	1	SAT1
Pubmed	16387590	Analysis of TGF-beta(1) gene polymorphisms in Hong Kong Chinese patients with asthma.		0.004336	1	1	TGFB1
Pubmed	7920634	Sorsby's fundus dystrophy is genetically linked to chromosome 22q13-qter.		0.004336	1	1	TIMP3
Pubmed	11924651	Genetic susceptibility in Dupuytren's disease. TGF-beta1 polymorphisms and Dupuytren's disease.		0.004336	1	1	TGFB1
Pubmed	17852832	Decreased serum endoglin level in patients with amyotrophic lateral sclerosis: a preliminary report.		0.004336	1	1	ENG
Pubmed	19556880	Vascular endothelial growth factor receptor-3 promotes breast cancer cell proliferation, motility and survival in vitro and tumor formation in vivo.		0.004336	1	1	FLT4
Pubmed	17284246	Overexpression of caveolin-1 in a human melanoma cell line results in dispersion of ganglioside GD3 from lipid rafts and alteration of leading edges, leading to attenuation of malignant properties.		0.004336	1	1	CAV1
Pubmed	17035001	Transforming-growth factor beta1 Leu10Pro polymorphism and breast cancer morbidity.		0.004336	1	1	TGFB1
Pubmed	1809186	TRIM11 binds to and destabilizes a key component of the activator-mediated cofactor complex (ARC105) through the ubiquitin-proteasome system.		0.004336	1	1	TF
Pubmed	4586824	The complete amino acid sequence of beta 2-microglobulin.		0.004336	1	1	B2M
Pubmed	17701580	Evaluation of the MDR1, ABCG2, Topoisomerases IIalpha and GSTpi gene expression in patients affected by aggressive mantle cell lymphoma treated by the R-Hyper-CVAD regimen.		0.004336	1	1	ABCG2
Pubmed	12870022	[Genotyping of HLA-Cw locus in Chinese Yi ethnic group by PCR-SSP]		0.004336	1	1	HLA-C
Pubmed	7188854	Purification of somatomedin-C from human plasma: chemical and biological properties, partial sequence analysis, and relationship to other somatomedins.		0.004336	1	1	IGF1
Pubmed	12217887	IGF-I does not affect the net increase in GH release in response to arginine.		0.004336	1	1	IGF1
Pubmed	7600298	Cloning from purified high endothelial venule cells of hevin, a close relative of the antiadhesive extracellular matrix protein SPARC.		0.004336	1	1	SPARCL1
Pubmed	14722121	Residues 110-126 in the A1 domain of factor VIII contain a Ca2+ binding site required for cofactor activity.		0.004336	1	1	F8
Pubmed	18566442	Identification of annexin 1 as a novel autoantigen in acute exacerbation of idiopathic pulmonary fibrosis.		0.004336	1	1	ANXA1
Pubmed	18332044	Heme-oxygenase 1 gene expression is a marker for hexavalent chromium-induced stress and toxicity in human dermal fibroblasts.		0.004336	1	1	HMOX1
Pubmed	18752578	Detection of large duplications within the factor VIII gene by MLPA.		0.004336	1	1	F8
Pubmed	18300018	Caveolin-1: a tumor-promoting role in human cancer.		0.004336	1	1	CAV1
Pubmed	11824477	TGF-beta1 induces an accumulation of connexin43 in a lysosomal compartment in endothelial cells.		0.004336	1	1	TGFB1
Pubmed	15713780	Isoenzymatic forms of human cytidine deaminase.		0.004336	1	1	CDA
Pubmed	19371443	Aryl hydrocarbon receptor pathway activation enhances gastric cancer cell invasiveness likely through a c-Jun-dependent induction of matrix metalloproteinase-9.		0.004336	1	1	AHR
Pubmed	7371221	Prenatal detection of a probable heterozygote for ADA deficiency and severe combined immunodeficiency disease using a microradioassay.		0.004336	1	1	ADA
Pubmed	17194903	Pharmacokinetics of gemcitabine in Japanese cancer patients: the impact of a cytidine deaminase polymorphism.		0.004336	1	1	CDA
Pubmed	19043047	TRP_2, a lipid/trafficking domain that mediates diacylglycerol-induced vesicle fusion.		0.004336	1	1	TRPC3
Pubmed	16628729	Allele frequencies of three factor VIII gene polymorphisms in Iranian populations and their application in hemophilia A carrier detection.		0.004336	1	1	F8
Pubmed	17653872	The genetic predisposition to produce high levels of TGF-beta1 impacts on the severity of eclampsia/pre-eclampsia.		0.004336	1	1	TGFB1
Pubmed	11391716	A common mutation in the gene for coagulation factor XIII-A (VAL34Leu): a risk factor for primary intracerebral hemorrhage is protective against atherothrombotic diseases.		0.004336	1	1	F8
Pubmed	17014924	Transforming growth factor-beta 1 levels in women with prior history of gestational diabetes mellitus.		0.004336	1	1	TGFB1
Pubmed	1565644	Cloning and expression of the tumor-associated antigen L6.		0.004336	1	1	TM4SF1
Pubmed	15111623	Positive and negative allogeneic effects mediated by MLR-primed lymphocytes: quantitation by limiting dilution analysis.		0.004336	1	1	LY96
Pubmed	7579394	Eleven novel mutations in the factor VIII gene from Brazilian hemophilia A patients.		0.004336	1	1	F8
Pubmed	16911713	Polymorphisms in exons 1B and 1C of the type I interleukin-1 receptor gene in patients with endometriosis.		0.004336	1	1	IL1R1
Pubmed	19260117	Association between transforming growth factor beta1 genetic polymorphism and response to chemoradiotherapy in head and neck squamous cell cancer.		0.004336	1	1	TGFB1
Pubmed	14966910	Expression of HIF-2alpha/EPAS1 in hepatocellular carcinoma.		0.004336	1	1	EPAS1
Pubmed	15883023	Annexin1 regulates the erythroid differentiation through ERK signaling pathway.		0.004336	1	1	ANXA1
Pubmed	12810205	Caveolin expression in adult renal tumors.		0.004336	1	1	CAV1
Pubmed	16236363	Lack of association between the TGF-beta1 gene polymorphisms and recurrent spontaneous abortion.		0.004336	1	1	TGFB1
Pubmed	15766269	Unfolding, aggregation, and seeded amyloid formation of lysine-58-cleaved beta 2-microglobulin.		0.004336	1	1	B2M
Pubmed	19414763	Presence of membrane-bound TGF-beta1 and its regulation by IL-2-activated immune cell-derived IFN-gamma in head and neck squamous cell carcinoma cell lines.		0.004336	1	1	TGFB1
Pubmed	11879143	Novel mutation in the TIMP3 gene causes Sorsby fundus dystrophy.		0.004336	1	1	TIMP3
Pubmed	17342157	Heritable skewed X-chromosome inactivation leads to haemophilia A expression in heterozygous females.		0.004336	1	1	F8
Pubmed	9234483	Molecular characterization of HLA-C incompatibilities in HLA-ABDR-matched unrelated bone marrow donor-recipient pairs. Sequence of two new Cw alleles (Cw*02023 and Cw*0707) and recognition by cytotoxic T lymphocytes.		0.004336	1	1	HLA-C
Pubmed	19168035	TRPC3 protein is expressed across the lifespan in human prefrontal cortex and cerebellum.		0.004336	1	1	TRPC3
Pubmed	12525765	Transforming growth factor B1 T29C polymorphism and breast cancer risk in Japanese women.		0.004336	1	1	TGFB1
Pubmed	18674817	CD38 as a prognostic factor in Chinese patients with chronic lymphocytic leukaemia.		0.004336	1	1	CD38
Pubmed	16014625	Involvement of transforming growth factor-beta 1 signaling in hypoxia-induced tolerance to glucose starvation.		0.004336	1	1	TGFB1
Pubmed	17944985	Characterization of a causative mutation of hemophilia A identified in the promoter region of the factor VIII gene (F8).		0.004336	1	1	F8
Pubmed	12894997	Identification of androgen-inducible TGF-beta1 derived from dermal papilla cells as a key mediator in androgenetic alopecia.		0.004336	1	1	TGFB1
Pubmed	18985156	Variance of the SGK1 gene is associated with insulin secretion in different European populations: results from the TUEF, EUGENE2, and METSIM studies.		0.004336	1	1	SGK1
Pubmed	15633211	Clinicopathological and prognostic implications of endoglin (CD105) expression in hepatocellular carcinoma and its adjacent non-tumorous liver.		0.004336	1	1	ENG
Pubmed	17059371	Large-scale population-based study shows no association between common polymorphisms of the TGFB1 gene and BMD in women.		0.004336	1	1	TGFB1
Pubmed	14633604	Gene expression profiling of alcoholic liver disease in the baboon (Papio hamadryas) and human liver.		0.004336	1	1	ANXA1
Pubmed	1908096	Molecular characterization of severe hemophilia A suggests that about half the mutations are not within the coding regions and splice junctions of the factor VIII gene.		0.004336	1	1	F8
Pubmed	15738684	Continuous transforming growth factor beta1 secretion by cell-mediated gene therapy maintains chondrocyte redifferentiation.		0.004336	1	1	TGFB1
Pubmed	16783602	Carbon monoxide-induced early thrombolysis contributes to heme oxygenase-1-mediated inhibition of neointimal growth after vascular injury in hypercholesterolemic mice.		0.004336	1	1	HMOX1
Pubmed	15192088	Differential activation of Smads in HeLa and SiHa cells that differ in their response to transforming growth factor-beta.		0.004336	1	1	TGFB1
Pubmed	15178409	Paracrine effect of TGF-beta1 on downregulation of gap junctional intercellular communication between human dermal fibroblasts.		0.004336	1	1	TGFB1
Pubmed	16338968	Purification and functional characterization of SET8, a nucleosomal histone H4-lysine 20-specific methyltransferase.		0.004336	1	1	CAV1
Pubmed	15586244	CA repeat polymorphism in the insulin-like growth factor-I gene is associated with increased risk of prostate cancer and benign prostatic hyperplasia.		0.004336	1	1	IGF1
Pubmed	15618017	The possible role of heat shock factor-1 in the negative regulation of heme oxygenase-1.		0.004336	1	1	HMOX1
Pubmed	10077629	Lymphocyte function-associated antigen-1 binding residues in intercellular adhesion molecule-2 (ICAM-2) and the integrin binding surface in the ICAM subfamily.		0.004336	1	1	ICAM2
Pubmed	17682823	Transforming growth factor-beta binding receptor endoglin (CD105) expression in esophageal cancer and in adjacent nontumorous esophagus as prognostic predictor of recurrence.		0.004336	1	1	ENG
Pubmed	15277701	Analysis of primitive CD34- and CD34+ hematopoietic cells from adults: gain and loss of CD34 antigen by undifferentiated cells are closely linked to proliferative status in culture.		0.004336	1	1	CD34
Pubmed	19232323	A beta2-microglobulin cleavage variant fibrillates at near-physiological pH.		0.004336	1	1	B2M
Pubmed	17681531	Heat-induced conversion of beta(2)-microglobulin and hen egg-white lysozyme into amyloid fibrils.		0.004336	1	1	B2M
Pubmed	19380441	Single nucleotide polymorphism at rs1982073:T869C of the TGFbeta 1 gene is associated with the risk of radiation pneumonitis in patients with non-small-cell lung cancer treated with definitive radiotherapy.		0.004336	1	1	TGFB1
Pubmed	11397875	Tie-2 is expressed on thyroid follicular cells, is increased in goiter, and is regulated by thyrotropin through cyclic adenosine 3',5'-monophosphate.		0.004336	1	1	TEK
Pubmed	18718692	A gene signature of nonhealing venous ulcers: potential diagnostic markers.		0.004336	1	1	PCDH17
Pubmed	19563499	Risk factors for inhibitor formation in haemophilia: a prevalent case-control study.		0.004336	1	1	F8
Pubmed	14644156	Identification of opioid-regulated genes in human lymphocytic cells by differential display: upregulation of Kr�ppel-like factor 7 by morphine.		0.004336	1	1	KLF7
Pubmed	17020887	Resistance to nitric oxide-induced necrosis in heme oxygenase-1 overexpressing pulmonary epithelial cells associated with decreased lipid peroxidation.		0.004336	1	1	HMOX1
Pubmed	11858767	Serum insulin/like growth factor I, bone mineral density and biochemical markers of bone metabolism in children with idiopathic osteoporosis.		0.004336	1	1	IGF1
Pubmed	16262603	Induction of spermidine/spermine N1-acetyltransferase (SSAT) by aspirin in Caco-2 colon cancer cells.		0.004336	1	1	SAT1
Pubmed	19567678	Identification of inhibitors of ABCG2 by a bioluminescence imaging-based high-throughput assay.		0.004336	1	1	ABCG2
Pubmed	8955189	Cloning of the human platelet endothelial cell adhesion molecule-1 promoter and its tissue-specific expression. Structural and functional characterization.		0.004336	1	1	PECAM1
Pubmed	14757186	Nutrient supply enhances both IGF-I and MSTN mRNA levels in chicken skeletal muscle.		0.004336	1	1	IGF1
Pubmed	10376802	Cyclic ADP-ribose: a novel Ca2+-mobilising second messenger.		0.004336	1	1	CD38
Pubmed	16354176	Further evidence of multifunctionality in the keratinocyte: the endothelial protein C receptor.		0.004336	1	1	PROCR
Pubmed	16807888	Trout Ea4- or human Eb-peptide of pro-IGF-I disrupts heart, red blood cell, and vasculature development in zebrafish embryos.		0.004336	1	1	IGF1
Pubmed	19219998	Structural and functional consequences of the substitution of glycine 65 with arginine in the N-lobe of human transferrin.		0.004336	1	1	TF
Pubmed	17245131	Overexpression of caveolin-1 inhibits endothelial cell proliferation by arresting the cell cycle at G0/G1 phase.		0.004336	1	1	CAV1
Pubmed	17671743	Association between genetic polymorphisms in the cyclooxygenase-1 gene promoter and peptic ulcers in Japan.		0.004336	1	1	PTGS1
Pubmed	15958730	Tyrosine phosphorylation of caveolin 1 by oxidative stress is reversible and dependent on the c-src tyrosine kinase but not mitogen-activated protein kinase pathways in placental artery endothelial cells.		0.004336	1	1	CAV1
Pubmed	18852162	Autocrine stimulation of IGF1 in estrogen-induced growth of endometrial carcinoma cells: involvement of the mitogen-activated protein kinase pathway followed by up-regulation of cyclin D1 and cyclin E.		0.004336	1	1	IGF1
Pubmed	8655583	Endoglin modulates cellular responses to TGF-beta 1.		0.004336	1	1	ENG
Pubmed	10613270	[Vimentin intermediate filaments are involved in replication of human immunodeficiency virus type I]		0.004336	1	1	VIM
Pubmed	19162007	VEGFR1 receptor tyrosine kinase localization to the Golgi apparatus is calcium-dependent.		0.004336	1	1	FLT1
Pubmed	12353084	Platelet associated u-PA up-regulates u-PA synthesis by endothelial cells.		0.004336	1	1	PLAU
Pubmed	8110754	Identification and characterization of alpha-protein kinase C binding proteins in normal and transformed REF52 cells.		0.004336	1	1	ANXA2
Pubmed	12068634	[Molecular portrait of human kidney carcinomas: the gene expression profiling of protein-tyrosine kinases and tyrosine phosphatases which controlled regulatory signals in the cells]		0.004336	1	1	PTPRB
Pubmed	8401490	The interleukin-2 receptor gamma chain maps to Xq13.1 and is mutated in X-linked severe combined immunodeficiency, SCIDX1.		0.004336	1	1	IL2RG
Pubmed	3303336	Characterization by tandem mass spectrometry of structural modifications in proteins.		0.004336	1	1	ANXA1
Pubmed	15694998	Impact of TGFbeta1 gene polymorphisms on late renal function in pediatric heart transplantation.		0.004336	1	1	TGFB1
Pubmed	19185504	Cellular fatty acid uptake: a pathway under construction.		0.004336	1	1	CD36
Pubmed	19404535	Epitope specificity of anti-factor VIII antibodies from inhibitor positive acquired and congenital haemophilia A patients using synthetic peptides spanning A and C domains.		0.004336	1	1	F8
Pubmed	8390041	The human CL100 gene encodes a Tyr/Thr-protein phosphatase which potently and specifically inactivates MAP kinase and suppresses its activation by oncogenic ras in Xenopus oocyte extracts.		0.004336	1	1	DUSP1
Pubmed	19365037	TGFB1 as a susceptibility gene for high myopia: a replication study with new findings.		0.004336	1	1	TGFB1
Pubmed	17320297	Insulin-like growth factor type I biology and targeting in malignant gliomas.		0.004336	1	1	IGF1
Pubmed	15567461	Annexin II cell surface and mRNA expression in human acute myeloid leukaemia cell lines.		0.004336	1	1	ANXA2
Pubmed	11943785	Comparison of human TRPC3 channels in receptor-activated and store-operated modes. Differential sensitivity to channel blockers suggests fundamental differences in channel composition.		0.004336	1	1	TRPC3
Pubmed	19413744	CD36 deficiency protects against malarial anaemia in children by reducing Plasmodium falciparum-infected red blood cell adherence to vascular endothelium.		0.004336	1	1	CD36
Pubmed	18502476	Expression of annexin II in human atherosclerotic abdominal aortic aneurysms.		0.004336	1	1	ANXA2
Pubmed	15477515	Phenotypic features and genetic findings in 2 chinese families with Miyoshi distal myopathy.		0.004336	1	1	DYSF
Pubmed	11809684	Green tea catechins inhibit vascular endothelial growth factor receptor phosphorylation.		0.004336	1	1	KDR
Pubmed	8575784	Assignment of human myocyte-specific enhancer binding factor 2C (hMEF2C) to human chromosome 5q14 and evidence that MEF2C is evolutionarily conserved.		0.004336	1	1	MEF2C
Pubmed	12716804	Low IGF-I and elevated testosterone during puberty in subjects with type 1 diabetes developing microalbuminuria in comparison to normoalbuminuric control subjects: the Oxford Regional Prospective Study.		0.004336	1	1	IGF1
Pubmed	8106404	Isolation and characterization of a human dual specificity protein-tyrosine phosphatase gene.		0.004336	1	1	DUSP1
Pubmed	17989584	Transforming growth factor beta and wound healing in human cholesteatoma.		0.004336	1	1	TGFB1
Pubmed	19240027	Cleavage at Arg-1689 influences heavy chain cleavages during thrombin-catalyzed activation of factor VIII.		0.004336	1	1	F8
Pubmed	19240243	CD38 gene polymorphisms contribute to genetic susceptibility to B-cell chronic lymphocytic leukemia: evidence from two case-control studies in Polish Caucasians.		0.004336	1	1	CD38
Pubmed	19330922	Insulin-like growth factor-1 and glomerular filtration rate in hypertensive patients.		0.004336	1	1	IGF1
Pubmed	17711300	Intrinsic fluorescence reports a global conformational change in the N-lobe of human serum transferrin following iron release.		0.004336	1	1	TF
Pubmed	19462508	Active TGF-beta1 correlates with myofibroblasts and malignancy in the colorectal adenoma-carcinoma sequence.		0.004336	1	1	TGFB1
Pubmed	2537723	Structural organization of the human heme oxygenase gene and the function of its promoter.		0.004336	1	1	HMOX1
Pubmed	10988074	The productive conformation of arachidonic acid bound to prostaglandin synthase.		0.004336	1	1	PTGS1
Pubmed	12115024	HLA-Cw6 specificity and polymorphic residues are associated with susceptibility among Chinese psoriatics in Taiwan.		0.004336	1	1	HLA-C
Pubmed	12412575	Intron factor VIII gene inversion in a population of Italian hemophilia A patients.		0.004336	1	1	F8
Pubmed	17510564	Evaluation of CD31 (PECAM-1) expression using tissue microarray in patients with renal cell carcinoma.		0.004336	1	1	PECAM1
Pubmed	11987155	Endoglin (CD105) is expressed on immature blood vessels and is a marker for survival in prostate cancer.		0.004336	1	1	ENG
Pubmed	12865654	Expression pattern and regulation of heme oxygenase-1/heat shock protein 32 in human liver cells.		0.004336	1	1	HMOX1
Pubmed	19079259	Somatic mutations in angiopoietin receptor gene TEK cause solitary and multiple sporadic venous malformations.		0.004336	1	1	TEK
Pubmed	8404038	Assignment of the human endoglin gene (END) to 9q34-->qter.		0.004336	1	1	ENG
Pubmed	1831433	Primary structure of human, chicken, and Xenopus laevis p11, a cellular ligand of the Src-kinase substrate, annexin II.		0.004336	1	1	S100A10
Pubmed	19103251	Smoking and sVEGFR-1: circulating maternal concentrations and placental expression.		0.004336	1	1	FLT1
Pubmed	17047091	Angiotensinogen and transforming growth factor beta1: novel genes in the pathogenesis of Crohn's disease.		0.004336	1	1	TGFB1
Pubmed	15185345	C8orf4 is a transforming growth factor B induced transcript downregulated in metastatic colon cancer.		0.004336	1	1	C8orf4
Pubmed	10703619	Identification of a novel HLA-Cw*07 variant (Cw*0714) in a German Caucasian family.		0.004336	1	1	HLA-C
Pubmed	17603281	Roles of heme oxygenase-1 in curcumin-induced growth inhibition in rat smooth muscle cells.		0.004336	1	1	HMOX1
Pubmed	12169456	Changes in fatty acid transport and transporters are related to the severity of insulin deficiency.		0.004336	1	1	CD36
Pubmed	11426942	Molecular and functional characterization of the four-transmembrane molecule l6 in epidermal keratinocytes.		0.004336	1	1	TM4SF1
Pubmed	12148091	Family-based analysis using a dense single-nucleotide polymorphism-based map defines genetic variation at PSORS1, the major psoriasis-susceptibility locus.		0.004336	1	1	HLA-C
Pubmed	17330866	Differential expression of multiple anti-apoptotic proteins in epidermis of IGF-1 transgenic mice as revealed by 2-dimensional gel electrophoresis/mass spectrometry analysis.		0.004336	1	1	IGF1
Pubmed	19285572	Transforming growth factor-beta1 and its receptors in patients with ulcerative colitis.		0.004336	1	1	TGFB1
Pubmed	17939409	[Preliminary study of the effect of HLA-Cw on haploidentical hematopoietic stem cell transplantation]		0.004336	1	1	HLA-C
Pubmed	19172464	Molecular expression and functional evidence of a drug efflux pump (BCRP) in human corneal epithelial cells.		0.004336	1	1	ABCG2
Pubmed	15223866	Promoter variants in tissue inhibitor of metalloproteinase-3 (TIMP-3) protect against susceptibility in pigeon breeders' disease.		0.004336	1	1	TIMP3
Pubmed	10773673	Assignment of OSTF1 to human chromosome bands 12q24.1-->q24.2 by in situ hybridization.		0.004336	1	1	OSTF1
Pubmed	16720666	Timing of puberty determines serum insulin-like growth factor-I in late adulthood.		0.004336	1	1	IGF1
Pubmed	1522121	A novel endothelial-specific membrane protein is a marker of cell-cell contacts.		0.004336	1	1	CDH5
Pubmed	18784964	Quantitative PET imaging of VEGF receptor expression.		0.004336	1	1	KDR
Pubmed	19016618	CD36 gene promoter polymorphisms are associated with low density lipoprotein-cholesterol in normal twins and after a low-calorie diet in obese subjects.		0.004336	1	1	CD36
Pubmed	19183347	Variants in intron 13 of the ELMO1 gene are associated with diabetic nephropathy in African Americans.		0.004336	1	1	ELMO1
Pubmed	16563223	Modern pathogenetic concepts of liver fibrosis suggest stellate cells and TGF-beta as major players and therapeutic targets.		0.004336	1	1	TGFB1
Pubmed	16133360	Elastofibroma: clonal fibrous proliferation with predominant CD34-positive cells.		0.004336	1	1	CD34
Pubmed	17071479	CD36 (thrombospondin receptor) expression in childhood acute megakaryoblastic leukemia: in vitro drug sensitivity and outcome.		0.004336	1	1	CD36
Pubmed	16540907	Heme oxygenase (HO)-1 is upregulated in the nasal mucosa with allergic rhinitis.		0.004336	1	1	HMOX1
Pubmed	11683883	NAD degradation and regulation of CD38 expression by human monocytes/macrophages.		0.004336	1	1	CD38
Pubmed	18284942	Large-scale analysis of association between polymorphisms in the transforming growth factor beta 1 gene (TGFB1) and osteoporosis: the GENOMOS study.		0.004336	1	1	TGFB1
Pubmed	11772005	Structural mechanism for heparin-binding of the third Kunitz domain of human tissue factor pathway inhibitor.		0.004336	1	1	TFPI
Pubmed	15728475	Platelet factor 4 differentially modulates CD4+CD25+ (regulatory) versus CD4+CD25- (nonregulatory) T cells.		0.004336	1	1	PF4
Pubmed	19514121	Breast cancer resistance protein/ABCG2 is differentially regulated downstream of extracellular signal-regulated kinase.		0.004336	1	1	ABCG2
Pubmed	8031770	Crystal structure of recombinant human platelet factor 4.		0.004336	1	1	PF4
Pubmed	17376051	Analysis of common transforming growth factor beta-1 gene polymorphisms in gastric and duodenal ulcer disease: pilot study.		0.004336	1	1	TGFB1
Pubmed	17786031	PKCeta expression contributes to the resistance of Hodgkin's lymphoma cell lines to apoptosis.		0.004336	1	1	PRKCH
Pubmed	18836420	Caveolin-1 expression in human breast lobular cancer progression.		0.004336	1	1	CAV1
Pubmed	18821144	Transforming growth factor beta1 T29C gene polymorphism and hypertension: relationship with cardiovascular and renal damage.		0.004336	1	1	TGFB1
Pubmed	9366572	Mutant endoglin in hereditary hemorrhagic telangiectasia type 1 is transiently expressed intracellularly and is not a dominant negative.		0.004336	1	1	ENG
Pubmed	17197700	Identification of the HIV-1 gp41 core-binding motif in the scaffolding domain of caveolin-1.		0.004336	1	1	CAV1
Pubmed	15695387	Antiapoptotic effect of serum and glucocorticoid-inducible protein kinase is mediated by novel mechanism activating I{kappa}B kinase.		0.004336	1	1	SGK1
Pubmed	10070941	Atypical multidrug resistance: breast cancer resistance protein messenger RNA expression in mitoxantrone-selected cell lines.		0.004336	1	1	ABCG2
Pubmed	15539010	Transforming growth factor-beta: a clinical target for the treatment of diabetic nephropathy.		0.004336	1	1	TGFB1
Pubmed	8455629	hMEF2C gene encodes skeletal muscle- and brain-specific transcription factors.		0.004336	1	1	MEF2C
Pubmed	15735081	Hypoenergetic high-carbohydrate or high-fat parenteral nutrition induces a similar metabolic response with differential effects on hepatic IGF-I mRNA in dexamethasone-treated rats.		0.004336	1	1	IGF1
Pubmed	16026588	Molecular diversity of HLA-Cw alleles in the Maratha community of Mumbai, Maharashtra, western India.		0.004336	1	1	HLA-C
Pubmed	11836565	The induction of apoptosis by a combined 1,25(OH)2D3 analog, EB1089 and TGF-beta1 in NCI-H929 multiple myeloma cells.		0.004336	1	1	TGFB1
Pubmed	18558430	The role of placental breast cancer resistance protein in the efflux of glyburide across the human placenta.		0.004336	1	1	ABCG2
Pubmed	19240161	Cellular folate status modulates the expression of BCRP and MRP multidrug transporters in cancer cell lines from different origins.		0.004336	1	1	ABCG2
Pubmed	16909199	A VEGF-A splice variant defective for heparan sulfate and neuropilin-1 binding shows attenuated signaling through VEGFR-2.		0.004336	1	1	KDR
Pubmed	15950764	Functional endothelin ET B receptors are selectively expressed in human oligodendrogliomas.		0.004336	1	1	EDNRB
Pubmed	10205209	Expression of the insulin-like growth factors and their receptors in adenocarcinoma of the colon.		0.004336	1	1	IGF1
Pubmed	3402609	Complete amino acid sequence of a human platelet proteoglycan.		0.004336	1	1	SRGN
Pubmed	12906105	High molecular weight vimentin complex is formed after proteolytic digestion of vimentin by caspase-3: detection by sera of patients with interstitial pneumonia.		0.004336	1	1	VIM
Pubmed	15387373	Transforming growth factor-beta facilitates breast carcinoma metastasis by promoting tumor cell survival.		0.004336	1	1	TGFB1
Pubmed	11728267	Adrenomedullin: a vasoactive and natriuretic peptide with therapeutic potential.		0.004336	1	1	GPR182
Pubmed	1812754	Cleavage of the intermediate filament subunit protein vimentin by HIV-1 protease: utilization of a novel cleavage site and identification of higher order polymers of pepstatin A.		0.004336	1	1	VIM
Pubmed	18644234	17beta-estradiol regulates the secretion of TGF-beta by cultured human dermal fibroblasts.		0.004336	1	1	TGFB1
Pubmed	18755152	A splicing isoform of LPP1, LPP1a, exhibits high phosphatase activity toward FTY720 phosphate.		0.004336	1	1	PPAP2A
Pubmed	12083816	Induction of alternatively spliced spermidine/spermine N1-acetyltransferase mRNA in the human kidney cells infected by venezuelan equine encephalitis and tick-borne encephalitis viruses.		0.004336	1	1	SAT1
Pubmed	11861284	Cell surface antigen CD109 is a novel member of the alpha(2) macroglobulin/C3, C4, C5 family of thioester-containing proteins.		0.004336	1	1	CD109
Pubmed	15849554	Augmentation of heme oxygenase-1 expression in the graft immediately after implantation in adult living-donor liver transplantation.		0.004336	1	1	HMOX1
Pubmed	12207902	Binding patterns of vanadium ions with different valence states to human serum transferrin studied by HPLC/high-resolution ICP-MS.		0.004336	1	1	TF
Pubmed	7728145	Molecular etiology of factor VIII deficiency in hemophilia A.		0.004336	1	1	F8
Pubmed	12091240	Heme oxygenase-1: the "emerging molecule" has arrived.		0.004336	1	1	HMOX1
Pubmed	17990985	Genetic variation in transforming growth factor-beta1 gene associated with increased risk of esophageal squamous cell carcinoma.		0.004336	1	1	TGFB1
Pubmed	8053900	Phosphorylation of the human-transforming-growth-factor-beta-binding protein endoglin.		0.004336	1	1	TGFB1
Pubmed	8172650	Human CD38: a glycoprotein in search of a function.		0.004336	1	1	CD38
Pubmed	15458387	Direct control of caveolin-1 expression by FOXO transcription factors.		0.004336	1	1	CAV1
Pubmed	8499451	Expression of glycosylated and nonglycosylated human transferrin in mammalian cells. Characterization of the recombinant proteins with comparison to three commercially available transferrins.		0.004336	1	1	TF
Pubmed	10561612	Effect of foreign N-terminal residues on the conformational stability of human lysozyme.		0.004336	1	1	LYZ
Pubmed	11810274	TGFbeta1 allele association with asthma severity.		0.004336	1	1	TGFB1
Pubmed	11816723	Production of tissue factor pathway inhibitor in cardiomyocytes and its upregulation by interleukin-1.		0.004336	1	1	TFPI
Pubmed	12145738	Variable number tandem repeat polymorphism of the interleukin-1 receptor antagonist gene in meningococcal disease.		0.004336	1	1	IL1R1
Pubmed	19326120	[Amyloidosis in muscular dystrophy]		0.004336	1	1	DYSF
Pubmed	16024039	Competing pathways determine fibril morphology in the self-assembly of beta2-microglobulin into amyloid.		0.004336	1	1	B2M
Pubmed	7759074	Detection of mutations in ectopic factor VIII transcripts from nine haemophilia A patients and the correlation with phenotype.		0.004336	1	1	F8
Pubmed	19259356	TGF-beta mediated epithelial-mesenchymal transition in autosomal dominant polycystic kidney disease.		0.004336	1	1	TGFB1
Pubmed	15692088	Insulin-like growth factor-I regulates proliferation and osteoblastic differentiation of calcifying vascular cells via extracellular signal-regulated protein kinase and phosphatidylinositol 3-kinase pathways.		0.004336	1	1	IGF1
Pubmed	1319992	1H-NMR assignment and secondary structure of human insulin-like growth factor-I (IGF-I) in solution.		0.004336	1	1	IGF1
Pubmed	16782059	HESR1/CHF2 suppresses VEGFR2 transcription independent of binding to E-boxes.		0.004336	1	1	KDR
Pubmed	19279557	Circulating transforming growth factor-beta1 levels and the risk for kidney disease in African Americans.		0.004336	1	1	TGFB1
Pubmed	10646846	Tumor progression is accompanied by significant changes in the levels of expression of polyamine metabolism regulatory genes and clusterin (sulfated glycoprotein 2) in human prostate cancer specimens.		0.004336	1	1	SAT1
Pubmed	17975134	Transforming growth factor-beta and the immune response to malignant disease.		0.004336	1	1	TGFB1
Pubmed	10029548	X-ray crystallography and mass spectroscopy reveal that the N-lobe of human transferrin expressed in Pichia pastoris is folded correctly but is glycosylated on serine-32.		0.004336	1	1	TF
Pubmed	17852458	Erythrocyte CD38 as a prognostic marker in cancer.		0.004336	1	1	CD38
Pubmed	17785952	Ets-1 proto-oncogene as a potential predictor for poor prognosis of lung adenocarcinoma.		0.004336	1	1	ETS1
Pubmed	18186562	Promoter polymorphism of transforming growth factor-beta1 gene and ulcerative colitis.		0.004336	1	1	TGFB1
Pubmed	12370804	A role for TGF-beta in estrogen and retinoid mediated regulation of the nuclear receptor coactivator AIB1 in MCF-7 breast cancer cells.		0.004336	1	1	TGFB1
Pubmed	17242190	A single-nucleotide polymorphism in a half-binding site creates p53 and estrogen receptor control of vascular endothelial growth factor receptor 1.		0.004336	1	1	FLT1
Pubmed	17641012	Xenogeneic beta 2-microglobulin substitution alters NK cell function.		0.004336	1	1	B2M
Pubmed	11920509	Prognostic significance of Tie-1 protein expression in patients with early chronic phase chronic myeloid leukemia.		0.004336	1	1	TIE1
Pubmed	11037979	CD97 isoform expression in leukocytes.		0.004336	1	1	CD97
Pubmed	16671880	The relationship of transforming growth factor-beta1 gene polymorphism, its plasma level, and gingival overgrowth in renal transplant recipients receiving different immunosuppressive regimens.		0.004336	1	1	TGFB1
Pubmed	15556930	Characterization of structural changes in vimentin bearing an epidermolysis bullosa simplex-like mutation using site-directed spin labeling and electron paramagnetic resonance.		0.004336	1	1	VIM
Pubmed	12242329	COX-3, a cyclooxygenase-1 variant inhibited by acetaminophen and other analgesic/antipyretic drugs: cloning, structure, and expression.		0.004336	1	1	PTGS1
Pubmed	17967814	Subunit dissociation of TRPC3 ion channel under high-salt condition.		0.004336	1	1	TRPC3
Pubmed	17174724	IGF-I polymorphism is associated with lean mass, exercise economy, and exercise performance among premenopausal women.		0.004336	1	1	IGF1
Pubmed	18420194	The specific contribution of hypoxia-inducible factor-2alpha to hypoxic gene expression in vitro is limited and modulated by cell type-specific and exogenous factors.		0.004336	1	1	EPAS1
Pubmed	18936526	The doppel (Dpl) protein influences in vitro migration capability in astrocytoma-derived cells.		0.004336	1	1	PRND
Pubmed	12938093	Identification of novel variants in transforming growth factor-beta 1 (TGFB1) gene and association analysis with bone mineral density.		0.004336	1	1	TGFB1
Pubmed	19411818	Blood coagulation and fibrinolysis in patients with Cushing's syndrome: increased plasminogen activator inhibitor-1, decreased tissue factor pathway inhibitor, and unchanged thrombin-activatable fibrinolysis inhibitor levels.		0.004336	1	1	TFPI
Pubmed	8870715	Beta 2-integrin/intercellular adhesion molecule (ICAM) expression in the normal human intestine.		0.004336	1	1	ICAM2
Pubmed	12199686	Three novel point mutations causing haemophilia A.		0.004336	1	1	F8
Pubmed	19136933	Increased TRPC3 expression in vascular endothelium of patients with malignant hypertension.		0.004336	1	1	TRPC3
Pubmed	19194559	The heme oxygenase-1 genotype is a risk factor to renal impairment of IgA nephropathy at diagnosis, which is a strong predictor of mortality.		0.004336	1	1	HMOX1
Pubmed	7994021	Organization of the gene for human platelet/endothelial cell adhesion molecule-1 shows alternatively spliced isoforms and a functionally complex cytoplasmic domain.		0.004336	1	1	PECAM1
Pubmed	15807535	N-Linked glycosylation of the human ABC transporter ABCG2 on asparagine 596 is not essential for expression, transport activity, or trafficking to the plasma membrane.		0.004336	1	1	ABCG2
Pubmed	11594763	Human endomucin is an endothelial marker.		0.004336	1	1	EMCN
Pubmed	14757763	Upstream stimulatory factor (USF) proteins induce human TGF-beta1 gene activation via the glucose-response element-1013/-1002 in mesangial cells: up-regulation of USF activity by the hexosamine biosynthetic pathway.		0.004336	1	1	TGFB1
Pubmed	17615257	Transforming growth factor beta 1 (TGFB1) gene polymorphisms and risk of advanced colorectal adenoma.		0.004336	1	1	TGFB1
Pubmed	8103988	PCR cloning of an orphan homeobox gene (PRH) preferentially expressed in myeloid and liver cells.		0.004336	1	1	HHEX
Pubmed	7916296	Intercellular adhesion molecules (ICAM)-1 ICAM-2 and ICAM-3 function as counter-receptors for lymphocyte function-associated molecule 1 in human immunodeficiency virus-mediated syncytia formation.		0.004336	1	1	ICAM2
Pubmed	9188594	The Vif and Gag proteins of human immunodeficiency virus type 1 colocalize in infected human T cells.		0.004336	1	1	VIM
Pubmed	8626806	Modulation of endothelial cell adhesion by hevin, an acidic protein associated with high endothelial venules.		0.004336	1	1	SPARCL1
Pubmed	19140844	Association of heart valve calcification with malnutrition-inflammation complex syndrome, beta-microglobulin, and carotid intima media thickness in patients on hemodialysis.		0.004336	1	1	B2M
Pubmed	12682071	Islet cell autoantigen of 69 kDa is an arfaptin-related protein associated with the Golgi complex of insulinoma INS-1 cells.		0.004336	1	1	ICA1
Pubmed	19740093	Factor VIII gene (F8) mutations as predictors of outcome in immune tolerance induction of hemophilia A patients with high-responding inhibitors.		0.004336	1	1	F8
Pubmed	18704411	Total HLA class I loss in a sarcomatoid renal carcinoma cell line caused by the coexistence of distinct mutations in the two encoding beta2-microglobulin genes.		0.004336	1	1	B2M
Pubmed	19410618	Analysis and clinical relevance of human leukocyte antigen class I, heavy chain, and beta2-microglobulin downregulation in breast cancer.		0.004336	1	1	B2M
Pubmed	14660632	1H NMR investigation of the solution structure of substrate-free human heme oxygenase: comparison to the cyanide-inhibited, substrate-bound complex.		0.004336	1	1	HMOX1
Pubmed	17301694	Identification and functional characterization of polymorphisms in human cyclooxygenase-1 (PTGS1).		0.004336	1	1	PTGS1
Pubmed	8573111	Differential transcription of the human spermidine/spermine N1-acetyltransferase (SSAT) gene in human lung carcinoma cells.		0.004336	1	1	SAT1
Pubmed	2843461	Cloning and analysis of HLA class I cDNA encoding a new HLA-C specificity Cx52.		0.004336	1	1	HLA-C
Pubmed	16324212	TGF-beta1 and serum both stimulate contraction but differentially affect apoptosis in 3D collagen gels.		0.004336	1	1	TGFB1
Pubmed	10681599	Metalloproteolytic release of endothelial cell protein C receptor.		0.004336	1	1	PROCR
Pubmed	17676308	Oxidised, glycated LDL selectively influences tissue inhibitor of metalloproteinase-3 gene expression and protein production in human retinal capillary pericytes.		0.004336	1	1	TIMP3
Pubmed	14607332	The L10P polymorphism of the transforming growth factor-beta 1 gene is not associated with breast cancer risk.		0.004336	1	1	TGFB1
Pubmed	17174437	Aryl hydrocarbon receptor gene polymorphisms affect lung cancer risk.		0.004336	1	1	AHR
Pubmed	18756605	Role of transforming growth factor-beta signaling pathway in pathogenesis of benign biliary stricture.		0.004336	1	1	TGFB1
Pubmed	17520266	Substance P induces intestinal wound healing via fibroblasts--evidence for a TGF-beta-dependent effect.		0.004336	1	1	TGFB1
Pubmed	15033949	Sustained expression of the novel EBV-induced zinc finger gene, ZNFEB, is critical for the transition of B lymphocyte activation to oncogenic growth transformation.		0.004336	1	1	IGF1
Pubmed	19091535	A polymorphism in the cyclooxygenase 1 gene is associated with decreased inflammatory prostaglandin F2alpha formation and lower risk of cardiovascular disease.		0.004336	1	1	PTGS1
Pubmed	12730194	A calmodulin/inositol 1,4,5-trisphosphate (IP3) receptor-binding region targets TRPC3 to the plasma membrane in a calmodulin/IP3 receptor-independent process.		0.004336	1	1	TRPC3
Pubmed	16916603	Association between a TGFbeta1 promoter polymorphism and rhinosinusitis in aspirin-intolerant asthmatic patients.		0.004336	1	1	TGFB1
Pubmed	8883300	HLA-C typing of eleven Papua New Guineans: identification of an HLA-Cw4/Cw2 hybrid allele.		0.004336	1	1	HLA-C
Pubmed	15184199	Heme oxygenase-1 expression in human lungs with cystic fibrosis and cytoprotective effects against Pseudomonas aeruginosa in vitro.		0.004336	1	1	HMOX1
Pubmed	19703231	Gene polymorphism in transforming growth factor-beta codon 10 is associated with susceptibility to Giardiasis.		0.004336	1	1	TGFB1
Pubmed	11777950	Migration of human hematopoietic progenitor cells across bone marrow endothelium is regulated by vascular endothelial cadherin.		0.004336	1	1	CDH5
Pubmed	16299313	Ectophosphorylation of CD36 regulates cytoadherence of Plasmodium falciparum to microvascular endothelium under flow conditions.		0.004336	1	1	CD36
Pubmed	15302318	Expression of E26 transformation specific (ETS-1) related to angiogenesis in ovarian endometriosis.		0.004336	1	1	ETS1
Pubmed	15220112	Histamine selectively interrupts VE-cadherin adhesion independently of capacitive calcium entry.		0.004336	1	1	CDH5
Pubmed	12195346	Comprehensive analysis of human leukocyte antigen class I alleles and cervical neoplasia in 3 epidemiologic studies.		0.004336	1	1	HLA-C
Pubmed	18779584	Natural selection of FLT1 alleles and their association with malaria resistance in utero.		0.004336	1	1	FLT1
Pubmed	17007035	Self-association of Puralpha is mediated by RNA.		0.004336	1	1	YES1
Pubmed	12778447	[The association of paraoxonase 2 gene C311S variant with ischemic stroke in Chinese type 2 diabetes mellitus patients]		0.004336	1	1	PON2
Pubmed	17347325	Cholesterol potentiates ABCG2 activity in a heterologous expression system: improved in vitro model to study function of human ABCG2.		0.004336	1	1	ABCG2
Pubmed	11727958	Altered expression and localization of PKC eta in human breast tumors.		0.004336	1	1	PRKCH
Pubmed	7518469	Cell surface annexin II is a high affinity receptor for the alternatively spliced segment of tenascin-C.		0.004336	1	1	ANXA2
Pubmed	16307809	Transcriptional activity of genes encoding Transforming Growth Factor beta and its receptors in peripheral blood mononuclear cells from patients with acute coronary syndromes.		0.004336	1	1	TGFB1
Pubmed	2798108	Nucleotide sequence of a cDNA encoding a hemopoietic proteoglycan core protein.		0.004336	1	1	SRGN
Pubmed	19208626	Erythrocytosis-associated HIF-2alpha mutations demonstrate a critical role for residues C-terminal to the hydroxylacceptor proline.		0.004336	1	1	EPAS1
Pubmed	11956230	The GTP binding proteins Gem and Rad are negative regulators of the Rho-Rho kinase pathway.		0.004336	1	1	GEM
Pubmed	11786534	Gene transfection of H25A mutant heme oxygenase-1 protects cells against hydroperoxide-induced cytotoxicity.		0.004336	1	1	HMOX1
Pubmed	15695599	The role of maternal factors, postnatal nutrition, weight gain, and gender in regulation of serum IGF-I among preterm infants.		0.004336	1	1	IGF1
Pubmed	15451051	The role of heme oxygenase-1 promoter polymorphisms in human disease.		0.004336	1	1	HMOX1
Pubmed	18555590	Mobilized CD34+ cells as a biomarker candidate for the efficacy of combined maximal tolerance dose and continuous infusional chemotherapy and G-CSF surge in gastric cancer.		0.004336	1	1	CD34
Pubmed	17185613	Potential of CD34 in the regulation of symmetrical and asymmetrical divisions by hematopoietic progenitor cells.		0.004336	1	1	CD34
Pubmed	12224819	CD36 genotype and long-chain fatty acid uptake in the heart.		0.004336	1	1	CD36
Pubmed	11988840	Insulin-like growth factor-1 inscribes a gene expression profile for angiogenic factors and cancer progression in breast epithelial cells.		0.004336	1	1	IGF1
Pubmed	12909598	Differential responses of IGF-I molecular complexes to military operational field training.		0.004336	1	1	IGF1
Pubmed	12736256	TRPC3 mediates T-cell receptor-dependent calcium entry in human T-lymphocytes.		0.004336	1	1	TRPC3
Pubmed	12110892	Apoptosis disables CD31-mediated cell detachment from phagocytes promoting binding and engulfment.		0.004336	1	1	PECAM1
Pubmed	19070892	Decreased umbilical artery compliance and igf-I plasma levels in infants with intrauterine growth restriction - implications for fetal programming of hypertension.		0.004336	1	1	IGF1
Pubmed	10545596	Expression analysis of four endoglin missense mutations suggests that haploinsufficiency is the predominant mechanism for hereditary hemorrhagic telangiectasia type 1.		0.004336	1	1	ENG
Pubmed	8001158	A missense mutation of the endothelin-B receptor gene in multigenic Hirschsprung's disease.		0.004336	1	1	EDNRB
Pubmed	10817676	Characterization of caveolins from human knee joint catilage: expression of caveolin-1, -2, and -3 in chondrocytes and association with integrin beta1.		0.004336	1	1	CAV2
Pubmed	11122386	Factor VIII gene polymorphisms in the Asian Indian population.		0.004336	1	1	F8
Pubmed	15682412	Small FVIII gene rearrangements in 18 hemophilia A patients: five novel mutations.		0.004336	1	1	F8
Pubmed	17766066	Cause-specific mortality and cancer incidence rates in relation to urinary beta2-microglobulin: 23-year follow-up study in a cadmium-polluted area.		0.004336	1	1	B2M
Pubmed	16964419	Identification and characterization of the human StARD9 gene in the LGMD2A-region on chromosome 15q15 by in silico methods.		0.004336	1	1	STARD9
Pubmed	16270631	Tissue factor pathway inhibitor and the risk of recurrent venous thromboembolism.		0.004336	1	1	TFPI
Pubmed	15472115	Elevated placental soluble vascular endothelial growth factor receptor-1 inhibits angiogenesis in preeclampsia.		0.004336	1	1	FLT1
Pubmed	5168859	Human milk lysozyme: unpublished data concerning the establishment of the complete primary structure; comparison with lysozymes of various origins.		0.004336	1	1	LYZ
Pubmed	15262029	Association between urokinase-plasminogen activator gene T4065C polymorphism and risk of mitral valve prolapse.		0.004336	1	1	PLAU
Pubmed	11394884	Amino-terminal fragment of urokinase-type plasminogen activator inhibits HIV-1 replication.		0.004336	1	1	PLAU
Pubmed	6953407	The complete amino acid sequence of human serum transferrin.		0.004336	1	1	TF
Pubmed	11472898	Estrogen receptor gene polymorphism and bone mineral density in postmenopausal Chinese women.		0.004336	1	1	ERG
Pubmed	11693665	Tissue factor pathway inhibitor as a universal anticoagulant for use in clinical laboratory tests.		0.004336	1	1	TFPI
Pubmed	16309588	Oxidation of hemoglobin by lipid hydroperoxide associated with low-density lipoprotein (LDL) and increased cytotoxic effect by LDL oxidation in heme oxygenase-1 (HO-1) deficiency.		0.004336	1	1	HMOX1
Pubmed	16846219	Exothermic effects observed upon heating of beta2-microglobulin monomers in the presence of amyloid seeds.		0.004336	1	1	B2M
Pubmed	14612902	Caveolin-1 overexpression predicts poor disease-free survival of patients with clinically confined renal cell carcinoma.		0.004336	1	1	CAV1
Pubmed	2138632	Purification and characterization of an abundant cytosolic protein from human neutrophils that promotes Ca2(+)-dependent aggregation of isolated specific granules.		0.004336	1	1	ANXA3
Pubmed	17077331	4q loss is potentially an important genetic event in MM tumorigenesis: identification of a tumor suppressor gene regulated by promoter methylation at 4q13.3, platelet factor 4.		0.004336	1	1	PF4
Pubmed	19151765	Transient receptor potential channel C3 contributes to the progression of human ovarian cancer.		0.004336	1	1	TRPC3
Pubmed	18249138	Homology modeling of breast cancer resistance protein (ABCG2).		0.004336	1	1	ABCG2
Pubmed	15240128	Overexpression of caveolin-1 increases plasma membrane fluidity and reduces P-glycoprotein function in Hs578T/Dox.		0.004336	1	1	CAV1
Pubmed	12610514	IGF1 genotype, mean plasma level and breast cancer risk in the Hawaii/Los Angeles multiethnic cohort.		0.004336	1	1	IGF1
Pubmed	12747448	Transforming growth factor-beta 1 expression in the peri-implant soft tissues of healthy and failing dental implants.		0.004336	1	1	TGFB1
Pubmed	18393439	Platelet endothelial cell adhesion molecule 1 (PECAM-1) and its interactions with glycosaminoglycans: 1. Molecular modeling studies.		0.004336	1	1	PECAM1
Pubmed	16641093	A genetic variant at the fatty acid-binding protein aP2 locus reduces the risk for hypertriglyceridemia, type 2 diabetes, and cardiovascular disease.		0.004336	1	1	FABP4
Pubmed	12668685	Sterol transport by the human breast cancer resistance protein (ABCG2) expressed in Lactococcus lactis.		0.004336	1	1	ABCG2
Pubmed	12824880	Aberrant methylation of the vascular endothelial growth factor receptor-1 gene in prostate cancer.		0.004336	1	1	FLT1
Pubmed	19608867	Endothelial to mesenchymal transition via transforming growth factor-beta1/Smad activation is associated with portal venous stenosis in idiopathic portal hypertension.		0.004336	1	1	TGFB1
Pubmed	12909631	Lipid phosphate phosphatases regulate lysophosphatidic acid production and signaling in platelets: studies using chemical inhibitors of lipid phosphate phosphatase activity.		0.004336	1	1	PPAP2A
Pubmed	12616538	Modulation of PECAM-1 expression and alternative splicing during differentiation and activation of hematopoietic cells.		0.004336	1	1	PECAM1
Pubmed	17520317	Heme oxygenase-1 gene promoter polymorphism is associated with risk of gastric adenocarcinoma and lymphovascular tumor invasion.		0.004336	1	1	HMOX1
Pubmed	16467160	Streptococcal modulation of cellular invasion via TGF-beta1 signaling.		0.004336	1	1	TGFB1
Pubmed	15811951	Ocular surface epithelia contain ABCG2-dependent side population cells exhibiting features associated with stem cells.		0.004336	1	1	ABCG2
Pubmed	1692830	Primary structure of endoglin, an RGD-containing glycoprotein of human endothelial cells.		0.004336	1	1	ENG
Pubmed	19251054	Modification of androgen receptor function by IGF-1 signaling implications in the mechanism of refractory prostate carcinoma.		0.004336	1	1	IGF1
Pubmed	12932931	Angiogenetic protooncogene ets-1 induced neovascularization is involved in the metastatic process of testicular germ cell tumors.		0.004336	1	1	ETS1
Pubmed	10782998	Binding of selenoprotein P to heparin: characterization with surface plasmon resonance.		0.004336	1	1	SEPP1
Pubmed	11891690	ABCD syndrome is caused by a homozygous mutation in the EDNRB gene.		0.004336	1	1	EDNRB
Pubmed	15557326	Function-dependent conformational changes of the ABCG2 multidrug transporter modify its interaction with a monoclonal antibody on the cell surface.		0.004336	1	1	ABCG2
Pubmed	15690204	Crystal structures of the G139A, G139A-NO and G143H mutants of human heme oxygenase-1. A finely tuned hydrogen-bonding network controls oxygenase versus peroxidase activity.		0.004336	1	1	HMOX1
Pubmed	10738243	Vegf, Vegf-B, Vegf-C and their receptors KDR, FLT-1 and FLT-4 during the neoplastic progression of human colonic mucosa.		0.004336	1	1	FLT1
Pubmed	12947311	Induction of heme-oxygenase 1 inhibits endothelial cell activation by endotoxin and oxidant stress.		0.004336	1	1	HMOX1
Pubmed	12935677	Two STR loci polymorphisms of adenosine deaminase gene in Japanese population.		0.004336	1	1	ADA
Pubmed	11374867	Downregulated expression of integrin alpha6 by transforming growth factor-beta(1) on lens epithelial cells in vitro.		0.004336	1	1	TGFB1
Pubmed	4550398	Somatomedin: proposed designation for sulphation factor.		0.004336	1	1	IGF1
Pubmed	15963707	Prostaglandin E2 production in ovarian cancer cell lines is regulated by cyclooxygenase-1, not cyclooxygenase-2.		0.004336	1	1	PTGS1
Pubmed	17098188	Purification and 3D structural analysis of oligomeric human multidrug transporter ABCG2.		0.004336	1	1	ABCG2
Pubmed	18034822	Tyr346-->Cys mutation results in factor VIII:C assay discrepancy and a normal bleeding phenotype - is this mild haemophilia A?		0.004336	1	1	F8
Pubmed	19250924	Down-regulation of CD105 is associated with multi-lineage differentiation in human umbilical cord blood-derived mesenchymal stem cells.		0.004336	1	1	ENG
Pubmed	9242660	The three-dimensional structure of recombinant leech-derived tryptase inhibitor in complex with trypsin. Implications for the structure of human mast cell tryptase and its inhibition.		0.004336	1	1	TFPI
Pubmed	18673537	HLA-C increases HIV-1 infectivity and is associated with gp120.		0.004336	1	1	HLA-C
Pubmed	12427553	Functional characterization of the human spermidine/spermine N(1)-acetyltransferase gene promoter.		0.004336	1	1	SAT1
Pubmed	2059552	Effect of pepstatin A on structure and polymerization of intermediate filament subunit proteins in vitro.		0.004336	1	1	VIM
Pubmed	12207883	Differential effect of heme oxygenase-1 in endothelial and smooth muscle cell cycle progression.		0.004336	1	1	HMOX1
Pubmed	15084931	Donor heme oxygenase-1 genotype is associated with renal allograft function.		0.004336	1	1	HMOX1
Pubmed	9023056	Signal transduction by members of the transforming growth factor-beta superfamily.		0.004336	1	1	ENG
Pubmed	12836053	Refined mapping of the Welander distal myopathy region on chromosome 2p13 positions the new candidate region telomeric of the DYSF locus.		0.004336	1	1	DYSF
Pubmed	11854280	The signal peptide of the G protein-coupled human endothelin B receptor is necessary for translocation of the N-terminal tail across the endoplasmic reticulum membrane.		0.004336	1	1	EDNRB
Pubmed	8425544	Structural characterization of a biologically active human lipocortin 1 expressed in Escherichia coli.		0.004336	1	1	ANXA1
Pubmed	14973392	Mechanisms of inhibitory aryl hydrocarbon receptor-estrogen receptor crosstalk in human breast cancer cells.		0.004336	1	1	AHR
Pubmed	11689016	Lymphangiogenesis quantification using quantitative PCR and breast cancer as a model.		0.004336	1	1	LYVE1
Pubmed	17287450	Symptomatic dysferlin gene mutation carriers: characterization of two cases.		0.004336	1	1	DYSF
Pubmed	15297417	Expression of vascular endothelial growth factor receptor-3 by lymphatic endothelial cells is associated with lymph node metastasis in prostate cancer.		0.004336	1	1	FLT4
Pubmed	16540462	Molecular pharmacological phenotyping of EBI2. An orphan seven-transmembrane receptor with constitutive activity.		0.004336	1	1	GPR183
Pubmed	9469455	C1qRP, the C1q receptor that enhances phagocytosis, is detected specifically in human cells of myeloid lineage, endothelial cells, and platelets.		0.004336	1	1	CD93
Pubmed	18231114	Increase in circulating CD34-positive cells in patients with angiographic evidence of moyamoya-like vessels.		0.004336	1	1	CD34
Pubmed	15191521	Transforming growth factor-beta1 gene polymorphism modifies the histological and clinical manifestations in Japanese patients with IgA nephropathy.		0.004336	1	1	TGFB1
Pubmed	2023947	Characterization of a posttranslational fucosylation in the growth factor domain of urinary plasminogen activator.		0.004336	1	1	PLAU
Pubmed	17588962	The coding polymorphism T263I in TGF-beta1 is associated with otosclerosis in two independent populations.		0.004336	1	1	TGFB1
Pubmed	19073520	Transcriptional regulation of IRS5/DOK4 expression in non-small-cell lung cancer cells.		0.004336	1	1	DOK4
Pubmed	18975324	HMOX1 promoter polymorphism modulates the relationship between disease activity and joint damage in rheumatoid arthritis.		0.004336	1	1	HMOX1
Pubmed	18628420	Association of aryl hydrocarbon receptor gene polymorphisms and urinary 1-hydroxypyrene in polycyclic aromatic hydrocarbon-exposed workers.		0.004336	1	1	AHR
Pubmed	16563228	N-acetyl-L-cysteine abrogates fibrogenic properties of fibroblasts isolated from Dupuytren's disease by blunting TGF-beta signalling.		0.004336	1	1	TGFB1
Pubmed	19698254	[Correlation analysis of tissue factor promotor polymorphism -1208I/D and venous thromboembolism]		0.004336	1	1	TF
Pubmed	19594366	Identification of different genomic deletions and one duplication in the dysferlin gene using multiplex ligation-dependent probe amplification and genomic quantitative PCR.		0.004336	1	1	DYSF
Pubmed	19205515	[Analysis of molecular background of hereditary haemorrhagic telangiectasia--Rendu-Osler-Weber disease--preliminary results]		0.004336	1	1	ENG
Pubmed	18702104	Circulating soluble endoglin and placental abruption.		0.004336	1	1	ENG
Pubmed	18089824	ERK-dependent MKP-1-mediated cisplatin resistance in human ovarian cancer cells.		0.004336	1	1	DUSP1
Pubmed	10980616	Molecular characterization of prostate carcinoma tumor antigen-1, PCTA-1, a human galectin-8 related gene.		0.004336	1	1	LGALS8
Pubmed	7692369	Two human FLT4 receptor tyrosine kinase isoforms with distinct carboxy terminal tails are produced by alternative processing of primary transcripts.		0.004336	1	1	FLT4
Pubmed	8900446	Molecular characterization of the 5.2 KB isoform of the human cyclooxygenase-1 transcript.		0.004336	1	1	PTGS1
Pubmed	12709590	Heme oxygenase-1 gene expression attenuates angiotensin II-mediated DNA damage in endothelial cells.		0.004336	1	1	HMOX1
Pubmed	18759251	CD38 is constitutively expressed in the nucleus of human hematopoietic cells.		0.004336	1	1	CD38
Pubmed	18497546	Association of CD47 with natural killer cell-mediated cytotoxicity of head-and-neck squamous cell carcinoma lines.		0.004336	1	1	CD47
Pubmed	15057277	Latent TGFbeta1 overexpression in keratinocytes results in a severe psoriasis-like skin disorder.		0.004336	1	1	TGFB1
Pubmed	19298174	Human GPM6A is associated with differentiation and neuronal migration of neurons derived from human embryonic stem cells.		0.004336	1	1	GPM6A
Pubmed	7773776	Solution structure of the ets domain of Fli-1 when bound to DNA.		0.004336	1	1	FLI1
Pubmed	16475820	A systematic study of the effect of physiological factors on beta2-microglobulin amyloid formation at neutral pH.		0.004336	1	1	B2M
Pubmed	11694328	Genetic variation in the transforming growth factor beta1 gene in multiple sclerosis.		0.004336	1	1	TGFB1
Pubmed	12520072	Correlation between gene expression of aryl hydrocarbon receptor (AhR), hydrocarbon receptor nuclear translocator (Arnt), cytochromes P4501A1 (CYP1A1) and 1B1 (CYP1B1), and inducibility of CYP1A1 and CYP1B1 in human lymphocytes.		0.004336	1	1	AHR
Pubmed	11401606	Association between the T29-->C polymorphism in the transforming growth factor beta1 gene and breast cancer among elderly white women: The Study of Osteoporotic Fractures.		0.004336	1	1	TGFB1
Pubmed	19183069	Platelet-Endothelial Cell Adhesion Molecule-1 Gene Polymorphism and Its Soluble Level Are Associated with Ischemic Stroke.		0.004336	1	1	PECAM1
Pubmed	16087766	Identification of a novel founder mutation in the DYSF gene causing clinical variability in the Spanish population.		0.004336	1	1	DYSF
Pubmed	15192019	Endothelial PAS domain protein 1 gene promotes angiogenesis through the transactivation of both vascular endothelial growth factor and its receptor, Flt-1.		0.004336	1	1	EPAS1
Pubmed	7839353	Identification of two new HLA-C alleles, Cw*1203 and Cw*1402, from the sequence analysis of seven HLA homozygous cell lines carrying HLA-C blank.		0.004336	1	1	HLA-C
Pubmed	18702107	Utility of an exon 14 BslI polymorphism for improved genetic diagnosis of hemophilia A in Indian population.		0.004336	1	1	F8
Pubmed	12414513	Expression and regulation of CD97 in colorectal carcinoma cell lines and tumor tissues.		0.004336	1	1	CD97
Pubmed	10590123	Identification of specific molecular structures of human immunodeficiency virus type 1 Tat relevant for its biological effects on vascular endothelial cells.		0.004336	1	1	KDR
Pubmed	12382646	CD38 expression does not change in B-cell chronic lymphocytic leukemia.		0.004336	1	1	CD38
Pubmed	19518133	Delineating the conformational elements responsible for Cu(2+)-induced oligomerization of beta-2 microglobulin.		0.004336	1	1	B2M
Pubmed	16751767	Soluble endoglin contributes to the pathogenesis of preeclampsia.		0.004336	1	1	ENG
Pubmed	18790770	Keratin down-regulation in vimentin-positive cancer cells is reversible by vimentin RNA interference, which inhibits growth and motility.		0.004336	1	1	VIM
Pubmed	17662239	Membrane cholesterol selectively modulates the activity of the human ABCG2 multidrug transporter.		0.004336	1	1	ABCG2
Pubmed	10982033	Two common endoglin mutations in families with hereditary hemorrhagic telangiectasia in the Netherlands Antilles: evidence for a founder effect.		0.004336	1	1	ENG
Pubmed	15020570	TGFbeta1 polymorphism (L10P) and risk of colorectal adenomatous and hyperplastic polyps.		0.004336	1	1	TGFB1
Pubmed	11063595	Expression and structural characterization of the recombinant human doppel protein.		0.004336	1	1	PRND
Pubmed	18462791	Circulating and placental endoglin concentrations in pregnancies complicated by intrauterine growth restriction and preeclampsia.		0.004336	1	1	ENG
Pubmed	12606314	Role of caveolae in signal-transducing function of cardiac Na+/K+-ATPase.		0.004336	1	1	CAV1
Pubmed	7753825	ETS1 suppresses tumorigenicity of human colon cancer cells.		0.004336	1	1	ETS1
Pubmed	8365485	Expression of mRNA for cyclooxygenase-1 and cyclooxygenase-2 in human tissues.		0.004336	1	1	PTGS1
Pubmed	16125969	Sgk1, a cell survival response in neurodegenerative diseases.		0.004336	1	1	SGK1
Pubmed	14963033	Ouabain assembles signaling cascades through the caveolar Na+/K+-ATPase.		0.004336	1	1	CAV1
Pubmed	12917263	Death of T cell precursors in the human thymus: a role for CD38.		0.004336	1	1	CD38
Pubmed	11056052	Cloning of TC-1 (C8orf4), a novel gene found to be overexpressed in thyroid cancer.		0.004336	1	1	C8orf4
Pubmed	10965127	Assignment of B-cell lymphoma 6, member B (zinc finger protein) gene (BCL6B) to human chromosome 17p13.1 by in situ hybridization.		0.004336	1	1	BCL6B
Pubmed	17332318	Elevated expression of the oncogene c-fms and its ligand, the macrophage colony-stimulating factor-1, in cervical cancer and the role of transforming growth factor-beta1 in inducing c-fms expression.		0.004336	1	1	TGFB1
Pubmed	2082190	A novel human insulin-like growth factor I messenger RNA is expressed in normal and tumor cells.		0.004336	1	1	IGF1
Pubmed	7835432	Quarternary structure amplification of protein folding differences observed in 'native' platelet factor-4.		0.004336	1	1	PF4
Pubmed	16128892	Identification of factor VIII gene mutations in 101 patients with haemophilia A: mutation analysis by inversion screening and multiplex PCR and CSGE and molecular modelling of 10 novel missense substitutions.		0.004336	1	1	F8
Pubmed	15271890	Cleavage of human transferrin by Porphyromonas gingivalis gingipains promotes growth and formation of hydroxyl radicals.		0.004336	1	1	TF
Pubmed	12888893	Mutational, epigenetic and expressional analyses of caveolin-1 gene in cervical cancers.		0.004336	1	1	CAV1
Pubmed	2752154	Human platelet-derived mitogens. II. Subcellular localization of insulinlike growth factor I to the alpha-granule and release in response to thrombin.		0.004336	1	1	IGF1
Pubmed	16951204	Mitogen-activated protein kinase phosphatase-1 is required for cisplatin resistance.		0.004336	1	1	DUSP1
Pubmed	12949013	Negative energy balance plays a major role in the IGF-I response to exercise training.		0.004336	1	1	IGF1
Pubmed	14719121	Mutation and aberrant expression of Caveolin-1 in human oral squamous cell carcinomas and oral cancer cell lines.		0.004336	1	1	CAV1
Pubmed	803847	Antigenic and antiheparin properties of human platelet factor 4 (PF4).		0.004336	1	1	PF4
Pubmed	11830328	Hepatocyte growth factor induces collagenase (matrix metalloproteinase-1) via the transcription factor Ets-1 in human hepatic stellate cell line.		0.004336	1	1	ETS1
Pubmed	12818258	Quantification of tissue factor pathway inhibitor in human seminal plasma and in human follicular fluid.		0.004336	1	1	TFPI
Pubmed	16882737	Association of lung function decline with the heme oxygenase-1 gene promoter microsatellite polymorphism in a general population sample. Results from the European Community Respiratory Health Survey (ECRHS), France.		0.004336	1	1	HMOX1
Pubmed	9759704	Expression of the aryl hydrocarbon receptor (AhR) and the aryl hydrocarbon receptor nuclear translocator (ARNT) in fetal, benign hyperplastic, and malignant prostate.		0.004336	1	1	AHR
Pubmed	2456953	A discontinuous epitope on p36, the major substrate of src tyrosine-protein-kinase, brings the phosphorylation site into the neighbourhood of a consensus sequence for Ca2+/lipid-binding proteins.		0.004336	1	1	ANXA2
Pubmed	15328161	Soluble MD-2 activity in plasma from patients with severe sepsis and septic shock.		0.004336	1	1	LY96
Pubmed	11515846	Epithelial expression of caveolin-2, but not caveolin-1, is enhanced in the inflamed mucosa of patients with ulcerative colitis.		0.004336	1	1	CAV2
Pubmed	15569360	The G/C915 polymorphism of transforming growth factor beta1 is associated with human longevity: a study in Italian centenarians.		0.004336	1	1	TGFB1
Pubmed	19719548	Profiling of factor VIII mutations in Korean haemophilia A.		0.004336	1	1	F8
Pubmed	12947091	Endocytosis of oxidized low density lipoprotein through scavenger receptor CD36 utilizes a lipid raft pathway that does not require caveolin-1.		0.004336	1	1	CD36
Pubmed	17389623	Haem oxygenase-1--a culprit in vascular and renal damage?		0.004336	1	1	HMOX1
Pubmed	9707634	Expression of caveolin-1 and -2 in differentiating PC12 cells and dorsal root ganglion neurons: caveolin-2 is up-regulated in response to cell injury.		0.004336	1	1	CAV2
Pubmed	19117080	Conformational Closure of the Catalytic Site of Human CD38 Induced by Calcium.		0.004336	1	1	CD38
Pubmed	9242382	Cloning a novel member of the human interferon-inducible gene family associated with control of tumorigenicity in a model of human melanoma.		0.004336	1	1	AIM2
Pubmed	17994624	Overexpression of annexin a1 induced by terephthalic acid calculi in rat bladder cancer.		0.004336	1	1	ANXA1
Pubmed	19331162	Vimentin methylation as a marker for advanced colorectal carcinoma.		0.004336	1	1	VIM
Pubmed	15897578	Inhibition of heme oxygenase-1 increases responsiveness of pancreatic cancer cells to anticancer treatment.		0.004336	1	1	HMOX1
Pubmed	2351935	Molecular cloning of CD31, a putative intercellular adhesion molecule closely related to carcinoembryonic antigen.		0.004336	1	1	PECAM1
Pubmed	15232614	FLI1 monoallelic expression combined with its hemizygous loss underlies Paris-Trousseau/Jacobsen thrombopenia.		0.004336	1	1	FLI1
Pubmed	18024377	Comparison of the immunogenicity of different therapeutic preparations of human factor VIII in the murine model of hemophilia A.		0.004336	1	1	F8
Pubmed	11676539	Beta(2)-microglobulin and its deamidated variant, N17D form amyloid fibrils with a range of morphologies in vitro.		0.004336	1	1	B2M
Pubmed	12590635	A polymorphism in the IGF-I gene influences the age-related decline in circulating total IGF-I levels.		0.004336	1	1	IGF1
Pubmed	17413033	Expression of heme oxygenase-1 in human vascular cells is regulated by peroxisome proliferator-activated receptors.		0.004336	1	1	HMOX1
Pubmed	12911560	Glycosaminoglycan and proteoglycan inhibit the depolymerization of beta2-microglobulin amyloid fibrils in vitro.		0.004336	1	1	B2M
Pubmed	15942255	Transforming growth factor-beta1 SNPs: genetic and phenotypic correlations in progressive kidney insufficiency.		0.004336	1	1	TGFB1
Pubmed	8162706	ICA1 encoding p69, a protein linked to the development of type 1 diabetes, maps to human chromosome 7p22.		0.004336	1	1	ICA1
Pubmed	17019707	Annexin-I as a potential target for green tea extract induced actin remodeling.		0.004336	1	1	ANXA1
Pubmed	19017259	Biochemical characterization of plasma-derived tissue factor pathway inhibitor: post-translational modification of free, full-length form with particular reference to the sugar chain.		0.004336	1	1	TFPI
Pubmed	2499363	Purification and characterization of factor VIII 1,689-Cys: a nonfunctional cofactor occurring in a patient with severe hemophilia A.		0.004336	1	1	F8
Pubmed	17076676	Endogenous transforming growth factor-beta inhibits toll-like receptor mediated activation of human uterine natural killer cells.		0.004336	1	1	TGFB1
Pubmed	16445700	Expression and functional activity of breast cancer resistance protein (BCRP, ABCG2) transporter in the human choriocarcinoma cell line BeWo.		0.004336	1	1	ABCG2
Pubmed	17381065	Roles of platelet factor 4 in hematopoiesis and angiogenesis.		0.004336	1	1	PF4
Pubmed	19342880	Using Caveolin-1 epithelial immunostaining patterns to stratify human breast cancer patients and predict the Caveolin-1 (P132L) mutation.		0.004336	1	1	CAV1
Pubmed	15670731	Single amino acid (482) variants of the ABCG2 multidrug transporter: major differences in transport capacity and substrate recognition.		0.004336	1	1	ABCG2
Pubmed	17311893	Skeletal muscle mitochondrial FAT/CD36 content and palmitate oxidation are not decreased in obese women.		0.004336	1	1	CD36
Pubmed	7778849	Expression of heme oxygenase-1 in the senescent and Alzheimer-diseased brain.		0.004336	1	1	HMOX1
Pubmed	14567694	Iron release from transferrin, its C-lobe, and their complexes with transferrin receptor: presence of N-lobe accelerates release from C-lobe at endosomal pH.		0.004336	1	1	TF
Pubmed	8900089	Atypical X-linked severe combined immunodeficiency due to possible spontaneous reversion of the genetic defect in T cells.		0.004336	1	1	IL2RG
Pubmed	16141368	Cloning, expression, and functional characterization of human cyclooxygenase-1 splicing variants: evidence for intron 1 retention.		0.004336	1	1	PTGS1
Pubmed	11259615	Cell-specific regulation of human aryl hydrocarbon receptor expression by transforming growth factor-beta(1).		0.004336	1	1	AHR
Pubmed	18981136	Role of human CD36 in bacterial recognition, phagocytosis, and pathogen-induced JNK-mediated signaling.		0.004336	1	1	CD36
Pubmed	1734857	Immunoaffinity purification and cDNA cloning of human platelet prostaglandin endoperoxide synthase (cyclooxygenase).		0.004336	1	1	PTGS1
Pubmed	17719575	Promoter-independent regulation of vimentin expression in mammary epithelial cells by val(12)ras and TGFbeta.		0.004336	1	1	VIM
Pubmed	19020052	Histone H3 as a novel substrate for MAP kinase phosphatase-1.		0.004336	1	1	DUSP1
Pubmed	17180732	Protein and mRNA expression of tissue factor pathway inhibitor-1 (TFPI-1) in breast, pancreatic and colorectal cancer cells.		0.004336	1	1	TFPI
Pubmed	7835083	Assignment of CD38, the gene encoding human leukocyte antigen CD38 (ADP-ribosyl cyclase/cyclic ADP-ribose hydrolase), to chromosome 4p15.		0.004336	1	1	CD38
Pubmed	501196	Factor VIII-related antigen in human blood platelets: localization and release by thrombin and collagen.		0.004336	1	1	F8
Pubmed	11160829	Amino-terminal polypeptides of vimentin are responsible for the changes in nuclear architecture associated with human immunodeficiency virus type 1 protease activity in tissue culture cells.		0.004336	1	1	VIM
Pubmed	12459033	Estrogen regulation of transferrin gene expression in MCF-7 human breast cancer cells.		0.004336	1	1	TF
Pubmed	18379050	Whitening effect of adipose-derived stem cells: a critical role of TGF-beta 1.		0.004336	1	1	TGFB1
Pubmed	9764855	Phenotypic characterization of human skin mast cells by combined staining with toluidine blue and CD antibodies.		0.004336	1	1	CD97
Pubmed	12107734	Angiotensin II induces human TGF-beta 1 promoter activation: similarity to hyperglycaemia.		0.004336	1	1	TGFB1
Pubmed	12222997	Heme oxygenase-1 genotype is a vascular anti-inflammatory factor following balloon angioplasty.		0.004336	1	1	HMOX1
Pubmed	8566845	'Fragile' liver and massive hepatic haemorrhage due to hereditary amyloidosis.		0.004336	1	1	LYZ
Pubmed	15200451	Transforming growth factor-beta 1 gene polymorphisms and cardiovascular disease in hemodialysis patients.		0.004336	1	1	TGFB1
Pubmed	16418515	Common genetic variation in IGF1 and prostate cancer risk in the Multiethnic Cohort.		0.004336	1	1	IGF1
Pubmed	7858254	Differential expression of a novel proline-rich homeobox gene (Prh) in human hematolymphopoietic cells.		0.004336	1	1	HHEX
Pubmed	15976502	A DNA sequence polymorphism in the endoglin gene is not associated with intracranial aneurysm or aneurysmal subarachnoid hemorrhage.		0.004336	1	1	ENG
Pubmed	17368597	Association of transforming growth factor-beta1 gene polymorphisms with genetic susceptibility to nasopharyngeal carcinoma.		0.004336	1	1	TGFB1
Pubmed	15890655	Cholesterol-dependent lipid assemblies regulate the activity of the ecto-nucleotidase CD39.		0.004336	1	1	ENTPD1
Pubmed	12529357	Structural characterization of the N-linked oligosaccharides in bile salt-stimulated lipase originated from human breast milk.		0.004336	1	1	PLAU
Pubmed	19461886	Adaptive variation regulates the expression of the human SGK1 gene in response to stress.		0.004336	1	1	SGK1
Pubmed	2251132	Nucleotide sequence of cDNA covering the complete coding part of the human vimentin gene.		0.004336	1	1	VIM
Pubmed	7505064	Cloning of the cDNA encoding human platelet CD36: comparison to PCR amplified fragments of monocyte, endothelial and HEL cells.		0.004336	1	1	CD36
Pubmed	16164576	The paraoxonase-2-310 polymorphism is associated with the presence of microvascular complications in diabetes mellitus.		0.004336	1	1	PON2
Pubmed	19074433	The N-terminal amphipathic alpha-helix of viperin mediates localization to the cytosolic face of the endoplasmic reticulum and inhibits protein secretion.		0.004336	1	1	RSAD2
Pubmed	19614763	Caveolin-1 expression in lung carcinoma varies according to tumour histotype and is acquired de novo in brain metastases.		0.004336	1	1	CAV1
Pubmed	19349911	Association of transforming growth factor beta1 gene polymorphisms and asbestos-induced fibrosis and tumors.		0.004336	1	1	TGFB1
Pubmed	16055872	Cyclooxygenase-1 gene polymorphisms in patients with different asthma phenotypes and atopy.		0.004336	1	1	PTGS1
Pubmed	10395115	Characterization of a novel HLA-Cw*04 variant in a Laotian family: HLA-Cw*0406.		0.004336	1	1	HLA-C
Pubmed	15544924	The antioxidant defense protein heme oxygenase 1 is a novel target for statins in endothelial cells.		0.004336	1	1	HMOX1
Pubmed	16275934	Overexpression of the ETS-related gene, ERG, predicts a worse outcome in acute myeloid leukemia with normal karyotype: a Cancer and Leukemia Group B study.		0.004336	1	1	ERG
Pubmed	3040650	A possible new member of tyrosine kinase family, human frt sequence, is highly conserved in vertebrates and located on human chromosome 13.		0.004336	1	1	FLT1
Pubmed	14681859	Beta-2 microglobulin in ESRD: an in-depth review.		0.004336	1	1	B2M
Pubmed	19022301	Annexin A2 at the interface between F-actin and membranes enriched in phosphatidylinositol 4,5,-bisphosphate.		0.004336	1	1	ANXA2
Pubmed	18321307	The frequency of transforming growth factor-beta1 gene polymorphisms in a normal southern Iranian population.		0.004336	1	1	TGFB1
Pubmed	12077559	Excessive transcription of the human serum and glucocorticoid dependent kinase hSGK1 in lung fibrosis.		0.004336	1	1	SGK1
Pubmed	19264229	Genetic polymorphism in the transforming growth factor beta1 gene (-509 C/T and -800 G/A) and colorectal cancer.		0.004336	1	1	TGFB1
Pubmed	16954520	High expression of the ETS transcription factor ERG predicts adverse outcome in acute T-lymphoblastic leukemia in adults.		0.004336	1	1	ERG
Pubmed	18958403	Major SNP (Q141K) variant of human ABC transporter ABCG2 undergoes lysosomal and proteasomal degradations.		0.004336	1	1	ABCG2
Pubmed	8852660	Heterozygous endothelin receptor B (EDNRB) mutations in isolated Hirschsprung disease.		0.004336	1	1	EDNRB
Pubmed	17446561	Expression of Tie-2 and other receptors for endothelial growth factors in acute myeloid leukemias is associated with monocytic features of leukemic blasts.		0.004336	1	1	TEK
Pubmed	2175394	Endothelins come home to roost.		0.004336	1	1	EDNRB
Pubmed	10534505	Hereditary renal amyloidosis associated with variant lysozyme in a large English family.		0.004336	1	1	LYZ
Pubmed	17077500	Crystallization and preliminary X-ray analysis of human S100A13.		0.004336	1	1	S100A13
Pubmed	14555842	Association between expression levels of CA 19-9 and N-acetylglucosamine-beta;1,3-galactosyltransferase 5 gene in human pancreatic cancer tissue.		0.004336	1	1	B3GNT2
Pubmed	16541313	Caveolin-1 expression is associated with a basal-like phenotype in sporadic and hereditary breast cancer.		0.004336	1	1	CAV1
Pubmed	9453236	Endometrial transcripts of human insulin-like growth factors arise by differential promoter usage.		0.004336	1	1	IGF1
Pubmed	17287849	Highly purified CD38+ and CD38- sub-clones derived from the same chronic lymphocytic leukemia patient have distinct gene expression signatures despite their monoclonal origin.		0.004336	1	1	CD38
Pubmed	15813675	Detection of single nucleotide polymorphisms in the ABCG2 gene in a Dutch population.		0.004336	1	1	ABCG2
Pubmed	18495957	Nonclassical anti-C2 domain antibodies are present in patients with factor VIII inhibitors.		0.004336	1	1	F8
Pubmed	12529270	TGF-beta signal transduction and mesangial cell fibrogenesis.		0.004336	1	1	TGFB1
Pubmed	17415413	Inhibition of TGF-beta with neutralizing antibodies prevents radiation-induced acceleration of metastatic cancer progression.		0.004336	1	1	TGFB1
Pubmed	12731667	Tunica interna endothelial cell kinase expression and hematopoietic and angiogenic potentials in cord blood CD34+ cells.		0.004336	1	1	TEK
Pubmed	7599635	Four new adenosine deaminase mutations, altering a zinc-binding histidine, two conserved alanines, and a 5' splice site.		0.004336	1	1	ADA
Pubmed	17367219	Polymorphism of the promoter region of C-509T of transforming growth factor-beta1 gene and ulcerative colitis.		0.004336	1	1	TGFB1
Pubmed	12730098	Microsatellite polymorphism in heme oxygenase-1 gene promoter is associated with susceptibility to oxidant-induced apoptosis in lymphoblastoid cell lines.		0.004336	1	1	HMOX1
Pubmed	19138248	Association between a TGFbeta1 promoter polymorphism and the phenotype of aspirin-intolerant chronic urticaria in a Korean population.		0.004336	1	1	TGFB1
Pubmed	15155566	Formation of amyloid aggregates from human lysozyme and its disease-associated variants using hydrostatic pressure.		0.004336	1	1	LYZ
Pubmed	1807098	[Adenosine deaminase. A pluridisciplinary enzyme]		0.004336	1	1	ADA
Pubmed	15210852	Small interfering RNA urokinase silencing inhibits invasion and migration of human hepatocellular carcinoma cells.		0.004336	1	1	PLAU
Pubmed	18299339	The C-terminal segment of the cysteine-rich interdomain of Plasmodium falciparum erythrocyte membrane protein 1 determines CD36 binding and elicits antibodies that inhibit adhesion of parasite-infected erythrocytes.		0.004336	1	1	CD36
Pubmed	16489264	HLA Allele Associations and V-Beta T-Lymphocyte Expansions in Patients With Psoriasis, Harboring Toxin-Producing Staphylococcus aureus.		0.004336	1	1	HLA-C
Pubmed	18981148	TGF-beta1 attenuates mediator release and de novo Kit expression by human skin mast cells through a Smad-dependent pathway.		0.004336	1	1	TGFB1
Pubmed	17585878	Down-regulation of vimentin expression inhibits carcinoma cell migration and adhesion.		0.004336	1	1	VIM
Pubmed	18223188	Functional properties of cells obtained from human cord blood CD34+ stem cells and mouse cardiac myocytes in coculture.		0.004336	1	1	CD34
Pubmed	7759315	Surface adenosine deaminase. A novel B-cell marker in chronic lymphocytic leukemia.		0.004336	1	1	ADA
Pubmed	19304336	High levels of factor VIII and risk of extra-hepatic portal vein obstruction.		0.004336	1	1	F8
Pubmed	18644784	Interaction with the 5D3 monoclonal antibody is regulated by intramolecular rearrangements but not by covalent dimer formation of the human ABCG2 multidrug transporter.		0.004336	1	1	ABCG2
Pubmed	17372018	Annexin-1 and peptide derivatives are released by apoptotic cells and stimulate phagocytosis of apoptotic neutrophils by macrophages.		0.004336	1	1	ANXA1
Pubmed	12970317	Dysadherin: expression and clinical significance in thyroid carcinoma.		0.004336	1	1	FXYD5
Pubmed	16989156	[TGF-beta1 gene polymorphism in chronic obstructive pulmonary disease]		0.004336	1	1	TGFB1
Pubmed	7760000	Low HLA-C expression at cell surfaces correlates with increased turnover of heavy chain mRNA.		0.004336	1	1	HLA-C
Pubmed	1598685	Isolation and characterization of a genomic HLA-Cw6 clone.		0.004336	1	1	HLA-C
Pubmed	16934609	Role of platelet-derived growth factor and transforming growth factor beta1 the in the regulation of metalloproteinase expressions.		0.004336	1	1	TGFB1
Pubmed	19148482	Epigenetic silencing of the endothelin-B receptor gene in non-small cell lung cancer.		0.004336	1	1	EDNRB
Pubmed	11946553	Comparison between human and bird lysozymes: Note concerning the previously observed deletion.		0.004336	1	1	LYZ
Pubmed	9894860	Identification of an HLA-C variant allele, Cw*0805, by sequencing based typing.		0.004336	1	1	HLA-C
Pubmed	17341608	Alterations in salivary antioxidants, nitric oxide, and transforming growth factor-beta 1 in relation to disease activity in Crohn's disease patients.		0.004336	1	1	TGFB1
Pubmed	11849445	Hereditary renal amyloidosis caused by a new variant lysozyme W64R in a French family.		0.004336	1	1	LYZ
Pubmed	15906349	Association of the BCRP C421A polymorphism with nonpapillary renal cell carcinoma.		0.004336	1	1	ABCG2
Pubmed	2212670	Platelet C1q receptor interactions with collagen- and C1q-coated surfaces.		0.004336	1	1	CD93
Pubmed	15798196	Identification of nuclear import and export signals within Fli-1: roles of the nuclear import signals in Fli-1-dependent activation of megakaryocyte-specific promoters.		0.004336	1	1	FLI1
Pubmed	10191091	The human serum deprivation response gene (SDPR) maps to 2q32-q33 and codes for a phosphatidylserine-binding protein.		0.004336	1	1	SDPR
Pubmed	19470623	Bioactive insulin-like growth factor-I in obesity.		0.004336	1	1	IGF1
Pubmed	8424942	Transforming growth factor beta 1: NMR signal assignments of the recombinant protein expressed and isotopically enriched using Chinese hamster ovary cells.		0.004336	1	1	TGFB1
Pubmed	9153399	Crystal structure of ICAM-2 reveals a distinctive integrin recognition surface.		0.004336	1	1	ICAM2
Pubmed	18547814	Transforming growth factor beta 1 gene variants increase transcription and are associated with liver cirrhosis in Chinese.		0.004336	1	1	TGFB1
Pubmed	15770661	TGF-beta induced hyaluronan synthesis in orbital fibroblasts involves protein kinase C betaII activation in vitro.		0.004336	1	1	TGFB1
Pubmed	18384879	Increased release of sMD-2 during human endotoxemia and sepsis: a role for endothelial cells.		0.004336	1	1	LY96
Pubmed	12401329	Expression of caveolin-1 in human brain microvessels.		0.004336	1	1	CAV1
Pubmed	12195713	11 hemophilia A patients without mutations in the factor VIII encoding gene.		0.004336	1	1	F8
Pubmed	7783168	A gene for familial venous malformations maps to chromosome 9p in a second large kindred.		0.004336	1	1	TEK
Pubmed	1051893	Nursing in transition.		0.004336	1	1	PROCR
Pubmed	16703512	Group A streptococcal myonecrosis: increased vimentin expression after skeletal-muscle injury mediates the binding of Streptococcus pyogenes.		0.004336	1	1	VIM
Pubmed	18663748	NFIB rearrangement in superficial, retroperitoneal, and colonic lipomas with aberrations involving chromosome band 9p22.		0.004336	1	1	NFIB
Pubmed	14627699	Different contributions of the three CXXC motifs of human protein-disulfide isomerase-related protein to isomerase activity and oxidative refolding.		0.004336	1	1	PDIA5
Pubmed	15714119	VEGF and VEGFR-2 immunohistochemistry in human melanocytic naevi and cutaneous melanomas.		0.004336	1	1	KDR
Pubmed	8692978	Surface-epitope masking and expression cloning identifies the human prostate carcinoma tumor antigen gene PCTA-1 a member of the galectin gene family.		0.004336	1	1	LGALS8
Pubmed	11295233	Similarity and variation in gene expression among human cerebral cortical subregions revealed by DNA macroarrays: technical consideration of RNA expression profiling from postmortem samples.		0.004336	1	1	ANXA2
Pubmed	18651288	TGF-beta has paradoxical and context dependent effects on proliferation and anoikis in human colorectal cancer cell lines.		0.004336	1	1	TGFB1
Pubmed	15688187	Association of susceptibility to the development of lung adenocarcinoma with the heme oxygenase-1 gene promoter polymorphism.		0.004336	1	1	HMOX1
Pubmed	12480749	Possible assessment for antioxidant capacity in Alzheimer's disease by measuring lymphocyte heme oxygenase-1 expression with real-time RT-PCR.		0.004336	1	1	HMOX1
Pubmed	15668488	A new single nucleotide polymorphism in the insulin-like growth factor I regulatory region associates with colorectal cancer risk in singapore chinese.		0.004336	1	1	IGF1
Pubmed	16682172	The Src homology 2-containing inositol 5-phosphatase 1 (SHIP1) is involved in CD32a signaling in human neutrophils.		0.004336	1	1	INPP5D
Pubmed	19010893	Hypoxia-inducible factor-2alpha correlates to distant recurrence and poor outcome in invasive breast cancer.		0.004336	1	1	EPAS1
Pubmed	10213612	Annexin II enhances cytomegalovirus binding and fusion to phospholipid membranes.		0.004336	1	1	ANXA2
Pubmed	11604083	Extracellular signaling through the microenvironment: a hypothesis relating carcinogenesis, bystander effects, and genomic instability.		0.004336	1	1	TGFB1
Pubmed	19428565	Differential expression of CD97 on human lymphocyte subsets and limited effect of CD97 antibodies on allogeneic T-cell stimulation.		0.004336	1	1	CD97
Pubmed	7929370	Identification, cloning, and regulation of a novel endothelial cell protein C/activated protein C receptor.		0.004336	1	1	PROCR
Pubmed	16284396	Variation of the killer cell immunoglobulin-like receptors and HLA-C genes in nasopharyngeal carcinoma.		0.004336	1	1	HLA-C
Pubmed	15221500	Age, body mass index, current smoking history, and serum insulin-like growth factor-I levels associated with bone mineral density in middle-aged Korean men.		0.004336	1	1	IGF1
Pubmed	16818760	Nonspecific desensitization, functional memory, and the characteristics of SHIP phosphorylation following IgE-mediated stimulation of human basophils.		0.004336	1	1	INPP5D
Pubmed	11076864	In silico cloning of novel endothelial-specific genes.		0.004336	1	1	ROBO4
Pubmed	267922	Amino acid sequence of human platelet factor 4.		0.004336	1	1	PF4
Pubmed	2140694	Negative regulation of human megakaryocytopoiesis by human platelet factor 4 and beta thromboglobulin: comparative analysis in bone marrow cultures from normal individuals and patients with essential thrombocythaemia and immune thrombocytopenic purpura.		0.004336	1	1	PF4
Pubmed	15300630	[Microsatellite instability and loss of heterozygosity of human leucocyte antigen class I gene in cervical carcinoma]		0.004336	1	1	HLA-C
Pubmed	17980706	Influence of alcohol use, ethnicity, age, gender, BMI and smoking on the serum transferrin glycoform pattern: implications for use of carbohydrate-deficient transferrin (CDT) as alcohol biomarker.		0.004336	1	1	TF
Pubmed	12816877	Caveolin-1 can regulate vascular smooth muscle cell fate by switching platelet-derived growth factor signaling from a proliferative to an apoptotic pathway.		0.004336	1	1	CAV1
Pubmed	8294032	A human gene that shows identity with the gene encoding the angiotensin receptor is located on chromosome 11.		0.004336	1	1	APLNR
Pubmed	11012225	Regulation of expression of megakaryocyte and platelet proteoglycans.		0.004336	1	1	SRGN
Pubmed	11877441	Transcriptional regulation of cyclooxygenase-1 by histone deacetylase inhibitors in normal human astrocyte cells.		0.004336	1	1	PTGS1
Pubmed	12145683	BCRP gene expression is associated with a poor response to remission induction therapy in childhood acute myeloid leukemia.		0.004336	1	1	ABCG2
Pubmed	11554935	Molecular pathology of haemophilia A in Turkish patients: identification of 36 independent mutations.		0.004336	1	1	F8
Pubmed	17229904	Efficient generation of CD34+ progenitor-derived dendritic cells from G-CSF-mobilized peripheral mononuclear cells does not require hematopoietic stem cell enrichment.		0.004336	1	1	CD34
Pubmed	11784716	Transforming growth factor beta 1 induces proliferation in colon carcinoma cells by Ras-dependent, smad-independent down-regulation of p21cip1.		0.004336	1	1	TGFB1
Pubmed	17047056	Caveolin-1 (CAV1) is a target of EWS/FLI-1 and a key determinant of the oncogenic phenotype and tumorigenicity of Ewing's sarcoma cells.		0.004336	1	1	CAV1
Pubmed	18706208	Expression of Annexin-1 in patients with endometriosis.		0.004336	1	1	ANXA1
Pubmed	15255035	Phosphorylation of serine 468 by GSK-3beta negatively regulates basal p65 NF-kappaB activity.		0.004336	1	1	VIM
Pubmed	8027558	Impairment of ligand binding and growth signaling of mutant IL-2 receptor gamma-chains in patients with X-linked severe combined immunodeficiency.		0.004336	1	1	IL2RG
Pubmed	18305138	Variants in the CD36 gene associate with the metabolic syndrome and high-density lipoprotein cholesterol.		0.004336	1	1	CD36
Pubmed	18461097	Association between HMOX-1 genotype and cardiac function during exercise.		0.004336	1	1	HMOX1
Pubmed	8111406	Dinucleotide repeat polymorphism in the 3' non-coding region of the FLTI gene.		0.004336	1	1	FLT1
Pubmed	11354825	Autism: evidence of association with adenosine deaminase genetic polymorphism.		0.004336	1	1	ADA
Pubmed	12667811	Cell-cell fusion and internalization of the CNS-based, HIV-1 co-receptor, APJ.		0.004336	1	1	APLNR
Pubmed	16324201	Caveolin-1 is down-regulated and inversely correlated with HER2 and EGFR expression status in invasive ductal carcinoma of the breast.		0.004336	1	1	CAV1
Pubmed	15359164	Analysis of the transforming growth factor-beta 1 gene promoter polymorphisms in early osseointegrated implant failure.		0.004336	1	1	TGFB1
Pubmed	6749491	Human low-molecular-weight urinary urokinase. Partial characterization and preliminary sequence data of the two polypeptide chains.		0.004336	1	1	PLAU
Pubmed	10668786	Upregulation of L-plastin gene by testosterone in breast and prostate cancer cells: identification of three cooperative androgen receptor-binding sequences.		0.004336	1	1	LCP1
Pubmed	3864729	A case report of a patient with retinoblastoma and chromosome 13q deletion: assignment of a new gene (gene for LCP1) on human chromosome 13.		0.004336	1	1	LCP1
Pubmed	1301932	Amino acid substitutions in conserved domains of factor VIII and related proteins: study of patients with mild and moderately severe hemophilia A.		0.004336	1	1	F8
Pubmed	9579808	Transcriptional regulation of the human UDP-GlcNAc:alpha-6-D-mannoside beta-1-2-N-acetylglucosaminyltransferase II gene (MGAT2) which controls complex N-glycan synthesis.		0.004336	1	1	MGAT2
Pubmed	2267131	Expression of cellular-yes protein in mammalian tissues.		0.004336	1	1	YES1
Pubmed	12105195	Identification of a novel family of oxidized phospholipids that serve as ligands for the macrophage scavenger receptor CD36.		0.004336	1	1	CD36
Pubmed	19253281	Subcellular fractionation of TGF-beta1-stimulated lung epithelial cells: a novel proteomic approach for identifying signaling intermediates.		0.004336	1	1	TGFB1
Pubmed	18173552	Strong evidence for up-regulation of cyclooxygenase-1 in head and neck cancer.		0.004336	1	1	PTGS1
Pubmed	11134362	Expression of the angiogenic growth factors VEGF, FGF-2, EGF and their receptors in normal human endometrium during the menstrual cycle.		0.004336	1	1	FLT1
Pubmed	19723501	Activation of mammalian Tolloid-like 1 expression by hypoxia in human neuroblastoma SH-SY5Y cells.		0.004336	1	1	TLL1
Pubmed	9531585	The SH2-containing inositol polyphosphate 5-phosphatase, ship, is expressed during hematopoiesis and spermatogenesis.		0.004336	1	1	INPP5D
Pubmed	16490887	Associations of HLA-C alleles with multinodular goiters: study in a population from southeastern Spain.		0.004336	1	1	HLA-C
Pubmed	18628402	Structural motifs of importance for the constitutive activity of the orphan 7TM receptor EBI2: analysis of receptor activation in the absence of an agonist.		0.004336	1	1	GPR183
Pubmed	9923600	The extracellular processing of HIV-1 envelope glycoprotein gp160 by human plasmin.		0.004336	1	1	LCP1
Pubmed	1898735	Sulfation of Tyr1680 of human blood coagulation factor VIII is essential for the interaction of factor VIII with von Willebrand factor.		0.004336	1	1	F8
Pubmed	9378774	Neurofibromatosis 2 tumor suppressor protein colocalizes with ezrin and CD44 and associates with actin-containing cytoskeleton.		0.004336	1	1	ICAM2
Pubmed	15824229	A novel TIMP3 mutation associated with Sorsby fundus dystrophy.		0.004336	1	1	TIMP3
Pubmed	18369708	Platelet factor 4/heparin antibody (IgG/M/A) in healthy subjects: a literature analysis of commercial immunoassay results.		0.004336	1	1	PF4
Pubmed	17768235	TGF-beta1 induces transendothelial migration of the pathogenic fungus Sporothrix schenckii by a paracellular route involving extracellular matrix proteins.		0.004336	1	1	TGFB1
Pubmed	9601942	A new apparently functional IGVK gene (VkLa) present in some individuals only.		0.004336	1	1	HLA-C
Pubmed	19086995	Cell-surface CD200 may predict efficacy of paternal mononuclear leukocyte immunotherapy in treatment of human recurrent pregnancy loss.		0.004336	1	1	CD200
Pubmed	16208515	The EPAS1 gene influences the aerobic-anaerobic contribution in elite endurance athletes.		0.004336	1	1	EPAS1
Pubmed	18342921	Distribution of lymphatic vessel network in normal urinary bladder.		0.004336	1	1	LYVE1
Pubmed	16108826	Breast cancer resistance protein: molecular target for anticancer drug resistance and pharmacokinetics/pharmacodynamics.		0.004336	1	1	ABCG2
Pubmed	15522396	Crystal structures of ferrous and ferrous-NO forms of verdoheme in a complex with human heme oxygenase-1: catalytic implications for heme cleavage.		0.004336	1	1	HMOX1
Pubmed	1652956	Characterization of a full-length cDNA which codes for the human spermidine/spermine N1-acetyltransferase.		0.004336	1	1	SAT1
Pubmed	15789892	Interleukin-1 receptor antagonist gene polymorphism in Taiwanese patients with gout.		0.004336	1	1	IL1R1
Pubmed	11154222	Synthesis, secretion, and subcellular localization of serglycin proteoglycan in human endothelial cells.		0.004336	1	1	SRGN
Pubmed	12372614	Sorsby's fundus dystrophy mutant tissue inhibitors of metalloproteinase-3 induce apoptosis of retinal pigment epithelial and MCF-7 cells.		0.004336	1	1	TIMP3
Pubmed	3935400	Characterization of the polypeptide composition of human factor VIII:C and the nucleotide sequence and expression of the human kidney cDNA.		0.004336	1	1	F8
Pubmed	17391133	Association of functional heme oxygenase-1 gene promoter polymorphism with renal transplantation outcomes.		0.004336	1	1	HMOX1
Pubmed	16293973	Suppressed MKP-1 is an independent predictor of outcome in patients with hepatocellular carcinoma.		0.004336	1	1	DUSP1
Pubmed	7479780	VIP21/caveolin is a cholesterol-binding protein.		0.004336	1	1	CAV2
Pubmed	2473841	CD36 directly mediates cytoadherence of Plasmodium falciparum parasitized erythrocytes.		0.004336	1	1	CD36
Pubmed	17916745	The factor VIII C1 domain contributes to platelet binding.		0.004336	1	1	F8
Pubmed	19046298	The G/G genotype of transforming growth factor beta 1 (TGF-beta1) single nucleotide (+915G/C) polymorphism coincident with other host and environmental factors is associated with irreversible bronchoconstriction in asthmatics.		0.004336	1	1	TGFB1
Pubmed	11741094	Signals from Eph and ephrin proteins: a developmental tool kit.		0.004336	1	1	FLT1
Pubmed	10506947	Enzymes involved in purine metabolism--a review of histochemical localization and functional implications.		0.004336	1	1	ADA
Pubmed	12508917	The nutritional status has no major role in the age-related reduction of IGF-I secretion.		0.004336	1	1	IGF1
Pubmed	3888571	Molecular cloning, sequencing, and expression in Escherichia coli of human preprourokinase cDNA.		0.004336	1	1	PLAU
Pubmed	19346585	Insulin like growth factor-1 and insulin like growth factor binding proteins in the cerebrospinal fluid and serum from patients with Alzheimer's disease.		0.004336	1	1	IGF1
Pubmed	15529502	Absence of association between transforming growth factor-beta1 promoter polymorphisms and hypodontia.		0.004336	1	1	TGFB1
Pubmed	17554076	Dysferlin is expressed in human placenta but does not associate with caveolin.		0.004336	1	1	DYSF
Pubmed	9261180	Palmitoylation of human endothelinB. Its critical role in G protein coupling and a differential requirement for the cytoplasmic tail by G protein subtypes.		0.004336	1	1	EDNRB
Pubmed	19102416	Clinicopathological significance of urokinase-type plasminogen activator genotypes in gastric cancer.		0.004336	1	1	PLAU
Pubmed	9472937	Functional expression and localization of vascular endothelial growth factor and its receptors in the human epididymis.		0.004336	1	1	FLT1
Pubmed	1587858	Alternative splicing of human prostaglandin G/H synthase mRNA and evidence of differential regulation of the resulting transcripts by transforming growth factor beta 1, interleukin 1 beta, and tumor necrosis factor alpha.		0.004336	1	1	PTGS1
Pubmed	15764953	Differential upregulation of CD38 on different T-cell subsets may influence the ability to reconstitute CD4+ T cells under successful highly active antiretroviral therapy.		0.004336	1	1	CD38
Pubmed	14684613	Female-predominant expression of fatty acid translocase/CD36 in rat and human liver.		0.004336	1	1	CD36
Pubmed	15211578	Annexin 2 expression is reduced in human osteosarcoma metastases.		0.004336	1	1	ANXA2
Pubmed	15185972	The role of beta2 microglobulin levels in monitoring chronic hepatitis B.		0.004336	1	1	B2M
Pubmed	17456229	Screening of the transcriptional regulatory regions of vascular endothelial growth factor receptor 2 (VEGFR2) in amyotrophic lateral sclerosis.		0.004336	1	1	KDR
Pubmed	12479636	Expression of matrix metalloproteinases in cyclosporin-treated gingival fibroblasts is regulated by transforming growth factor (TGF)-beta1 autocrine stimulation.		0.004336	1	1	TGFB1
Pubmed	15905201	Spermidine/spermine N1-acetyltransferase transient overexpression restores sensitivity of resistant human ovarian cancer cells to N1,N12-bis(ethyl)spermine and to cisplatin.		0.004336	1	1	SAT1
Pubmed	12351418	Skewed X-chromosome inactivation in monochorionic diamniotic twin sisters results in severe and mild hemophilia A.		0.004336	1	1	F8
Pubmed	17052957	Polymorphisms of TGF-beta1 in cystic fibrosis patients.		0.004336	1	1	TGFB1
Pubmed	11887182	Local cooperativity in the unfolding of an amyloidogenic variant of human lysozyme.		0.004336	1	1	LYZ
Pubmed	15231498	Differential regulation of urokinase-type plasminogen activator expression by fluid shear stress in human coronary artery endothelial cells.		0.004336	1	1	PLAU
Pubmed	11513602	Mechanistic effects of autophosphorylation on receptor tyrosine kinase catalysis: enzymatic characterization of Tie2 and phospho-Tie2.		0.004336	1	1	TEK
Pubmed	17119318	Differential gene expression during development in two oligodendroglial cell lines overexpressing transferrin: a cDNA array analysis.		0.004336	1	1	TF
Pubmed	12597446	Overexpression of aryl hydrocarbon receptor in human lung carcinomas.		0.004336	1	1	AHR
Pubmed	11686350	A 23bp insertion in the endothelial protein C receptor (EPCR) gene impairs EPCR function.		0.004336	1	1	PROCR
Pubmed	17377412	The relationship in Japanese infants between a genetic polymorphism in the promoter region of the insulin-like growth factor I gene and the plasma level.		0.004336	1	1	IGF1
Pubmed	12554094	The lymphatics revisited: new perspectives from the hyaluronan receptor LYVE-1.		0.004336	1	1	LYVE1
Pubmed	11920219	Biochemical and genetic defects underlying human congenital hypotransferrinemia.		0.004336	1	1	TF
Pubmed	18186556	Methylation of TIMP3 in esophageal squamous cell carcinoma.		0.004336	1	1	TIMP3
Pubmed	15607906	Increased cyclooxygenase-2 expression in peripheral blood mononuclear cells of smokers and hyperlipidemic subjects.		0.004336	1	1	PTGS1
Pubmed	11341489	Rapid hemophilia A molecular diagnosis by a simple DNA sequencing procedure: identification of 14 novel mutations.		0.004336	1	1	F8
Pubmed	16881736	Live attenuated Salmonella carrying platelet factor 4 cDNAs as radioprotectors.		0.004336	1	1	PF4
Pubmed	12829607	Identification of an autoantigen on the surface of apoptotic human T cells as a new protein interacting with inflammatory group IIA phospholipase A2.		0.004336	1	1	VIM
Pubmed	8275087	Inversions disrupting the factor VIII gene are a common cause of severe haemophilia A.		0.004336	1	1	F8
Pubmed	10430078	tie-1 protein tyrosine kinase: a novel independent prognostic marker for gastric cancer.		0.004336	1	1	TIE1
Pubmed	9681507	Hypothalamic/pituitary-axis of the spontaneous dwarf rat: autofeedback regulation of growth hormone (GH) includes suppression of GH releasing-hormone receptor messenger ribonucleic acid.		0.004336	1	1	IGF1
Pubmed	3010705	Decreased adenosine deaminase (ADA) and 5'nucleotidase (5NT) activity in peripheral blood T cells in Hodgkin disease.		0.004336	1	1	ADA
Pubmed	18317720	Association analysis of the IGF1 gene with childhood growth, IGF-1 concentrations and type 1 diabetes.		0.004336	1	1	IGF1
Pubmed	15256490	Proinflammatory cytokine impairment of insulin-like growth factor I-induced protein synthesis in skeletal muscle myoblasts requires ceramide.		0.004336	1	1	IGF1
Pubmed	11925630	Quantitative analysis of transforming growth factor beta 1 mRNA in patients with alcoholic liver disease.		0.004336	1	1	TGFB1
Pubmed	8644728	Characterization of the factor VIII defect in 147 patients with sporadic hemophilia A: family studies indicate a mutation type-dependent sex ratio of mutation frequencies.		0.004336	1	1	F8
Pubmed	19614762	Caveolin-1 is a novel immunohistochemical marker to differentiate epithelioid mesothelioma from lung adenocarcinoma.		0.004336	1	1	CAV1
Pubmed	14635011	Hepatitis C virus core protein upregulates transforming growth factor-beta 1 transcription.		0.004336	1	1	TGFB1
Pubmed	12842994	IGF-1 down-regulates IFN-gamma R2 chain surface expression and desensitizes IFN-gamma/STAT-1 signaling in human T lymphocytes.		0.004336	1	1	IGF1
Pubmed	17074098	Gene expression in TGFbeta-induced epithelial cell differentiation in a three-dimensional intestinal epithelial cell differentiation model.		0.004336	1	1	TGFB1
Pubmed	18179574	A recurrent F8 mutation in Irish haemophilia A patients: evidence for a founder effect.		0.004336	1	1	F8
Pubmed	12118938	Overexpression of heme oxygenase-1 protects smooth muscle cells against oxidative injury and inhibits cell proliferation.		0.004336	1	1	HMOX1
Pubmed	14666709	Protein kinase C eta is associated with progression of renal cell carcinoma (RCC).		0.004336	1	1	PRKCH
Pubmed	3786138	The 5' region of the human transferrin gene: structure and potential regulatory sites.		0.004336	1	1	TF
Pubmed	18076044	Colorectal cancer cells express functional cell surface-bound TGFbeta.		0.004336	1	1	TGFB1
Pubmed	19101070	ABCG2 expression is correlated neither to side population nor to hematopoietic progenitor function in human umbilical cord blood.		0.004336	1	1	ABCG2
Pubmed	15794197	TGF-beta1 polymorphism determines the progression of joint damage in rheumatoid arthritis.		0.004336	1	1	TGFB1
Pubmed	6322780	Molecular cloning and sequence analysis of cDNA for human transferrin.		0.004336	1	1	TF
Pubmed	17592304	Functional significance of gene polymorphisms in the promoter of myeloid differentiation-2.		0.004336	1	1	LY96
Pubmed	15881651	Protein synthesis and urokinase mRNA metabolism.		0.004336	1	1	PLAU
Pubmed	12967474	Clinical implications of expression of ETS-1 in relation to angiogenesis in ovarian cancers.		0.004336	1	1	ETS1
Pubmed	7722302	Differential expression of endoglin on fetal and adult hematopoietic cells in human bone marrow.		0.004336	1	1	ENG
Pubmed	16951197	Mechanism of action of sulforaphane: inhibition of p38 mitogen-activated protein kinase isoforms contributing to the induction of antioxidant response element-mediated heme oxygenase-1 in human hepatoma HepG2 cells.		0.004336	1	1	HMOX1
Pubmed	16509252	Evaluation of beta2 microglobulin level as a marker to determine HIV/AIDS progression.		0.004336	1	1	B2M
Pubmed	12871415	Thirty-four novel mutations detected in factor VIII gene by multiplex CSGE: modeling of 13 novel amino acid substitutions.		0.004336	1	1	F8
Pubmed	12655000	Thyroid-specific transcription factors control Hex promoter activity.		0.004336	1	1	HHEX
Pubmed	12618277	Increased expression of a scavenger receptor (CD36) in monocytes from subjects with Type 2 diabetes.		0.004336	1	1	CD36
Pubmed	11889032	Conserved segments 1A and 2B of the intermediate filament dimer: their atomic structures and role in filament assembly.		0.004336	1	1	VIM
Pubmed	16894461	Leukemic lymphoblasts, a novel expression site of coagulation factor XIII subunit A.		0.004336	1	1	F8
Pubmed	16098466	Genetic evidence for a tumor suppressor role of HIF-2alpha.		0.004336	1	1	EPAS1
Pubmed	15231822	Structural characterization of human vimentin rod 1 and the sequencing of assembly steps in intermediate filament formation in vitro using site-directed spin labeling and electron paramagnetic resonance.		0.004336	1	1	VIM
Pubmed	14607928	Separate functional domains of human MD-2 mediate Toll-like receptor 4-binding and lipopolysaccharide responsiveness.		0.004336	1	1	LY96
Pubmed	12739001	Effects of overexpression of the Ets family transcription factor TEL on cell growth and differentiation of K562 cells.		0.004336	1	1	FLI1
Pubmed	12466273	Platelet factor 4 enhances the binding of oxidized low-density lipoprotein to vascular wall cells.		0.004336	1	1	PF4
Pubmed	15355921	ABCG2 pharmacogenetics: ethnic differences in allele frequency and assessment of influence on irinotecan disposition.		0.004336	1	1	ABCG2
Pubmed	19236867	Suppression of Tie-1 in endothelial cells in vitro induces a change in the genome-wide expression profile reflecting an inflammatory function.		0.004336	1	1	TIE1
Pubmed	19445907	Curcumin upregulates transcription factor Nrf2, HO-1 expression and protects rat brains against focal ischemia.		0.004336	1	1	HMOX1
Pubmed	9484777	Identification of NFIB as recurrent translocation partner gene of HMGIC in pleomorphic adenomas.		0.004336	1	1	NFIB
Pubmed	16328051	Aberrant promoter methylation of EDNRB in lung cancer in Taiwan.		0.004336	1	1	EDNRB
Pubmed	17644809	Transforming growth factor beta1 gene polymorphism 509C/T in deep infiltrating endometriosis.		0.004336	1	1	TGFB1
Pubmed	5789664	Platelet factor 4 and adenosine diphosphate release during human platelet aggregation.		0.004336	1	1	PF4
Pubmed	12453980	Circulating and urinary transforming growth factor beta1, Amadori albumin, and complications of type 1 diabetes: the EURODIAB prospective complications study.		0.004336	1	1	TGFB1
Pubmed	11967296	HLA-Cw*04 and hepatitis C virus persistence.		0.004336	1	1	HLA-C
Pubmed	3838797	Transient expression of human adenosine deaminase cDNAs: identification of a nonfunctional clone resulting from a single amino acid substitution.		0.004336	1	1	ADA
Pubmed	17895313	Polymorphisms identified in the upstream core polyadenylation signal of IGF1 gene exon 6 do not cause pre- and postnatal growth impairment.		0.004336	1	1	IGF1
Pubmed	19300521	Serum insulin-like growth factor-1 and nitric oxide levels in Parkinson's disease.		0.004336	1	1	IGF1
Pubmed	18437015	Impact of caveolin-1 expression on the prognosis of transitional cell carcinoma of the upper urinary tract.		0.004336	1	1	CAV1
Pubmed	18798555	Identification of an invasion and tumor-suppressing gene, Endoglin (ENG), silenced by both epigenetic inactivation and allelic loss in esophageal squamous cell carcinoma.		0.004336	1	1	ENG
Pubmed	11703331	Human transferrin G277S mutation: a risk factor for iron deficiency anaemia.		0.004336	1	1	TF
Pubmed	10631145	Genetic mapping of the Camurati-Engelmann disease locus to chromosome 19q13.1-q13.3.		0.004336	1	1	TGFB1
Pubmed	15954900	Shedding of endothelial protein C receptor contributes to vasculopathy and renal injury in lupus: in vivo and in vitro evidence.		0.004336	1	1	PROCR
Pubmed	9396465	Human protein C receptor is present primarily on endothelium of large blood vessels: implications for the control of the protein C pathway.		0.004336	1	1	PROCR
Pubmed	1377686	Peroxisome proliferator-activated receptor-gamma and retinoid X receptor signaling regulate fatty acid uptake by primary human placental trophoblasts.		0.004336	1	1	SRGN
Pubmed	16720218	Identification of two novel HLA-C alleles, Cw*070105 and Cw*1408, from East African women.		0.004336	1	1	HLA-C
Pubmed	12838101	Association between polymorphism of the transforming growth factor-beta1 gene with the radiologic characteristic and ossification of the posterior longitudinal ligament.		0.004336	1	1	TGFB1
Pubmed	15272276	Chronic idiopathic myelofibrosis: independent prognostic importance of bone marrow microvascular density evaluated by CD105 (endoglin) immunostaining.		0.004336	1	1	ENG
Pubmed	19199116	Secretion of soluble VEGF receptor 2 by microvascular endothelial cells derived by human benign prostatic hyperplasia.		0.004336	1	1	KDR
Pubmed	11565556	Transcriptional activity of multiple copies of a subtelomerically located olfactory receptor gene that is polymorphic in number and location.		0.004336	1	1	EDNRB
Pubmed	17786322	The receptor tyrosine kinase Tie1 is expressed and activated in epithelial tumour cell lines.		0.004336	1	1	TIE1
Pubmed	18431718	Overexpression of TRPC3 reduces the content of intracellular calcium stores in HEK-293 cells.		0.004336	1	1	TRPC3
Pubmed	15358194	Detection of the novel autoantibody (anti-UACA antibody) in patients with Graves' disease.		0.004336	1	1	UACA
Pubmed	16298568	Anti-vimentin antibody detection in recipients of heart-beating and non-heart beating donor kidneys.		0.004336	1	1	VIM
Pubmed	17320874	Serum insulin-like growth factor I (IGF-I) and IGF-binding protein 3 (IGFBP-3) in IVF patients with polycystic ovary syndrome: correlations with outcome.		0.004336	1	1	IGF1
Pubmed	14724291	Nerve growth factor-dependent survival of CESS B cell line is mediated by increased expression and decreased degradation of MAPK phosphatase 1.		0.004336	1	1	DUSP1
Pubmed	18067591	CD36 mRNA expression is increased in CD14+ monocytes of patients with coronary heart disease.		0.004336	1	1	CD36
Pubmed	18600101	Evaluation of urokinase plasminogen activator in urine from individuals with Quebec platelet disorder.		0.004336	1	1	PLAU
Pubmed	15539149	The caveolin-1 binding domain of HIV-1 glycoprotein gp41 is an efficient B cell epitope vaccine candidate against virus infection.		0.004336	1	1	CAV1
Pubmed	8811049	HIV-1 gp160 induces transforming growth factor-beta production in human PBMC.		0.004336	1	1	TGFB1
Pubmed	15735710	The human VE-cadherin promoter is subjected to organ-specific regulation and is activated in tumour angiogenesis.		0.004336	1	1	CDH5
Pubmed	12754271	Amyloid beta-protein stimulates the expression of urokinase-type plasminogen activator (uPA) and its receptor (uPAR) in human cerebrovascular smooth muscle cells.		0.004336	1	1	PLAU
Pubmed	16407161	Role of Src in C3 transient receptor potential channel function and evidence for a heterogeneous makeup of receptor- and store-operated Ca2+ entry channels.		0.004336	1	1	TRPC3
Pubmed	18988861	Quebec platelet disorder is linked to the urokinase plasminogen activator gene (PLAU) and increases expression of the linked allele in megakaryocytes.		0.004336	1	1	PLAU
Pubmed	1384720	The p60c-src family of protein-tyrosine kinases: structure, regulation, and function.		0.004336	1	1	YES1
Pubmed	17947678	TGF-beta1 induces progressive pleural scarring and subpleural fibrosis.		0.004336	1	1	TGFB1
Pubmed	8626524	Dissociation of cyclic inositol phosphohydrolase activity from annexin III.		0.004336	1	1	ANXA3
Pubmed	18341691	Regulation of the cd38 promoter in human airway smooth muscle cells by TNF-alpha and dexamethasone.		0.004336	1	1	CD38
Pubmed	19032224	The MAP kinase phosphatase-1 MKP-1/DUSP1 is a regulator of human liver response to transplantation.		0.004336	1	1	DUSP1
Pubmed	1700999	Molecular characterization and functional analysis of the leukocyte surface protein CD31.		0.004336	1	1	PECAM1
Pubmed	8270642	Differential expression of plasminogen activators and their inhibitors in an organotypic skin coculture system.		0.004336	1	1	PLAU
Pubmed	11848448	Absence of mutations at the APC interacting sites of factor VIII in Caucasians.		0.004336	1	1	F8
Pubmed	2180935	Characterization of the human gene that encodes the peptide core of secretory granule proteoglycans in promyelocytic leukemia HL-60 cells and analysis of the translated product.		0.004336	1	1	SRGN
Pubmed	12039411	Molecular characterization of the HLA-Cw*0409N allele.		0.004336	1	1	HLA-C
Pubmed	15044491	Enhancement of the antagonistic potency of transforming growth factor-beta receptor extracellular domains by coiled coil-induced homo- and heterodimerization.		0.004336	1	1	TGFB1
Pubmed	17027065	EPCR gene A3 haplotype and elevated soluble endothelial protein C receptor (sEPCR) levels in Turkish pediatric stroke patients.		0.004336	1	1	PROCR
Pubmed	15049387	Transforming growth factor beta1 genotype and change in left ventricular mass during antihypertensive treatment--results from the Swedish Irbesartan Left Ventricular Hypertrophy Investigation versus Atenolol (SILVHIA).		0.004336	1	1	TGFB1
Pubmed	17360367	Convergent chemical synthesis and high-resolution x-ray structure of human lysozyme.		0.004336	1	1	LYZ
Pubmed	15285018	Structure prediction and activity analysis of human heme oxygenase-1 and its mutant.		0.004336	1	1	HMOX1
Pubmed	15064117	A promoter polymorphism in CD36 is associated with an atherogenic lipid profile in a French general population.		0.004336	1	1	CD36
Pubmed	2106480	Use of denaturing gradient gel electrophoresis to detect point mutations in the factor VIII gene.		0.004336	1	1	F8
Pubmed	18544576	A variant of the IGF-I gene is associated with blood pressure but not with left heart dimensions at the age of 2 years: the Generation R Study.		0.004336	1	1	IGF1
Pubmed	2105106	Recurrent mutations and three novel rearrangements in the factor VIII gene of hemophilia A patients of Italian descent.		0.004336	1	1	F8
Pubmed	18560234	Adenosine deaminase genetic polymorphism and coronary artery disease.		0.004336	1	1	ADA
Pubmed	14714750	Analysis of coding and promoter sequences of the IGF-I gene in children with growth disorders presenting with normal level of growth hormone.		0.004336	1	1	IGF1
Pubmed	18675202	Assessing skeletal maturity by using blood spot insulin-like growth factor I (IGF-I) testing.		0.004336	1	1	IGF1
Pubmed	15649650	Changes in tetrahydrobiopterin levels in endothelial cells and adult cardiomyocytes induced by LPS and hydrogen peroxide--a role for GFRP?		0.004336	1	1	GCHFR
Pubmed	12927819	Heme oxygenase-1 expression levels are cell cycle dependent.		0.004336	1	1	HMOX1
Pubmed	18669913	CD105-positive cells in pulmonary arterial blood of adult human lung cancer patients include mesenchymal progenitors.		0.004336	1	1	ENG
Pubmed	16272320	Impaired assembly results in the accumulation of multiple HLA-C heavy chain folding intermediates.		0.004336	1	1	HLA-C
Pubmed	18809335	TGF-beta1 genotypes in cirrhosis: relationship with the occurrence of liver cancer.		0.004336	1	1	TGFB1
Pubmed	15240644	Insulin-like growth factor-I stimulates both cell growth and lipogenesis during differentiation of human mesenchymal stem cells into adipocytes.		0.004336	1	1	IGF1
Pubmed	10931525	Alternative splicing prevents transferrin secretion during differentiation of a human oligodendrocyte cell line.		0.004336	1	1	TF
Pubmed	12154809	First molecular characterization of an unequal homologous alu-mediated recombination event responsible for hemophilia.		0.004336	1	1	F8
Pubmed	19129475	Heme oxygenase-1 contributes to an alternative macrophage activation profile induced by apoptotic cell supernatants.		0.004336	1	1	HMOX1
Pubmed	15554585	[Expression of annexins Al and A2 in the mucosa of the upper airdigestive tract]		0.004336	1	1	ANXA2
Pubmed	2833855	Nonsense and missense mutations in hemophilia A: estimate of the relative mutation rate at CG dinucleotides.		0.004336	1	1	F8
Pubmed	17649711	[Effect of L-arginine on human coagulant factor VIII gene expression]		0.004336	1	1	F8
Pubmed	15536413	Expression and function of the angiopoietin receptor Tie-2 in human eosinophils.		0.004336	1	1	TEK
Pubmed	8299233	Homozygosity for a missense mutation (G20R) associated with neonatal onset adenosine deaminase-deficient severe combined immunodeficiency (ADA-SCID).		0.004336	1	1	ADA
Pubmed	10962286	Role of phosphatidic acid phosphatase 2a in uptake of extracellular lipid phosphate mediators.		0.004336	1	1	PPAP2A
Pubmed	18671254	Quantitation of CD36 (platelet glycoprotein IV) expression on platelets and monocytes by flow cytometry: application to the study of Plasmodium falciparum malaria.		0.004336	1	1	CD36
Pubmed	19252942	TGF-beta1 induces human bronchial epithelial cell-to-mesenchymal transition in vitro.		0.004336	1	1	TGFB1
Pubmed	12377649	Clinical implications of expression of ETS-1 related to angiogenesis in uterine endometrial cancers.		0.004336	1	1	ETS1
Pubmed	11776329	Recombinant tissue factor pathway inhibitor prevents lipopolysaccharide-induced systemic hypotension in rats by inhibiting excessive production of nitric oxide.		0.004336	1	1	TFPI
Pubmed	19039592	TGFB1 gene polymorphism Leu10Pro (c.29T>C), prostate cancer incidence and quality of life in patients treated with brachytherapy.		0.004336	1	1	TGFB1
Pubmed	16882661	Crystallographic analysis of calcium-dependent heparin binding to annexin A2.		0.004336	1	1	ANXA2
Pubmed	8488563	cDNA subtraction library construction using a magnet-assisted subtraction technique (MAST).		0.004336	1	1	SPARCL1
Pubmed	12810652	Differential effects of the breast cancer resistance protein on the cellular accumulation and cytotoxicity of 9-aminocamptothecin and 9-nitrocamptothecin.		0.004336	1	1	ABCG2
Pubmed	17886034	The effect of prior exercise on ex vivo induction of heme oxygenase-1 in human lymphocytes.		0.004336	1	1	HMOX1
Pubmed	3560174	New assignment of the adenosine deaminase gene locus to chromosome 20q13 X 11 by study of a patient with interstitial deletion 20q.		0.004336	1	1	ADA
Pubmed	17379346	Rotavirus NSP4 interacts with both the amino- and carboxyl-termini of caveolin-1.		0.004336	1	1	CAV1
Pubmed	17537407	Cell selective glucocorticoid induction of caveolin-1 and caveolae in differentiating pulmonary alveolar epithelial cell cultures.		0.004336	1	1	CAV1
Pubmed	11994678	Neuroendocrine and metabolic determinants of the adaptation of GH/IGF-I axis to obesity.		0.004336	1	1	IGF1
Pubmed	15745733	Underdiagnosed amyloidosis: amyloidosis of lysozyme variant.		0.004336	1	1	LYZ
Pubmed	7499420	Identification and characterization of a novel squamous cell-associated gene related to PMP22.		0.004336	1	1	EMP1
Pubmed	16223891	Sorsby's fundus dystrophy mutations impair turnover of TIMP-3 by retinal pigment epithelial cells.		0.004336	1	1	TIMP3
Pubmed	19535631	Aryl hydrocarbon receptor activation inhibits in vitro differentiation of human monocytes and Langerhans dendritic cells.		0.004336	1	1	AHR
Pubmed	2506948	An arginine to cysteine amino acid substitution at a critical thrombin cleavage site in a dysfunctional factor VIII molecule.		0.004336	1	1	F8
Pubmed	15494406	Direct measurement of the thermodynamic parameters of amyloid formation by isothermal titration calorimetry.		0.004336	1	1	B2M
Pubmed	15488704	TGF-beta is not involved in early phase growth inhibition of keratinocytes by 1alpha,25(OH)2vitamin D3.		0.004336	1	1	TGFB1
Pubmed	16741958	Solution structure of human erythroid p55 PDZ domain.		0.004336	1	1	MPP1
Pubmed	15105834	Insulin-like growth factor-I regulates glucose-induced mitochondrial depolarization and apoptosis in human neuroblastoma.		0.004336	1	1	IGF1
Pubmed	14691581	A microsatellite polymorphism in the heme oxygenase-1 gene promoter is associated with increased bilirubin and HDL levels but not with coronary artery disease.		0.004336	1	1	HMOX1
Pubmed	15114294	The cell cycle regulator p27Kip1 interacts with MCM7, a DNA replication licensing factor, to inhibit initiation of DNA replication.		0.004336	1	1	TGFB1
Pubmed	15050739	Estradiol down-regulates CD36 expression in human breast cancer cells.		0.004336	1	1	CD36
Pubmed	19367293	P-glycoprotein and breast cancer resistance protein restrict apical-to-basolateral permeability of human brain endothelium to amyloid-beta.		0.004336	1	1	ABCG2
Pubmed	15879156	Gene transfer of tissue inhibitor of metalloproteinases-3 reverses the inhibitory effects of TNF-alpha on Fas-induced apoptosis in rheumatoid arthritis synovial fibroblasts.		0.004336	1	1	TIMP3
Pubmed	16843825	c-Jun N-terminal kinase upregulation as a key event in the proapoptotic interaction between transforming growth factor-beta1 and 4-hydroxynonenal in colon mucosa.		0.004336	1	1	TGFB1
Pubmed	8088810	Detection of three nonsense mutations and one missense mutation in the interleukin-2 receptor gamma chain gene in SCIDX1 that differently affect the mRNA processing.		0.004336	1	1	IL2RG
Pubmed	17880892	Postsynaptic positioning of endocytic zones and AMPA receptor cycling by physical coupling of dynamin-3 to Homer.		0.004336	1	1	DNM3
Pubmed	11175789	Localized Igf-1 transgene expression sustains hypertrophy and regeneration in senescent skeletal muscle.		0.004336	1	1	IGF1
Pubmed	10554831	Diagnostic importance of the two-stage factor VIII:C assay demonstrated by a case of mild haemophilia associated with His1954-->Leu substitution in the factor VIII A3 domain.		0.004336	1	1	F8
Pubmed	15831463	Myocyte enhancer factor 2 acetylation by p300 enhances its DNA binding activity, transcriptional activity, and myogenic differentiation.		0.004336	1	1	MEF2C
Pubmed	1924291	Molecular characterization of mild-to-moderate hemophilia A: detection of the mutation in 25 of 29 patients by denaturing gradient gel electrophoresis.		0.004336	1	1	F8
Pubmed	17116209	PECAM-1, a key player in neuroinflammation.		0.004336	1	1	PECAM1
Pubmed	18834524	Methylation screening of the TGFBI promoter in human lung and prostate cancer by methylation-specific PCR.		0.004336	1	1	TGFB1
Pubmed	16303324	Human cytidine deaminase: a three-dimensional homology model of a tetrameric metallo-enzyme inferred from the crystal structure of a distantly related dimeric homologue.		0.004336	1	1	CDA
Pubmed	19096005	Variants in TGFB1, dust mite exposure, and disease severity in children with asthma.		0.004336	1	1	TGFB1
Pubmed	18037047	Vascular endothelial growth factor receptor-2 expression in the pulp of human primary and young permanent teeth.		0.004336	1	1	KDR
Pubmed	17511030	Characterization of hepatic progenitors from human fetal liver using CD34 as a hepatic progenitor marker.		0.004336	1	1	CD34
Pubmed	15159132	Spermidine/spermine N1-acetyltransferase overexpression in mice induces hypoactivity and spatial learning impairment.		0.004336	1	1	SAT1
Pubmed	12217402	Association of the Src homology 2 domain-containing inositol 5' phosphatase (SHIP) to releasability in human basophils.		0.004336	1	1	INPP5D
Pubmed	11880102	Urokinase gene 3'-UTR T/C polymorphism is associated with urolithiasis.		0.004336	1	1	PLAU
Pubmed	16601119	Collagen plays an active role in the aggregation of beta2-microglobulin under physiopathological conditions of dialysis-related amyloidosis.		0.004336	1	1	B2M
Pubmed	7678811	Two alternative forms of cDNA encoding CD34.		0.004336	1	1	CD34
Pubmed	18379030	[Bone marrow-derived cells contribute to niche formation in cancer progression]		0.004336	1	1	FLT1
Pubmed	15386404	Insulin-like growth factor-I gene polymorphism and breast cancer risk in Chinese women.		0.004336	1	1	IGF1
Pubmed	12409289	Alternative core promoters regulate tissue-specific transcription from the autoimmune diabetes-related ICA1 (ICA69) gene locus.		0.004336	1	1	ICA1
Pubmed	11593030	Secreted MD-2 is a large polymeric protein that efficiently confers lipopolysaccharide sensitivity to Toll-like receptor 4.		0.004336	1	1	LY96
Pubmed	19369293	Caveolin-1 directly interacts with UT-A1 urea transporter: the role of caveolae/lipid rafts in UT-A1 regulation at the cell membrane.		0.004336	1	1	CAV1
Pubmed	11309308	Subcellular localization and distribution of the breast cancer resistance protein transporter in normal human tissues.		0.004336	1	1	ABCG2
Pubmed	16020495	Clinical restenosis after coronary stent implantation is associated with the heme oxygenase-1 gene promoter polymorphism and the heme oxygenase-1 +99G/C variant.		0.004336	1	1	HMOX1
Pubmed	15671915	Genetic study of the CD36 gene in a French diabetic population.		0.004336	1	1	CD36
Pubmed	12750294	Transactivation of vimentin by beta-catenin in human breast cancer cells.		0.004336	1	1	VIM
Pubmed	14961153	Factor VIII expression in liver disease.		0.004336	1	1	F8
Pubmed	8857020	Intrauterine growth retardation and postnatal growth failure associated with deletion of the insulin-like growth factor I gene.		0.004336	1	1	IGF1
Pubmed	15598469	The hypoxia-inducible factor and tumor progression along the angiogenic pathway.		0.004336	1	1	EPAS1
Pubmed	11781389	Identification of human CD93 as the phagocytic C1q receptor (C1qRp) by expression cloning.		0.004336	1	1	CD93
Pubmed	19395456	Autoantibodies against galectin-8: their specificity, association with lymphopenia in systemic lupus erythematosus and detection in rheumatoid arthritis and acute inflammation.		0.004336	1	1	LGALS8
Pubmed	18366008	Endoglin (CD105) immuno-expression in human foetal and neonatal lungs.		0.004336	1	1	ENG
Pubmed	18522884	Clinical impact of plasma TGF-beta1 and circulating TGF-beta1 mRNA in diagnosis of hepatocellular carcinoma.		0.004336	1	1	TGFB1
Pubmed	16047113	Association study of the G258S transferrin gene polymorphism and Parkinson's disease in the Spanish population.		0.004336	1	1	TF
Pubmed	16815914	The nature of amino acid 482 of human ABCG2 affects substrate transport and ATP hydrolysis but not substrate binding.		0.004336	1	1	ABCG2
Pubmed	18776816	Loss of annexin A1 expression in breast cancer progression.		0.004336	1	1	ANXA1
Pubmed	15826242	CD109 expression in squamous cell carcinoma of the uterine cervix.		0.004336	1	1	CD109
Pubmed	12823993	Expression and distribution of the serum and glucocorticoid regulated kinase and the epithelial sodium channel subunits in the human cornea.		0.004336	1	1	SGK1
Pubmed	19605586	Role of annexin A2 in cellular entry of rabbit vesivirus.		0.004336	1	1	ANXA2
Pubmed	19392983	Reassessing the impact of donor HLA-C genotype on long-term liver transplant survival.		0.004336	1	1	HLA-C
Pubmed	16645019	An insulin-like growth factor-I gene polymorphism modifies the risk of microalbuminuria in subjects with an abnormal glucose tolerance.		0.004336	1	1	IGF1
Pubmed	15284058	Overexpression of human heme oxygenase-1 attenuates endothelial cell sloughing in experimental diabetes.		0.004336	1	1	HMOX1
Pubmed	12551845	Human CD38 interferes with HIV-1 fusion through a sequence homologous to the V3 loop of the viral envelope glycoprotein gp120.		0.004336	1	1	CD38
Pubmed	12173025	A complex DNA-repeat structure within the Selenoprotein P promoter contains a functionally relevant polymorphism and is genetically unstable under conditions of mismatch repair deficiency.		0.004336	1	1	SEPP1
Pubmed	18585007	Combined effects of HLA-Cw6, body mass index and waist-hip ratio on psoriasis vulgaris in Chinese Han population.		0.004336	1	1	HLA-C
Pubmed	9569180	Precise carrier diagnosis in families with haemophilia A: use of conformation sensitive gel electrophoresis for mutation screening and polymorphism analysis.		0.004336	1	1	F8
Pubmed	15041270	Mutations within the cyclooxygenase-1 gene in aspirin non-responders with recurrence of stroke.		0.004336	1	1	PTGS1
Pubmed	19132974	Topical glucocorticoids downregulate COX-1 positive cells in nasal polyps.		0.004336	1	1	PTGS1
Pubmed	12858019	Association of transforming growth factor-beta1 gene polymorphisms with a hepatocellular carcinoma risk in patients with chronic hepatitis B virus infection.		0.004336	1	1	TGFB1
Pubmed	17906455	Targeting transforming growth factor-beta signaling.		0.004336	1	1	TGFB1
Pubmed	18053095	Caveolin-1 is transported to multi-vesicular bodies after albumin-induced endocytosis of caveolae in HepG2 cells.		0.004336	1	1	CAV1
Pubmed	11718398	Heme oxygenase-1 gene promoter microsatellite polymorphism is associated with restenosis after percutaneous transluminal angioplasty.		0.004336	1	1	HMOX1
Pubmed	14680589	[The association between interleukin-1 receptor antagonist genotype and chronic periodontitis of Uighur patients]		0.004336	1	1	IL1R1
Pubmed	15849270	roundabout4 is essential for angiogenesis in vivo.		0.004336	1	1	ROBO4
Pubmed	10648005	Structural and functional evidence for microglial expression of C1qR(P), the C1q receptor that enhances phagocytosis.		0.004336	1	1	CD93
Pubmed	15569991	CD34+ cells from acute myeloid leukemia, myelodysplastic syndromes, and normal bone marrow display different apoptosis and drug resistance-associated phenotypes.		0.004336	1	1	CD34
Pubmed	16153594	Molecular mechanisms of AhR functions in the regulation of cytochrome P450 genes.		0.004336	1	1	AHR
Pubmed	19371606	Induction of heme oxygenase 1 by arsenite inhibits cytokine-induced monocyte adhesion to human endothelial cells.		0.004336	1	1	HMOX1
Pubmed	16263077	Structural insights into the function of human caveolin 1.		0.004336	1	1	CAV1
Pubmed	17254481	Heme oxygenase-1 polymorphism associated with severity of chronic obstructive pulmonary disease.		0.004336	1	1	HMOX1
Pubmed	7883965	Missense mutation in exon 7 of the common gamma chain gene causes a moderate form of X-linked combined immunodeficiency.		0.004336	1	1	IL2RG
Pubmed	16038719	Identification of a novel immunodominant cytotoxic T lymphocyte epitope derived from human factor VIII in a murine model of hemophilia A.		0.004336	1	1	F8
Pubmed	15730046	Association of C-509T and T869C polymorphisms of transforming growth factor-beta1 gene with susceptibility to and progression of IgA nephropathy.		0.004336	1	1	TGFB1
Pubmed	6526272	Cloning of human adenosine deaminase cDNA and expression in mouse cells.		0.004336	1	1	ADA
Pubmed	15638728	Protein tyrosine phosphatases and their inhibitors.		0.004336	1	1	PTPRB
Pubmed	19816600	Apoptosis of lens epithelial cells induced by high concentration of glucose is associated with a decrease in caveolin-1 levels.		0.004336	1	1	CAV1
Pubmed	19113055	Otosclerosis and TGF-beta 1 gene in black South Africans.		0.004336	1	1	TGFB1
Pubmed	15104684	Transforming growth factor-beta1 polymorphisms in Korean patients with systemic sclerosis.		0.004336	1	1	TGFB1
Pubmed	15644126	Platelet endothelial cell adhesion molecule-1 is expressed in adenoidal crypt epithelial cells.		0.004336	1	1	PECAM1
Pubmed	17595345	The ABC transporter BCRP/ABCG2 is a placental survival factor, and its expression is reduced in idiopathic human fetal growth restriction.		0.004336	1	1	ABCG2
Pubmed	11894933	The beta2-microglobulin mRNA in human Daudi cells has a mutated initiation codon but is still inducible by interferon.		0.004336	1	1	B2M
Pubmed	7795886	Identification and characterization of human tissue inhibitor of metalloproteinase-3 and detection of three additional metalloproteinase inhibitor activities in extracellular matrix.		0.004336	1	1	TIMP3
Pubmed	10048154	AhR, ARNT, and CYP1A1 mRNA quantitation in cultured human embryonic palates exposed to TCDD and comparison with mouse palate in vivo and in culture.		0.004336	1	1	AHR
Pubmed	12421919	Evidence that SHIP-1 contributes to phosphatidylinositol 3,4,5-trisphosphate metabolism in T lymphocytes and can regulate novel phosphoinositide 3-kinase effectors.		0.004336	1	1	INPP5D
Pubmed	15927083	An IGF-I promoter polymorphism modifies the relationships between birth weight and risk factors for cardiovascular disease and diabetes at age 36.		0.004336	1	1	IGF1
Pubmed	16922649	Role of the aryl hydrocarbon receptor in drug metabolism.		0.004336	1	1	AHR
Pubmed	15146241	Thromboregulatory manifestations in human CD39 transgenic mice and the implications for thrombotic disease and transplantation.		0.004336	1	1	ENTPD1
Pubmed	17003650	Transplantation of rat islets transduced with human heme oxygenase-1 gene using adenovirus vector.		0.004336	1	1	HMOX1
Pubmed	19197257	Adipocyte fatty acid-binding protein as a determinant of insulin sensitivity in morbid-obese women.		0.004336	1	1	FABP4
Pubmed	9698101	Antigenic characterization of HIV-1 gp41 binding proteins.		0.004336	1	1	HLA-C
Pubmed	17721831	Low level of IGF-1 in obesity may be related to obstructive sleep apnea syndrome.		0.004336	1	1	IGF1
Pubmed	19336585	Isolation of a cellular factor that can reactivate latent HIV-1 without T cell activation.		0.004336	1	1	ETS1
Pubmed	18375250	Hashimoto's thyroiditis, but not treatment of hypothyroidism, is associated with altered TGF-beta1 levels.		0.004336	1	1	TGFB1
Pubmed	11477109	Structure of eicosapentaenoic and linoleic acids in the cyclooxygenase site of prostaglandin endoperoxide H synthase-1.		0.004336	1	1	PTGS1
Pubmed	18240004	Association of urokinase gene 3'-UTR T/C polymorphism with calcium oxalate urolithiasis in children.		0.004336	1	1	PLAU
Pubmed	2835370	Isolation and characterization of a cDNA that encodes the peptide core of the secretory granule proteoglycan of human promyelocytic leukemia HL-60 cells.		0.004336	1	1	SRGN
Pubmed	18755198	DNA wrapping and distortion by an oligomeric homeodomain protein.		0.004336	1	1	HHEX
Pubmed	16424001	TC1 (C8orf4) enhances the Wnt/beta-catenin pathway by relieving antagonistic activity of Chibby.		0.004336	1	1	C8orf4
Pubmed	16749862	Lack of interaction between tauroursodeoxycholate and ATP-binding cassette transporter isoform G2 (ABCG2).		0.004336	1	1	ABCG2
Pubmed	2481498	Human adipocyte lipid-binding protein: purification of the protein and cloning of its complementary DNA.		0.004336	1	1	FABP4
Pubmed	2770711	Ecto-enzyme activity of human erythrocyte adenosine deaminase.		0.004336	1	1	ADA
Pubmed	18804049	Influence of polymorphism within the heme oxygenase-I promoter on overall survival and transplantation-related mortality after allogeneic stem cell transplantation.		0.004336	1	1	HMOX1
Pubmed	3839456	Adenosine deaminase: characterization and expression of a gene with a remarkable promoter.		0.004336	1	1	ADA
Pubmed	16612649	Mutant Gly482 and Thr482 ABCG2 mediate high-level resistance to lipophilic antifolates.		0.004336	1	1	ABCG2
Pubmed	16179826	Association of transforming growth factor-beta1 single nucleotide polymorphism C-509T with allergy and immunological activities.		0.004336	1	1	TGFB1
Pubmed	10884438	Deranged transcriptional regulation of cell-volume-sensitive kinase hSGK in diabetic nephropathy.		0.004336	1	1	SGK1
[truncated: 8,703 more rows]
