# Supplementary material for: Gene Expression Programs of Mouse Endothelial Cells in Kidney Development and Disease
Source: PLoS One. 2010 Aug 10;5(8):e12034. doi: 10.1371/journal.pone.0012034 (PMC2919381; doi:10.1371/journal.pone.0012034)
Supplement: Supplementary Data S8 — List of fourteen genes with over 5 fold elevated expression in medullary endothelial cells. (0.04 MB XLS) [file pone.0012034.s008.xls]

## Sheet: Sheet1
Transcripts Cluster Id	Fold change([cort tot] vs [med])	Regulation([cort tot] vs [med])	Fold change([glom] vs [med])	Regulation([glom] vs [med])	genesymbol	genedescription
10365559	15.0418	down	28.1063	down	Igf1	insulin-like growth factor 1
10502081	5.59226	down	24.1539	down	Enpep	glutamyl aminopeptidase
10506301	6.84079	down	19.3188	down	Lepr	leptin receptor
10519693	12.4768	down	14.4123	down	Sema3d|LOC100044160	sema domain, immunoglobulin domain (Ig), short basic domain, secreted, (semaphorin) 3D | hypothetical protein LOC100044160
10578880	7.26949	down	13.4792	down	Tll1	tolloid-like
10395414	14.6847	down	11.1521	down	Tmem195	transmembrane protein 195
10577315	6.53774	down	11.1139	down	Angpt2	angiopoietin 2
10601519	5.81495	down	9.80424	down	Klhl4	kelch-like 4 (Drosophila)
10368175	9.07768	down	9.67434	down	Pde7b	phosphodiesterase 7B
10436596	7.46163	down	8.38829	down	2810055G20Rik	RIKEN cDNA 2810055G20 gene
10436590	7.19439	down	7.95874	down	2810055G20Rik	RIKEN cDNA 2810055G20 gene
10528207	7.26185	down	7.63729	down	Cd36	CD36 antigen
10586491	5.85548	down	6.36263	down	Dapk2	death-associated kinase 2
10548996	5.17513	down	6.2027	down	Slco1a4	solute carrier organic anion transporter family, member 1a4
