# Supplementary material for: Gene Expression Programs of Mouse Endothelial Cells in Kidney Development and Disease
Source: PLoS One. 2010 Aug 10;5(8):e12034. doi: 10.1371/journal.pone.0012034 (PMC2919381; doi:10.1371/journal.pone.0012034)
Supplement: Supplementary Data S10 — List of 267 genes with over 1.5 fold change in gene expression level in db/db glomerular endothelial cells, compared to wild type. (0.02 MB XLS) [file pone.0012034.s010.xls]

Transcripts Cluster Id	Fold change([wt] vs [db])	Regulation([wt] vs [db])	genesymbol	genedescription
10344817	3.090624	up	Cspp1	centrosome and spindle pole associated protein 1
10345762	1.8871701	down	Il1r1	interleukin 1 receptor, type I
10346882	1.7045876	down	Adam23	a disintegrin and metallopeptidase domain 23
10349239	1.6621741	down	Mki67ip	Mki67 (FHA domain) interacting nucleolar phosphoprotein
10349333	2.184812	up	3110009E18Rik	RIKEN cDNA 3110009E18 gene
10350800	1.764384	down	Tor1aip2	torsin A interacting protein 2
10351182	9.434413	down	Sele	selectin, endothelial cell
10351206	1.6980691	down	Selp	selectin, platelet
10351623	2.0092463	down	F11r	F11 receptor
10352905	1.5817329	down	Cd34	CD34 antigen
10352914	3.243536	down	A330023F24Rik|C030002C11Rik	RIKEN cDNA A330023F24 gene | RIKEN cDNA C030002C11 gene
10352936	1.8158181	up	Sox17	SRY-box containing gene 17
10354506	1.5962234	up	2210010L05Rik	RIKEN cDNA 2210010L05 gene
10355984	2.5659966	down	Serpine2	serine (or cysteine) peptidase inhibitor, clade E, member 2
10356339	1.5964704	up	Pde6d	phosphodiesterase 6D, cGMP-specific, rod, delta
10357133	1.7037677	down
10357472	1.8283321	down	Cxcr4	chemokine (C-X-C motif) receptor 4
10357488	5.1018825	down	Cd55	CD55 antigen
10357946	1.6328838	down	Ppp1r12b	protein phosphatase 1, regulatory (inhibitor) subunit 12B
10358664	2.8550584	down	Hmcn1	hemicentin 1
10358717	1.5143204	up	1700025G04Rik|LOC545371	RIKEN cDNA 1700025G04 gene | hypothetical protein LOC545371
10358816	1.5946114	down	Lamc1	laminin, gamma 1
10360053	3.2133474	down	Pcp4l1	Purkinje cell protein 4-like 1
10360398	1.8507496	up	Ifi202b	interferon activated gene 202B
10361669	1.5676146	down	Katna1	katanin p60 (ATPase-containing) subunit A1
10362294	1.6829208	down	Arhgap18	Rho GTPase activating protein 18
10363118	3.0382116	down	Dcbld1	discoidin, CUB and LCCL domain containing 1
10363161	2.2803304	down	6330442E10Rik	RIKEN cDNA 6330442E10 gene
10363224	4.081935	down	Fabp7	fatty acid binding protein 7, brain
10364950	1.6524519	up	Gadd45b	growth arrest and DNA-damage-inducible 45 beta
10365845	1.5892864	down	Fgd6	FYVE, RhoGEF and PH domain containing 6
10366043	2.0115104	down	Dusp6	dual specificity phosphatase 6
10367337	1.5000489	down	Rnf41	ring finger protein 41
10367673	1.7340751	down	Plekhg1	pleckstrin homology domain containing, family G (with RhoGef domain) member 1
10367744	2.291261	up	LOC629446	gag protein
10368144	1.7674489	down	Tnfaip3	tumor necrosis factor, alpha-induced protein 3
10368175	3.282778	down	Pde7b	phosphodiesterase 7B
10369815	1.7325386	down	Cdc2a	cell division cycle 2 homolog A (S. pombe)
10371607	1.764641	down	1200002N14Rik	RIKEN cDNA 1200002N14 gene
10372028	3.0057268	down	Plxnc1	plexin C1
10373515	1.707949	down	Suox	sulfite oxidase
10374485	1.5722882	down	Peli1	pellino 1
10375402	1.5583311	down	Adam19|LOC100045780	a disintegrin and metallopeptidase domain 19 (meltrin beta) | similar to metalloprotease-disintegrin meltrin beta
10375893	1.9761388	down	Sar1b	SAR1 gene homolog B (S. cerevisiae)
10376950	1.8950164	up	Pmp22	peripheral myelin protein
10381809	1.8211421	down	Itgb3	integrin beta 3
10383999	1.566565	up	Mrps24	mitochondrial ribosomal protein S24
10384725	2.584097	down	Rel	reticuloendotheliosis oncogene
10385870	1.6334783	down
10387890	2.1106524	down	Cxcl16	chemokine (C-X-C motif) ligand 16
10388869	1.7821857	down	Tnfaip1	tumor necrosis factor, alpha-induced protein 1 (endothelial)
10390032	1.8221382	down	Acsf2	acyl-CoA synthetase family member 2
10392098	1.6442518	down	Ftsj3	FtsJ homolog 3 (E. coli)
10395259	1.5910718	up	Nampt	nicotinamide phosphoribosyltransferase
10396421	1.5302314	down	Hif1a	hypoxia inducible factor 1, alpha subunit
10397715	1.83139	down
10397763	1.6457604	down	9030617O03Rik	RIKEN cDNA 9030617O03 gene
10398039	4.3339486	down	Serpina3g|Serpina3f	serine (or cysteine) peptidase inhibitor, clade A, member 3G | serine (or cysteine) peptidase inhibitor, clade A, member 3F
10399005	2.2809608	up	Crip1	cysteine-rich protein 1 (intestinal)
10399696	1.5296268	down	Rnf144a	ring finger protein 144A
10399820	2.5741715	down	Acp1|LOC631286	acid phosphatase 1, soluble | similar to acid phosphatase 1, soluble
10399874	1.9299605	down	Bcap29	B-cell receptor-associated protein 29
10400023	1.7280866	up	Tspan13	tetraspanin 13
10400304	2.1567256	down	Egln3	EGL nine homolog 3 (C. elegans)
10400926	2.230012	down	Rtn1	reticulon 1
10401317	1.972294	down	EG214321
10401320	1.7021577	down	Adam4	a disintegrin and metallopeptidase domain 4
10404152	2.0955617	down	6330500D04Rik	RIKEN cDNA 6330500D04 gene
10404686	1.5700005	down	Bmp6	bone morphogenetic protein 6
10405236	1.6978939	down	Sfxn1	sideroflexin 1
10405488	1.6019171	down	Tmed9	transmembrane emp24 protein transport domain containing 9
10405693	1.716439	up	Dapk1	death associated protein kinase 1
10405918	1.7882986	down	Rsl1	regulator of sex limited protein 1
10406504	2.134125	down	Edil3	EGF-like repeats and discoidin I-like domains 3
10407097	1.6636132	down	Pde4d	phosphodiesterase 4D, cAMP specific
10407124	2.747063	down	AI452195
10407192	1.710721	down	Slc38a9	solute carrier family 38, member 9
10407281	5.455901	down	Esm1|LOC632677	endothelial cell-specific molecule 1 | similar to Endothelial cell-specific molecule 1 precursor (ESM-1 secretory protein) (ESM-1)
10408928	1.8039626	up	Hspb1	heat shock protein 1
10409278	1.9557537	up	Nfil3|LOC100046232	nuclear factor, interleukin 3, regulated | similar to NFIL3/E4BP4 transcription factor
10411290	1.6537228	up	9330128J19Rik	RIKEN cDNA 9330128J19 gene
10411508	1.8426318	down	Ptcd2	pentatricopeptide repeat domain 2
10412345	2.3750234	down	Parp8	poly (ADP-ribose) polymerase family, member 8
10413752	1.628873	down	Bap1	Brca1 associated protein 1
10415844	1.8716499	down	Ctsb	cathepsin B
10416230	1.929526	down	Tnfrsf10b	tumor necrosis factor receptor superfamily, member 10b
10416437	2.613052	down	Lcp1	lymphocyte cytosolic protein 1
10416734	2.0984287	down
10417759	1.5657557	down	Ube2e2	ubiquitin-conjugating enzyme E2E 2 (UBC4/5 homolog, yeast)
10418506	1.6432825	down	Stab1	stabilin 1
10418720	1.8012625	down	Mettl6	methyltransferase like 6
10418921	1.696341	up	Sncg	synuclein, gamma
10422280	1.8902845	down	Abcc4	ATP-binding cassette, sub-family C (CFTR/MRP), member 4
10422980	1.7828705	down	Lmbrd2	LMBR1 domain containing 2
10424695	3.9655447	down	Gpihbp1	GPI-anchored HDL-binding protein 1
10426581	2.067317	down	AI836003
10426689	1.501273	down	Spats2	spermatogenesis associated, serine-rich 2
10427906	4.0406027	down	ENSMUSG00000072635
10428328	1.5255016	down	Slc25a32	solute carrier family 25, member 32
10430572	1.7670083	up
10432682	2.3245974	up	Krt80	keratin 80
10435565	1.5191342	down	Hcls1	hematopoietic cell specific Lyn substrate 1
10435841	1.6959854	up	Ccdc52	coiled-coil domain containing 52
10436500	1.9163418	down	Gbe1	glucan (1,4-alpha-), branching enzyme 1
10436865	1.5176425	down	Ifngr2	interferon gamma receptor 2
10438445	2.9965088	down	Klhl6	kelch-like 6 (Drosophila)
10438909	1.6765846	up	Atp13a3	ATPase type 13A3
10439218	2.1186688	down	Pdia5	protein disulfide isomerase associated 5
10439955	1.7265316	down	Gm1752	gene model 1752, (NCBI)
10442606	2.6857116	down	4930528F23Rik	RIKEN cDNA 4930528F23 gene
10442904	2.076579	down	2610003J06Rik	RIKEN cDNA 2610003J06 gene
10443463	1.7527586	down	Cdkn1a	cyclin-dependent kinase inhibitor 1A (P21)
10443482	1.5512305	down	BC004004
10444587	1.8286496	up
10446693	1.7451226	down	Wdr43	WD repeat domain 43
10447056	2.364295	down	Qpct	glutaminyl-peptide cyclotransferase (glutaminyl cyclase)
10447275	1.64178	down	1700106N22Rik	RIKEN cDNA 1700106N22 gene
10447594	1.5044582	up	Dynlt1|LOC100040531|LOC100040563|LOC100040603|LOC100040631|LOC100043890	dynein light chain Tctex-type 1 | similar to tctex-1 protein
10449631	1.7203397	down	Btbd9	BTB (POZ) domain containing 9
10450325	1.5735015	down	Cfb	complement factor B
10454310	1.90828	down	Galnt1	UDP-N-acetyl-alpha-D-galactosamine:polypeptide N-acetylgalactosaminyltransferase 1
10454881	1.599468	up	0610010O12Rik	RIKEN cDNA 0610010O12 gene
10455080	2.2981038	down	Pcdhb9	protocadherin beta 9
10455139	1.6886063	down	Pcdhb22	protocadherin beta 22
10455374	1.5643173	up	Stk32a|LOC100047004	serine/threonine kinase 32A | similar to serine/threonine kinase 32A
10458314	1.7742935	down	Tmem173	transmembrane protein 173
10459089	1.5153357	down	Ndst1	N-deacetylase/N-sulfotransferase (heparan glucosaminyl) 1
10459799	1.6304232	up	1700003O11Rik	RIKEN cDNA 1700003O11 gene
10460738	1.7994916	down	Cdca5	cell division cycle associated 5
10461671	1.5435965	down	Patl1	protein associated with topoisomerase II homolog 1 (yeast)
10462005	1.7332698	down	Tmem2	transmembrane protein 2
10462132	1.6325574	down	E030010A14Rik	RIKEN cDNA E030010A14 gene
10464251	1.7071898	down	Atrnl1	attractin like 1
10464754	1.8219965	down	Rhod	ras homolog gene family, member D
10465278	1.6207769	down	Cdc42ep2	CDC42 effector protein (Rho GTPase binding) 2
10466676	1.5631114	down	1110059E24Rik	RIKEN cDNA 1110059E24 gene
10467136	3.7639046	down	Ch25h	cholesterol 25-hydroxylase
10467420	1.8074881	down	Pdlim1	PDZ and LIM domain 1 (elfin)
10467842	1.6191113	down	Got1	glutamate oxaloacetate transaminase 1, soluble
10471424	1.5543933	down	C230093N12Rik	RIKEN cDNA C230093N12 gene
10472893	1.7569811	down	B230120H23Rik	RIKEN cDNA B230120H23 gene
10473444	7.843216	down	Agtrl1	angiotensin receptor-like 1
10475280	2.0973182	down	Adal	adenosine deaminase-like
10475890	1.8388933	down	Mertk	c-mer proto-oncogene tyrosine kinase
10478936	1.9384722	down
10480035	1.7455202	down	Pfkfb3	6-phosphofructo-2-kinase/fructose-2,6-biphosphatase 3
10480238	1.8444417	down	St8sia6	ST8 alpha-N-acetyl-neuraminide alpha-2,8-sialyltransferase 6
10481577	1.555785	up	Uck1	uridine-cytidine kinase 1
10483353	4.192575	up	Scn7a	sodium channel, voltage-gated, type VII, alpha
10484249	2.6007771	up	BC003993
10485656	1.6787069	down	Elp4	elongation protein 4 homolog (S. cerevisiae)
10487238	2.1361957	down	Hdc	histidine decarboxylase
10487588	7.434029	down	Il1a	interleukin 1 alpha
10487906	1.8178548	down	Slc23a2	solute carrier family 23 (nucleobase transporters), member 2
10488147	1.5006461	down	Flrt3|LOC100048721	fibronectin leucine rich transmembrane protein 3 | similar to fibronectin leucine rich transmembrane protein 3
10488322	2.0407712	down	A230067G21Rik	RIKEN cDNA A230067G21 gene
10488378	1.5485799	up	Thbd	thrombomodulin
10488830	1.9047124	down	Pigu	phosphatidylinositol glycan anchor biosynthesis, class U
10489569	1.9245244	up	Pltp	phospholipid transfer protein
10489878	1.6086161	down	Ptgis	prostaglandin I2 (prostacyclin) synthase
10490818	2.0205753	up	Stmn2	stathmin-like 2
10491038	1.8798419	down	Tbl1xr1	transducin (beta)-like 1X-linked receptor 1
10491056	1.9476676	down	Tbl1xr1	transducin (beta)-like 1X-linked receptor 1
10491952	2.4069662	down	Mgst2	microsomal glutathione S-transferase 2
10492078	1.5303831	down	Alg5	asparagine-linked glycosylation 5 homolog (yeast, dolichyl-phosphate beta-glucosyltransferase)
10492426	1.6025907	down	Acsf2	acyl-CoA synthetase family member 2
10492860	1.6563402	up	Higd1a|LOC100042265|LOC100045763	HIG1 domain family, member 1A | similar to hypoxia induced gene 1
10493626	1.8893805	up	1700094D03Rik	RIKEN cDNA 1700094D03 gene
10497994	2.270053	down	Pabpc4l	poly(A) binding protein, cytoplasmic 4-like
10498827	1.8598773	down	Fnip2	folliculin interacting protein 2
10499431	2.079896	down	Syt11	synaptotagmin XI
10499639	1.9960237	down	Cks1b	CDC28 protein kinase 1b
10500304	1.811011	down	Vps45	vacuolar protein sorting 45 (yeast)
10501608	4.421982	down	Vcam1	vascular cell adhesion molecule 1
10502783	4.449666	down	ENSMUSG00000053583
10503259	1.633436	down	Trp53inp1	transformation related protein 53 inducible nuclear protein 1
10503584	1.5230583	down	Coq3	coenzyme Q3 homolog, methyltransferase (yeast)
10504094	1.6051921	up	Galt	galactose-1-phosphate uridyl transferase
10506335	1.5280864	down	Pde4b	phosphodiesterase 4B, cAMP specific
10506571	1.883873	up	Dhcr24	24-dehydrocholesterol reductase
10507273	1.6404518	down	Pik3r3	phosphatidylinositol 3 kinase, regulatory subunit, polypeptide 3 (p55)
10508052	1.7558234	down	Grik3	glutamate receptor, ionotropic, kainate 3
10510129	2.1331406	down	Dhrs3	dehydrogenase/reductase (SDR family) member 3
10510286	1.5843328	down	Mad2l2	MAD2 mitotic arrest deficient-like 2 (yeast)
10511679	1.7347771	down	Decr1	2,4-dienoyl CoA reductase 1, mitochondrial
10512288	1.8467678	up	2810432D09Rik	RIKEN cDNA 2810432D09 gene
10513008	1.5864884	up	Klf4	Kruppel-like factor 4 (gut)
10513320	1.8146064	up	Ltb4dh	leukotriene B4 12-hydroxydehydrogenase
10513604	1.5246431	up	Hdhd3	haloacid dehalogenase-like hydrolase domain containing 3
10514221	1.666543	down	Adfp	adipose differentiation related protein
10515698	1.6482705	down	BC059842
10515994	1.737114	down	Smap2	stromal membrane-associated GTPase-activating protein 2
10516007	1.5045416	down	Zmpste24	zinc metallopeptidase, STE24 homolog (S. cerevisiae)
10517425	1.6104249	down	Lypla2	lysophospholipase 2
10518364	1.942164	up	LOC277692	similar to Rps19 protein
10520362	1.5540938	up	Insig1	insulin induced gene 1
10522530	1.9620569	down	Kit	kit oncogene
10523451	1.591298	down	Anxa3	annexin A3
10523905	1.5275179	down	Mtf2	metal response element binding transcription factor 2
10525439	1.7509784	down	P2rx4	purinergic receptor P2X, ligand-gated ion channel 4
10525473	1.9558052	down	Tmem120b	transmembrane protein 120B
10526410	1.7009534	up	Hspb1	heat shock protein 1
10528207	2.9089553	down	Cd36	CD36 antigen
10530612	2.0144527	down	Fryl	furry homolog-like (Drosophila)
10531560	1.7989243	down	Antxr2	anthrax toxin receptor 2
10531724	1.6297041	up	Plac8	placenta-specific 8
10532857	1.5061415	up	Gltp	glycolipid transfer protein
10533858	1.9217861	down	Eif2b1	eukaryotic translation initiation factor 2B, subunit 1 (alpha)
10534667	1.7977307	down	Serpine1	serine (or cysteine) peptidase inhibitor, clade E, member 1
10534862	1.5158849	down	Pcolce	procollagen C-endopeptidase enhancer protein
10536794	1.8007265	down	2310016C08Rik	RIKEN cDNA 2310016C08 gene
10537062	1.5685077	up	Mest	mesoderm specific transcript
10537102	1.6846925	down	Exoc4	exocyst complex component 4
10539669	2.2045271	down	Add2	adducin 2 (beta)
10542791	1.7662834	down	Ppfibp1	PTPRF interacting protein, binding protein 1 (liprin beta 1)
10544588	1.7988617	up	Gimap3	GTPase, IMAP family member 3
10546430	4.1199427	down	Adamts9	a disintegrin-like and metallopeptidase (reprolysin type) with thrombospondin type 1 motif, 9
10546432	5.1868286	down	Adamts9	a disintegrin-like and metallopeptidase (reprolysin type) with thrombospondin type 1 motif, 9
10546434	1.9885845	down	Adamts9	a disintegrin-like and metallopeptidase (reprolysin type) with thrombospondin type 1 motif, 9
10546450	6.8151646	down	Adamts9	a disintegrin-like and metallopeptidase (reprolysin type) with thrombospondin type 1 motif, 9
10546452	1.5003095	down	Adamts9	a disintegrin-like and metallopeptidase (reprolysin type) with thrombospondin type 1 motif, 9
10546454	3.049172	down	Adamts9	a disintegrin-like and metallopeptidase (reprolysin type) with thrombospondin type 1 motif, 9
10547657	2.6336448	down	C3ar1	complement component 3a receptor 1
10551185	1.5380744	down	Tgfb1	transforming growth factor, beta 1
10554814	3.182872	down
10555303	1.6702468	up	Pgm2l1	phosphoglucomutase 2-like 1
10556442	1.5070612	down	Tead1	TEA domain family member 1
10560709	1.631748	down	Pvr	poliovirus receptor
10562651	1.572949	down	C330019L16Rik|EG434179	RIKEN cDNA C330019L16 gene | predicted gene, EG434179
10563110	2.3959014	up	Snord34|Rpl13a	small nucleolar RNA, C/D box 34 | ribosomal protein L13a
10563441	2.0451646	up	Emp3	epithelial membrane protein 3
10564220	1.6283879	up	LOC100046764	similar to G kinase anchoring protein 1
10564507	1.6184887	down	Arrdc4	arrestin domain containing 4
10564818	2.2987664	down	Anpep	alanyl (membrane) aminopeptidase
10565962	1.5635653	up	P2ry2	purinergic receptor P2Y, G-protein coupled 2
10567095	5.3051314	up	Calca	calcitonin/calcitonin-related polypeptide, alpha
10568930	1.6598676	down	1810014F10Rik	RIKEN cDNA 1810014F10 gene
10574572	1.6239191	up	2210023G05Rik	RIKEN cDNA 2210023G05 gene
10575291	1.6655904	up	Zfp821	zinc finger protein 821
10576189	2.2532187	up
10576506	1.6702877	down	Gnpat	glyceronephosphate O-acyltransferase
10578962	1.7176504	down	ENSMUSG00000074294
10579012	1.6227483	down	Csgalnact1	chondroitin sulfate N-acetylgalactosaminyltransferase 1
10581575	1.9236096	down	Gm1943|Wdr70	gene model 1943, (NCBI) | WD repeat domain 70
10582916	3.5763443	down
10582997	2.2638857	down	Casp4|LOC100044206	caspase 4, apoptosis-related cysteine peptidase | hypothetical protein LOC100044206
10583203	2.589918	down	Phxr4	per-hexamer repeat gene 4
10583519	1.863305	down	Icam1	intercellular adhesion molecule 1
10583870	3.4080858	down	Bmper	BMP-binding endothelial regulator
10584271	1.9423381	down	1810021J13Rik	RIKEN cDNA 1810021J13 gene
10584674	2.170877	down	Mcam	melanoma cell adhesion molecule
10585282	1.5147808	up	2010007H06Rik	RIKEN cDNA 2010007H06 gene
10587940	1.9254495	up
10588283	1.7417113	down	Rab6b	RAB6B, member RAS oncogene family
10589685	1.5039622	up	Lrrc2	leucine rich repeat containing 2
10591632	1.5412005	up	Dock6	dedicator of cytokinesis 6
10591967	1.5490054	down	Jam3	junction adhesion molecule 3
10593988	1.6210792	up	Clk3	CDC-like kinase 3
10594645	1.7466016	down	Rab8b	RAB8B, member RAS oncogene family
10595791	1.6641276	up
10596231	1.505604	down	Dnajc13	DnaJ (Hsp40) homolog, subfamily C, member 13
10596347	1.6206828	down	Atp2c1|LOC100045884	ATPase, Ca++-sequestering | hypothetical protein LOC100045884
10600169	1.9744551	down	Bgn	biglycan
10605820	1.7622381	down	AK129302
10606714	1.6004095	down	Gla	galactosidase, alpha
10607877	2.6676	down	Prps2	phosphoribosyl pyrophosphate synthetase 2
10607950	3.2711897	down
